# Supplementary material for: When species matches are unavailable are DNA barcodes correctly assigned to higher taxa? An assessment using sphingid moths
Source: BMC Ecol. 2011 Aug 1;11:18. doi: 10.1186/1472-6785-11-18 (PMC3161832; doi:10.1186/1472-6785-11-18)
Supplement: Additional file 1 — Full reference library. Excel worksheet containing a list of COI sequences used in the full reference library in this study, including the species name attached to the barcode and BOLD (http://www.barcodinglife.org) Sample IDs and Process IDs. [file 1472-6785-11-18-S1.XLS]

## Sheet: Reference_Sphingids.fas
BOLD Process ID	BOLD Specimen ID	Species
http://www.boldsystems.org/
ANICB265-06	ANIC Gen No. 001397	Synoecha marmorata
ANICC016-08	003179	Nephele subvaria
ANICC025-08	003188	Macroglossum rectans
ANICC041-08	003204	Theretra queenslandi
ANICC044-08	003207	Angonyx excellens
ANICC045-08	003208	Cizara ardeniae
ANICC046-08	003209	Coequosa triangularis
ANICC052-08	003215	Macroglossum dohertyi
ANICC060-08	003223	Macroglossum nubilum
ANICC062-08	003225	Macroglossum joannisi
ANICC074-08	003237	Cephonodes janus
ANICC078-08	003241	Leucomonia bethia
ANICC092-08	003255	Hippotion brennus
ANICC175-08	003338	Coequosa australasiae
ANICC183-08	003346	Daphnis protrudens
BLPAH544-07	06-SRNP-107123	Xylophanes tersa
BLPBG445-07	07-SRNP-103264	Adhemarius gannascus
BLPCA125-08	07-SRNP-104730	Aellopos fadus
BLPCA362-08	07-SRNP-104967	Agrius cingulata
BLPCC824-08	07-SRNP-107309	Xylophanes chiron
BLPCC828-08	07-SRNP-107313	Xylophanes anubus
BLPCD906-08	07-SRNP-108331	Xylophanes cyrene
BLPCJ665-08	07-SRNP-113731	Xylophanes libya
BLPCK543-08	08-SRNP-100636	Xylophanes undata
BLPCK544-08	08-SRNP-100637	Xylophanes loelia
CGCM392-08	BC-DZ-9.877	Isognathus allamandae
EZBNB395-08	EVZ-06-017	Euproserpinus phaeton
GBGL0187-06	AF170855	Proserpinus clarkiae
GWOR1237-07	BC ZSM Lep 01989	Theretra tryoni
GWOR1244-07	BC ZSM Lep 01996	Eupanacra splendens
GWOR1249-07	BC ZSM Lep 02001	Theretra inornata
GWOR1695-07	BC ZSM Lep 02259	Theretra latreillii
GWORD044-07	BC ZSM Lep 02676	Theretra turneri
GWORD061-07	BC ZSM Lep 02693	Theretra margarita
HCPN010-03	84373	Macroglossum stigma
HCPN042-03	196042	Theretra indistincta
IMLQ203-07	IM07-0046	Acosmeryx miskini
JSPC318-03	03-SRNP-3412	Xylophanes godmani
JSPC333-03	02-SRNP-15433	Xylophanes Juanita
LGSM341-04	DNA-ATBI-0341	Sphinx eremitus
LLISA224-06	06-NSWL-00224	Psilogramma menephron
LLISA595-06	06-NSWL-00595	Macroglossum hirundo
LNC908-06	06-NCCC-908	Sphinx gordius
LNC909-06	06-NCCC-909	Paonias astylus
LNSWB105-05	05-NSW-01045	Hyles livornicoides
LNSWC310-06	06-NSW-00310	Agrius godarti
LNSWE113-06	06-NSWE-00113	Hippotion scrofa
LOQC008-05	05-QLD-00008	Ambulyx dohertyi
LOQC038-05	05-QLD-00038	Theretra silhetensis
LOQT222-06	2006-LOQT-222	Macroglossum micacea
LOQTB023-07	gvc6797-1L	Coenotes eremophilae
LOSA179-05	05-SA-007	Temnora pylas
LOSU017-06	05-SUR-0017	Protambulyx eurycles
LOSU059-06	05-SUR-0059	Isognathus scyron
LPNGC194-06	US00210371	Macroglossum melas
LSUSA272-06	06-SUSA-0272	Sphinx franckii
LTOL084-06	JT-06-0002	Lapara coniferarum
MECD399-06	jflandry2971	Paratrea plebeja
MHACG088-04	04-SRNP-22153	Xylophanes maculator
MHACG095-04	03-SRNP-8632	Nyceryx magna
MHACG115-04	97-SRNP-9784	Eumorpha fasciatus
MHACG121-04	01-SRNP-18083	Aleuron iphis
MHACG280-04	00-SRNP-2705	Aellopos clavipes
MHACG285-04	00-SRNP-10973	Xylophanes acrus
MHACG357-04	02-SRNP-5086	Xylophanes adalia
MHACG511-04	99-SRNP-15247	Pachygonidia ribbei
MHACG884-05	04-SRNP-60316	Kloneus babayaga
MHACG930-05	04-SRNP-61222	Pachygonidia subhamata
MHASC207-05	00-SRNP-9917	Xylophanes crotonis
MHATB008-05	05-SRNP-30204	Periga cluacina
MHATB013-05	04-SRNP-1366	Lonomia electra
MHATB143-05	04-SRNP-31452	Arsenura drucei
MMNA014-08	UASM58384	Proserpinus flavofasciata
MMNA016-08	UASM19688	Hemaris gracilis
PMANK043-06	USNM 196445	Macroglossum sitiene
PMANK121-06	USNM 196525	Pseudoclanis occidentalis
PMANK141-06	USNM 196545	Antinephele anomala
PMSKN063-06	USNM 196758	Rufoclanis rosea
RDNMC841-06	BOOG89	Sphinx sequoiae
RDNMG316-08	NOC15163	Proserpinus juanita
SAMPA133-08	BC-MNHN0303	Cephonodes rufescens
SATWA1040-07	BC-Roug1135	Acosmerycoides harterti
SATWB106-08	BC-Roug1154	Daphnis hypothous
SATWB113-08	BC-Roug1161	Adhemarius eurysthenes
SATWB127-08	BC-Roug1175	Xylophanes xylobotes
SATWB129-08	BC-Roug1177	Xylophanes isaon
SOWA005-06	BC-Hax0005	Platysphinx stigmatica
SOWA017-06	BC-Hax0017	Platysphinx piabilis
SOWA026-06	BC-Hax0026	Platysphinx Phyllis
SOWA029-06	BC-Hax0029	Neoclanis basalis
SOWA031-06	BC-Hax0031	Ambulyx joiceyi
SOWA038-06	BC-Hax0038	Ambulyx immaculate
SOWA046-06	BC-Hax0046	Ambulyx maculifera
SOWA052-06	BC-Hax0052	Ambulyx Montana
SOWA057-06	BC-Hax0057	Ambulyx obliterata
SOWA070-06	BC-Hax0070	Ambulyx sericeipennis
SOWA079-06	BC-Hax0079	Ambulyx bakeri
SOWA082-06	BC-Hax0082	Ambulyx moorei
SOWA086-06	BC-Hax0086	Ambulyx celebensis
SOWA088-06	BC-Hax0088	Ambulyx clavata
SOWA104-06	BC-Hax0104	Ambulyx liturata
SOWA108-06	BC-Hax0108	Ambulyx wilemani
SOWA115-06	BC-Hax0115	Ambulyx johnsoni
SOWA118-06	BC-Hax0118	Ambulyx ochracea
SOWA129-06	BC-Hax0129	Ambulyx bima
SOWA132-06	BC-Hax0132	Ambulyx schmickae
SOWA138-06	BC-Hax0138	Ambulyx inouei
SOWA141-06	BC-Hax0141	Ambulyx tondanoi
SOWA142-06	BC-Hax0142	Ambulyx substrigilis
SOWA155-06	BC-Hax0155	Ambulyx pseudoclavata
SOWA156-06	BC-Hax0156	Ambulyx auripennis
SOWA157-06	BC-Hax0157	Ambulyx staudingeri
SOWA161-06	BC-Hax0161	Ambulyx phalaris
SOWA164-06	BC-Hax0164	Ambulyx pryeri
SOWA167-06	BC-Hax0167	Ambulyx charlesi
SOWA170-06	BC-Hax0170	Ambulyx tenimberi
SOWA173-06	BC-Hax0173	Ambulyx tattina
SOWA183-06	BC-Hax0183	Ambulyx kuangtungensis
SOWA194-06	BC-Hax0194	Ambulyx lestradei
SOWA195-06	BC-Hax0195	Langia zenzeroides
SOWA197-06	BC-Hax0197	Langia tropicus
SOWA199-06	BC-Hax0199	Adhemarius dariensis
SOWA216-06	BC-Hax0216	Adhemarius fulvescens
SOWA226-06	BC-Hax0226	Adhemarius daphne
SOWA228-06	BC-Hax0228	Adhemarius sexoculata
SOWA233-06	BC-Hax0233	Adhemarius ypsilon
SOWA241-06	BC-Hax0241	Adhemarius donysa
SOWA242-06	BC-Hax0242	Orecta fruhstorferi
SOWA249-06	BC-Hax0249	Adhemarius dentoni
SOWA251-06	BC-Hax0251	Adhemarius tigrina
SOWA264-06	BC-Hax0264	Adhemarius globifer
SOWA270-06	BC-Hax0270	Trogolegnum pseudambulyx
SOWA275-06	BC-Hax0275	Protambulyx astygonus
SOWA278-06	BC-Hax0278	Protambulyx sulphurea
SOWA280-06	BC-Hax0280	Protambulyx ockendeni
SOWA288-06	BC-Hax0288	Protambulyx strigilis
SOWA300-06	BC-Hax0300	Sphinx istar
SOWA306-06	BC-Hax0306	Sphinx ligustri
SOWA311-06	BC-Hax0311	Sphinx leucophaeata
SOWA317-06	BC-Hax0317	Sphinx maura
SOWA321-06	BC-Hax0321	Sphinx aurigutta
SOWA323-06	BC-Hax0323	Sphinx tricolor
SOWA327-06	BC-Hax0327	Sphinx xanthus
SOWA329-06	BC-Hax0329	Sphinx perelegans
SOWA330-06	BC-Hax0330	Sphinx porioni
SOWA334-06	BC-Hax0334	Sphinx phalerata
SOWA338-06	BC-Hax0338	Sphinx geminus
SOWA341-06	BC-Hax0341	Sphinx asellus
SOWA348-06	BC-Hax0348	Sphinx vashti
SOWA349-06	BC-Hax0349	Sphinx libocedrus
SOWA355-06	BC-Hax0355	Sphinx luscitiosa
SOWA358-06	BC-Hax0358	Sphinx merops
SOWA372-06	BC-Hax0372	Sphinx separatus
SOWA374-06	BC-Hax0374	Sphinx praelongus
SOWA376-06	BC-Hax0376	Sphinx oberthueri
SOWA379-06	BC-Hax0379	Sphinx morio
SOWA384-06	BC-Hax0384	Sphinx caligineus
SOWA390-06	BC-Hax0390	Sphinx maurorum
SOWA393-06	BC-Hax0393	Sphinx pinastri
SOWA398-06	BC-Hax0398	Ceratomia hageni
SOWA401-06	BC-Hax0401	Ceratomia sonorensis
SOWA402-06	BC-Hax0402	Ceratomia catalpae
SOWA417-06	BC-Hax0417	Adhemarius palmeri
SOWA426-06	BC-Hax0426	Amplypterus mansoni
SOWA437-06	BC-Hax0437	Rhodoprasina callantha
SOWA440-06	BC-Hax0440	Compsulyx cochereaui
SOWA441-06	BC-Hax0441	Pachysphinx occidentalis
SOWA442-06	BC-Hax0442	Laothoe austanti
SOWA445-06	BC-Hax0445	Euryglottis dognini
SOWA448-06	BC-Hax0448	Euryglottis guttiventris
SOWA468-06	BC-Hax0468	Euryglottis oliver
SOWA471-06	BC-Hax0471	Apocalypsis velox
SOWA489-06	BC-Hax0489	Anambulyx elwesi
SOWA490-06	BC-Hax0490	Rhodambulyx schnitzleri
SOWA492-06	BC-Hax0492	Rhodambulyx davidi
SOWA500-06	BC-Hax0500	Ambulyx cyclasticta
SOWA503-06	BC-Hax0503	Ambulyx siamensis
SOWA509-06	BC-Hax0509	Ambulyx canescens
SOWA522-06	BC-Hax0515	Clanis undulosa
SOWA525-06	BC-Hax0518	Clanis schwartzi
SOWA530-06	BC-Hax0523	Clanis hyperion
SOWA545-06	BC-Hax0538	Clanis euroa
SOWA556-06	BC-Hax0549	Clanis bilineata
SOWA569-06	BC-Hax0562	Clanis surigaoensis
SOWA570-06	BC-Hax0563	Clanis stenosema
SOWA575-06	BC-Hax0568	Clanis pratti
SOWA606-06	BC-Hax0599	Rhadinopasa hornimani
SOWA614-06	BC-Hax0607	Polyptychoides digitatus
SOWA617-06	BC-Hax0610	Polyptychoides vuattouxi
SOWA621-06	BC-Hax0614	Polyptychoides grayii
SOWA649-06	BC-Hax0642	Polyptychus chinensis
SOWA661-06	BC-Hax0654	Eurypteryx bhaga
SOWA673-06	BC-Hax0666	Callambulyx tatarinovii
SOWA682-06	BC-Hax0675	Callambulyx junonia
SOWA686-06	BC-Hax0679	Callambulyx poecilus
SOWA690-06	BC-Hax0683	Callambulyx kitchingi
SOWA698-06	BC-Hax0691	Callambulyx rubricosa
SOWA704-06	BC-Hax0697	Daphnusa ocellaris
SOWA706-06	BC-Hax0699	Daphnusa ailanti
SOWA711-06	BC-Hax0704	Marumba gaschkewitschii
SOWA718-06	BC-Hax0711	Marumba fenzelii
SOWA723-06	BC-Hax0716	Pentateucha curiosa
SOWA724-06	BC-Hax0717	Pentateucha stueningi
SOWA727-06	BC-Hax0720	Monarda oryx
SOWA733-06	BC-Hax0726	Sagenosoma elsa
SOWA738-06	BC-Hax0731	Xylophanes dolius
SOWA739-06	BC-Hax0732	Xylophanes sauna
SOWA742-06	BC-Hax0735	Xylophanes fosteri
SOWA745-06	BC-Hax0738	Xylophanes norfolki
SOWA747-06	BC-Hax0740	Xylophanes thyelia
SOWA750-06	BC-Hax0743	Xylophanes jordani
SOWA756-06	BC-Hax0749	Xylophanes haxairei
SOWA764-06	BC-Hax0757	Xylophanes elara
SOWA765-06	BC-Hax0758	Xylophanes neoptolemus
SOWA795-06	BC-Hax0788	Xylophanes resta
SOWA814-06	BC-Hax0807	Xylophanes porcus
SOWA817-06	BC-Hax0810	Xylophanes lichyi
SOWA820-06	BC-Hax0813	Xylophanes turbata
SOWA826-06	BC-Hax0819	Xylophanes pistacina
SOWA828-06	BC-Hax0821	Xylophanes epaphus
SOWA829-06	BC-Hax0822	Xylophanes falco
SOWA833-06	BC-Hax0826	Xylophanes eumedon
SOWA836-06	BC-Hax0829	Xylophanes schreiteri
SOWA839-06	BC-Hax0832	Xylophanes rhodotus
SOWA841-06	BC-Hax0834	Xylophanes rhodocera
SOWA843-06	BC-Hax0836	Xylophanes irrorata
SOWA846-06	BC-Hax0839	Xylophanes schausi
SOWA853-06	BC-Hax0846	Xylophanes josephinae
SOWA859-06	BC-Hax0852	Xylophanes amadis
SOWA865-06	BC-Hax0858	Xylophanes staudingeri
SOWA881-06	BC-Hax0874	Xylophanes meridanus
SOWA885-06	BC-Hax0878	Xylophanes damocrita
SOWA888-06	BC-Hax0881	Xylophanes katharinae
SOWA891-06	BC-Hax0884	Xylophanes tyndarus
SOWA896-06	BC-Hax0889	Xylophanes marginalis
SOWA904-06	BC-Hax0897	Xylophanes rhodina
SOWA911-06	BC-Hax0904	Xylophanes aglaor
SOWA914-06	BC-Hax0907	Xylophanes mirabilis
SOWA923-06	BC-Hax0916	Xylophanes rufescens
SOWA925-06	BC-Hax0918	Xylophanes belti
SOWA933-06	BC-Hax0926	Xylophanes titana
SOWA942-06	BC-Hax0935	Xylophanes nabuchodonosor
SOWA944-06	BC-Hax0937	Xylophanes cosmius
SOWA946-06	BC-Hax0939	Xylophanes obscurus
SOWA955-06	BC-Hax0948	Xylophanes aristor
SOWA962-06	BC-Hax0955	Xylophanes letiranti
SOWA970-06	BC-Hax0963	Xylophanes docilis
SOWA980-06	BC-Hax0973	Xylophanes rothschildi
SOWB001-06	BC-Hax0994	Xylophanes macasensis
SOWB002-06	BC-Hax0995	Xylophanes ockendeni
SOWB018-06	BC-Hax1011	Xylophanes rhodochlora
SOWB029-06	BC-Hax1022	Xylophanes kiefferi
SOWB036-06	BC-Hax1029	Xylophanes schwartzi
SOWB039-06	BC-Hax1032	Eumorpha obliquus
SOWB042-06	BC-Hax1035	Eumorpha mirificatus
SOWB045-06	BC-Hax1038	Eumorpha strenua
SOWB047-06	BC-Hax1040	Eumorpha labruscae
SOWB051-06	BC-Hax1044	Eumorpha cissi
SOWB057-06	BC-Hax1050	Eumorpha drucei
SOWB060-06	BC-Hax1053	Eumorpha neubergeri
SOWB065-06	BC-Hax1058	Eumorpha adamsi
SOWB068-06	BC-Hax1061	Eumorpha pandorus
SOWB069-06	BC-Hax1062	Eumorpha achemon
SOWB074-06	BC-Hax1067	Eumorpha vitis
SOWB077-06	BC-Hax1070	Eumorpha megaeacus
SOWB079-06	BC-Hax1072	Eumorpha triangulum
SOWB097-06	BC-Hax1090	Eumorpha satellitia
SOWB103-06	BC-Hax1096	Eumorpha typhoon
SOWB112-06	BC-Hax1105	Eumorpha analis
SOWB121-06	BC-Hax1114	Eumorpha translineatus
SOWB126-06	BC-Hax1119	Eumorpha elisa
SOWB127-06	BC-Hax1120	Eumorpha anchemolus
SOWB132-06	BC-Hax1125	Xylophanes media
SOWB142-06	BC-Hax1135	Xylophanes colinae
SOWB158-06	BC-Hax1151	Xylophanes ceratomioides
SOWB163-06	BC-Hax1156	Xylophanes zurcheri
SOWB170-06	BC-Hax1163	Xylophanes fusimacula
SOWB175-06	BC-Hax1168	Xylophanes germen
SOWB193-06	BC-Hax1186	Xylophanes hannemanni
SOWB198-06	BC-Hax1191	Xylophanes jamaicensis
SOWB221-06	BC-Hax1214	Isognathus excelsior
SOWB224-06	BC-Hax1217	Isognathus occidentalis
SOWB228-06	BC-Hax1221	Isognathus leachii
SOWB232-06	BC-Hax1225	Isognathus swainsonii
SOWB239-06	BC-Hax1232	Isognathus caricae
SOWB246-06	BC-Hax1239	Isognathus australis
SOWB249-06	BC-Hax1242	Isognathus menechus
SOWB256-06	BC-Hax1249	Phryxus caicus
SOWB263-06	BC-Hax1256	Erinnyis guttularis
SOWB268-06	BC-Hax1261	Erinnyis yucatana
SOWB271-06	BC-Hax1264	Erinnyis lassauxii
SOWB276-06	BC-Hax1269	Erinnyis impunctata
SOWB286-06	BC-Hax1279	Erinnyis oenotrus
SOWB293-06	BC-Hax1286	Erinnyis crameri
SOWB298-06	BC-Hax1291	Erinnyis obscura
SOWB312-06	BC-Hax1305	Erinnyis domingonis
SOWB318-06	BC-Hax1311	Pachylia darceta
SOWB321-06	BC-Hax1314	Pachylioides resumens
SOWB328-06	BC-Hax1321	Pachylia ficus
SOWB333-06	BC-Hax1326	Pachylia syces
SOWB337-06	BC-Hax1330	Daphnis placida
SOWB341-06	BC-Hax1334	Daphnis dohertyi
SOWB345-06	BC-Hax1338	Clarina kotschyi
SOWB352-06	BC-Hax1345	Philodila astyanor
SOWB369-06	BC-Hax1362	Dahira falcate
SOWB375-06	BC-Hax1368	Dahira hoenei
SOWB377-06	BC-Hax1370	Gnathothlibus brendelli
SOWB380-06	BC-Hax1373	Gnathothlibus heliodes
SOWB381-06	BC-Hax1374	Gnathothlibus dabrera
SOWB385-06	BC-Hax1378	Gnathothlibus meeki
SOWB392-06	BC-Hax1385	Daphnis layardii
SOWB395-06	BC-Hax1388	Daphnis vriesi
SOWB398-06	BC-Hax1391	Daphnis hayesi
SOWB416-06	BC-Hax1409	Gnathothlibus erotus
SOWB431-06	BC-Hax1424	Elibia dolichus
SOWB447-06	BC-Hax1440	Ampelophaga rubiginosa
SOWB449-06	BC-Hax1442	Ampelophaga khasiana
SOWB452-06	BC-Hax1445	Ampelophaga thomasi
SOWB459-06	BC-Hax1452	Eupanacra variolosa
SOWB468-06	BC-Hax1461	Eupanacra sinuate
SOWB473-06	BC-Hax1466	Eupanacra metallica
SOWB475-06	BC-Hax1468	Eupanacra psaltria
SOWB481-06	BC-Hax1474	Eupanacra harmani
SOWB485-06	BC-Hax1478	Eupanacra greetae
SOWB491-06	BC-Hax1484	Eupanacra malayana
SOWB494-06	BC-Hax1487	Eupanacra cadioui
SOWB497-06	BC-Hax1490	Eupanacra poulardi
SOWB500-06	BC-Hax1493	Eupanacra mydon
SOWB509-06	BC-Hax1502	Eupanacra elegantulus
SOWB510-06	BC-Hax1503	Eupanacra radians
SOWB518-06	BC-Hax1511	Eupanacra perfecta
SOWB521-06	BC-Hax1514	Eupanacra regularis
SOWB523-06	BC-Hax1516	Eupanacra busiris
SOWB540-06	BC-Hax1533	Manduca armatipes
SOWB546-06	BC-Hax1539	Manduca scutata
SOWB548-06	BC-Hax1541	Manduca boliviana
SOWB559-06	BC-Hax1552	Manduca morelia
SOWB583-06	BC-Hax1576	Manduca tucumana
SOWB592-06	BC-Hax1585	Manduca pellenia
SOWB598-06	BC-Hax1591	Manduca hannibal
SOWB609-06	BC-Hax1602	Manduca reducta
SOWB617-06	BC-Hax1610	Manduca clarki
SOWB627-06	BC-Hax1620	Manduca brontes
SOWB634-06	BC-Hax1627	Manduca afflicta
SOWB642-06	BC-Hax1635	Manduca johanni
SOWB655-06	BC-Hax1648	Manduca sexta
SOWB687-06	BC-Hax1680	Manduca diffissa
SOWB697-06	BC-Hax1690	Manduca occulta
SOWB709-06	BC-Hax1702	Manduca mossi
SOWB720-06	BC-Hax1713	Manduca muscosa
SOWB725-06	BC-Hax1718	Manduca sesquiplex
SOWB728-06	BC-Hax1721	Manduca opima
SOWB731-06	BC-Hax1724	Manduca leucospila
SOWB742-06	BC-Hax1735	Manduca dalica
SOWB747-06	BC-Hax1740	Manduca quinquemaculatus
SOWB763-06	BC-Hax1756	Manduca undata
SOWB765-06	BC-Hax1758	Manduca extrema
SOWB775-06	BC-Hax1768	Manduca corumbensis
SOWB789-06	BC-Hax1782	Manduca dilucida
SOWB803-06	BC-Hax1796	Manduca huascara
SOWB811-06	BC-Hax1804	Manduca jordani
SOWB818-06	BC-Hax1811	Manduca lichenea
SOWB831-06	BC-Hax1824	Manduca florestan
SOWB855-06	BC-Hax1848	Manduca rustica
SOWB863-06	BC-Hax1856	Manduca stuarti
SOWB872-06	BC-Hax1865	Manduca camposi
SOWB874-06	BC-Hax1867	Manduca manducoides
SOWB878-06	BC-Hax1871	Manduca violaalba
SOWB880-06	BC-Hax1873	Manduca brunalba
SOWB890-06	BC-Hax1883	Manduca prestoni
SOWB903-06	BC-Hax1896	Manduca andicola
SOWB925-06	BC-Hax1918	Oryba kadeni
SOWB930-06	BC-Hax1923	Oryba achemenides
SOWB932-06	BC-Hax1925	Hemeroplanes ornatus
SOWB940-06	BC-Hax1933	Hemeroplanes triptolemus
SOWB946-06	BC-Hax1939	Hemeroplanes diffusa
SOWB951-06	BC-Hax1944	Hemeroplanes longistriga
SOWB956-06	BC-Hax1949	Madoryx bubastus
SOWB962-06	BC-Hax1955	Madoryx oiclus
SOWB966-06	BC-Hax1959	Madoryx pseudothyreus
SOWB983-06	BC-Hax1976	Callionima parce
SOWB987-06	BC-Hax1980	Callionima falcifera
SOWB998-06	BC-Hax1991	Callionima nomius
SOWC005-06	BC-Hax1998	Callionima grisescens
SOWC030-06	BC-Hax2023	Callionima inuus
SOWC035-06	BC-Hax2028	Callionima acuta
SOWC042-06	BC-Hax2035	Callionima denticulata
SOWC046-06	BC-Hax2039	Callionima pan
SOWC052-06	BC-Hax2045	Callionima calliomenae
SOWC063-06	BC-Hax2056	Opistoclanis hawkeri
SOWC066-06	BC-Hax2059	Parum colligata
SOWC072-06	BC-Hax2065	Eurypteryx obtruncata
SOWC076-06	BC-Hax2069	Stolidoptera tachasara
SOWC082-06	BC-Hax2075	Stolidoptera cadioui
SOWC085-06	BC-Hax2078	Enyo ocypete
SOWC100-06	BC-Hax2093	Perigonia pittieri
SOWC105-06	BC-Hax2098	Perigonia glaucescens
SOWC109-06	BC-Hax2102	Perigonia lusca
SOWC121-06	BC-Hax2114	Perigonia ilus
SOWC127-06	BC-Hax2120	Perigonia grisea
SOWC138-06	BC-Hax2131	Perigonia passerina
SOWC144-06	BC-Hax2137	Perigonia caryae
SOWC148-06	BC-Hax2141	Perigonia manni
SOWC150-06	BC-Hax2143	Nyceryx hyposticta
SOWC200-06	BC-Mel0031	Ceridia heuglini
SOWC201-06	BC-Mel0032	Ceridia mira
SOWC203-06	BC-Mel0034	Ambulyx semiplacida
SOWC206-06	BC-Mel0037	Ceratomia hoffmanni
SOWC212-06	BC-Mel0043	Pentateucha inouei
SOWC214-06	BC-Mel0045	Euryglottis davidianus
SOWC216-06	BC-Mel0047	Euryglottis albostigmata
SOWC219-06	BC-Mel0050	Eurypteryx falcate
SOWC223-06	BC-Mel0054	Nyceryx lunaris
SOWC230-06	BC-Mel0061	Rhodoprasina corolla
SOWC242-06	BC-Mel0073	Rethera brandti
SOWC244-06	BC-Mel0075	Odontosida sp
SOWC251-06	BC-Mel0082	Dahira rebeccae
SOWC259-06	BC-Mel0090	Dahira yunnanfuana
SOWC267-06	BC-Mel0098	Poliana buchholzi
SOWC269-06	BC-Mel0100	Poliana wintgensi
SOWC273-06	BC-Hax2172	Nyceryx fernandezi
SOWC281-06	BC-Hax2180	Nyceryx continua
SOWC302-06	BC-Hax2201	Nyceryx maxwelli
SOWC307-06	BC-Hax2206	Nyceryx furtadoi
SOWC314-06	BC-Hax2213	Nyceryx alophus
SOWC325-06	BC-Hax2224	Nyceryx coffaeae
SOWC332-06	BC-Hax2231	Nyceryx stuarti
SOWC349-06	BC-Hax2248	Nyceryx nictitans
SOWC352-06	BC-Hax2251	Pachygonidia hopfferi
SOWC360-06	BC-Hax2259	Protaleuron rhodogaster
SOWC366-06	BC-Hax2265	Aleuron carinata
SOWC368-06	BC-Hax2267	Aleuron cymographum
SOWC373-06	BC-Hax2272	Aleuron chloroptera
SOWC374-06	BC-Hax2273	Unzela japix
SOWC378-06	BC-Hax2277	Unzela pronoe
SOWC380-06	BC-Hax2279	Enyo lugubris
SOWC396-06	BC-Hax2295	Enyo cavifer
SOWC402-06	BC-Hax2301	Enyo bathus
SOWC409-06	BC-Hax2308	Enyo taedium
SOWC414-06	BC-Hax2313	Enyo latipennis
SOWC431-06	BC-Hax2330	Aellopos ceculus
SOWC436-06	BC-Hax2335	Eupyrrhoglossum sagra
SOWC438-06	BC-Hax2337	Eupyrrhoglossum venustum
SOWC442-06	BC-Hax2341	Cephonodes xanthus
SOWC457-06	BC-Hax2356	Cephonodes banksi
SOWC461-06	BC-Hax2360	Hemaris diffinis
SOWC470-06	BC-Hax2369	Hemaris ducalis
SOWC481-06	BC-Hax2380	Hemaris fuciformis
SOWC485-06	BC-Hax2384	Hemaris tityus
SOWC487-06	BC-Hax2386	Hemaris staudingeri
SOWC491-06	BC-Hax2390	Afrosataspes galleyi
SOWC497-06	BC-Hax2396	Sataspes ribbei
SOWC504-06	BC-Hax2403	Sataspes Cerberus
SOWC514-06	BC-Hax2413	Mimas christophi
SOWC522-06	BC-Hax2421	Smerinthus kindermannii
SOWC524-06	BC-Hax2423	Mimas tiliae
SOWC526-06	BC-Hax2425	Smerinthus caecus
SOWC533-06	BC-Hax2432	Smerinthus planus
SOWC535-06	BC-Hax2434	Smerinthus saliceti
SOWC541-06	BC-Hax2440	Smerinthus tokyonis
SOWC551-06	BC-Hax2450	Smerinthus ocellata
SOWC557-06	BC-Hax2456	Smerinthus szechuanus
SOWC561-06	BC-Hax2460	Paonias wolfei
SOWC567-06	BC-Hax2466	Paonias myops
SOWC575-06	BC-Hax2474	Barbourion lemaii
SOWC585-06	BC-Hax2484	Phyllosphingia dissimilis
SOWC598-06	BC-Hax2497	Laothoe amurensis
SOWC606-06	BC-Hax2505	Laothoe philerema
SOWC609-06	BC-Hax2508	Laothoe populi
SOWC610-06	BC-Hax2509	Amorpha juglandis
SOWC627-06	BC-Hax2526	Cypa kitchingi
SOWC628-06	BC-Hax2527	Cypa enodis
SOWC634-06	BC-Hax2533	Cypa decolor
SOWC636-06	BC-Hax2535	Degmaptera mirabilis
SOWC639-06	BC-Hax2538	Cypoides chinensis
SOWC642-06	BC-Hax2541	Smerinthulus quadripunctatus
SOWC648-06	BC-Hax2547	Smerinthulus perversa
SOWC649-06	BC-Hax2548	Degmaptera olivacea
SOWC660-06	BC-Hax2559	Hyles lineata
SOWC664-06	BC-Hax2563	Hyles euphorbiarum
SOWC665-06	BC-Hax2564	Hyles vespertilio
SOWC673-06	BC-Hax2572	Hyles chuvilini
SOWC678-06	BC-Hax2577	Hyles costata
SOWC684-06	BC-Hax2583	Hyles tithymali
SOWC689-06	BC-Hax2588	Hyles calida
SOWC692-06	BC-Hax2591	Hyles annei
SOWC699-06	BC-Hax2598	Hyles gallii
SOWC701-06	BC-Hax2600	Hyles euphorbiae
SOWC710-06	BC-Hax2609	Hyles cretica
SOWC715-06	BC-Hax2614	Hyles zygophylli
SOWC722-06	BC-Hax2621	Hyles centralasiae
SOWC725-06	BC-Hax2624	Hyles sammuti
SOWC738-06	BC-Hax2637	Hyles livornica
SOWC745-06	BC-Hax2644	Hyles robertsi
SOWC748-06	BC-Hax2647	Hyles apocyni
SOWC753-06	BC-Hax2652	Hyles hippophaes
SOWC763-06	BC-Hax2662	Hyles nicaea
SOWC770-06	BC-Hax2669	Deilephila askoldensis
SOWC794-06	BC-Hax2693	Deilephila rivularis
SOWC803-06	BC-Hax2702	Theretra insularis
SOWC807-06	BC-Hax2706	Theretra radiosa
SOWC808-06	BC-Hax2707	Theretra polistratus
SOWC812-06	BC-Hax2711	Theretra capensis
SOWC819-06	BC-Hax2718	Theretra natashae
SOWC827-06	BC-Hax2726	Theretra sugii
SOWC860-06	BC-Hax2759	Theretra manilae
SOWC877-06	BC-Hax2776	Theretra incarnata
SOWC879-06	BC-Hax2778	Theretra suffusa
SOWC884-06	BC-Hax2783	Theretra alecto
SOWC892-06	BC-Hax2791	Hippotion psammochroma
SOWC909-06	BC-Hax2808	Hippotion socotrensis
SOWC916-06	BC-Hax2815	Daphnis nerii
SOWC924-06	BC-Hax2823	Sphinx lugens
SOWC944-06	BC-Hax2843	Sphinx smithi
SOWC946-06	BC-Hax2845	Sphinx biolleyi
SOWC949-06	BC-Hax2848	Rhagastis gloriosa
SOWC958-06	BC-Hax2857	Rhagastis lunata
SOWC961-06	BC-Hax2860	Rhagastis confusa
SOWC965-06	BC-Hax2864	Rhagastis albomarginatus
SOWC974-06	BC-Hax2873	Rhagastis binoculata
SOWC982-06	BC-Hax2881	Rhagastis velata
SOWC987-06	BC-Hax2886	Rhagastis rubetra
SOWD010-06	BC-Hax2909	Cechenena scotti
SOWD014-06	BC-Hax2913	Cechenena minor
SOWD017-06	BC-Hax2916	Cechenena subangustata
SOWD022-06	BC-Hax2921	Cechenena lineosa
SOWD036-06	BC-Hax2935	Euchloron megaera
SOWD038-06	BC-Hax2937	Cechenena helops
SOWD040-06	BC-Hax2939	Cechenena aegrota
SOWD054-06	BC-Hax2953	Cechenena transpacifica
SOWD056-06	BC-Hax2955	Hippotion brunnea
SOWD061-06	BC-Hax2960	Hippotion aporodes
SOWD077-06	BC-Hax2976	Agrius luctifera
SOWD095-06	BC-Hax2994	Pergesa acteus
SOWD104-06	BC-Hax3003	Acherontia atropos
SOWD108-06	BC-Hax3007	Acherontia styx
SOWD117-06	BC-Hax3016	Poliana leucomelas
SOWD123-06	BC-Hax3022	Macropoliana ferax
SOWD128-06	BC-Hax3027	Macropoliana asirensis
SOWD144-06	BC-Hax3043	Psilogramma increta
SOWD152-06	BC-Hax3051	Ihlegramma ihlei
SOWD165-06	BC-Hax3064	Meganoton hyloicoides
SOWD174-06	BC-Hax3073	Meganoton analis
SOWD181-06	BC-Hax3080	Meganoton rubescens
SOWD194-06	BC-Hax3093	Cocytius antaeus
SOWD206-06	BC-Hax3105	Cocytius beelzebuth
SOWD213-06	BC-Hax3112	Cocytius mortuorum
SOWD222-06	BC-Hax3121	Cocytius lucifer
SOWD229-06	BC-Hax3128	Nannoparce poeyi
SOWD236-06	BC-Hax3135	Lapara phaeobrachycerous
SOWD238-06	BC-Hax3137	Lapara halicarnie
SOWD242-06	BC-Hax3141	Meganoton nyctiphanes
SOWD245-06	BC-Hax3144	Amplypterus panopus
SOWD265-06	BC-Hax3164	Temnora livida
SOWD280-06	BC-Hax3179	Dovania poecila
SOWD286-06	BC-Hax3185	Tetrachroa edwardsi
SOWD300-06	BC-Hax3199	Hoplistopus penricei
SOWD303-06	BC-Hax3202	Oligographa juniperi
SOWD307-06	BC-Hax3206	Dolbina schnitzleri
SOWD311-06	BC-Hax3210	Dolbina grisea
SOWD315-06	BC-Hax3214	Dolbina krikkeni
SOWD320-06	BC-Hax3219	Dolbina inexacta
SOWD323-06	BC-Hax3222	Dolbina tancrei
SOWD333-06	BC-Hax3232	Kentrochrysalis sieversi
SOWD336-06	BC-Hax3235	Kentrochrysalis streckeri
SOWD338-06	BC-Hax3237	Kentrochrysalis consimilis
SOWD346-06	BC-Hax3245	Dolbogene igualana
SOWD348-06	BC-Hax3247	Dolbogene hartwegii
SOWD360-06	BC-Hax3259	Neogene steinbachi
SOWD364-06	BC-Hax3263	Neogene corumbensis
SOWD367-06	BC-Hax3266	Neogene curitiba
SOWD376-06	BC-Hax3275	Callosphingia circe
SOWD382-06	BC-Hax3281	Cizara sculpta
SOWD384-06	BC-Hax3283	Zacria vojtechi
SOWD386-06	BC-Hax3285	Enpinanga borneensis
SOWD393-06	BC-Hax3292	Enpinanga assamensis
SOWD396-06	BC-Hax3295	Dahira rubiginosa
SOWD408-06	BC-Hax3307	Acosmeryx pseudomissa
SOWD409-06	BC-Hax3308	Acosmeryx sericeus
SOWD415-06	BC-Hax3314	Acosmeryx omissa
SOWD431-06	BC-Hax3330	Acosmeryx naga
SOWD434-06	BC-Hax3333	Acosmeryx castanea
SOWD451-06	BC-Hax3350	Acosmeryx Socrates
SOWD483-06	BC-Hax3382	Temnora inornatum
SOWD485-06	BC-Hax3384	Temnora namaqua
SOWD518-06	BC-Hax3417	Sphecodina abbottii
SOWD522-06	BC-Hax3421	Amphion floridensis
SOWD523-06	BC-Hax3422	Euproserpinus wiesti
SOWD526-06	BC-Hax3425	Sphecodina caudate
SOWD527-06	BC-Hax3426	Hayesiana triopus
SOWD533-06	BC-Hax3432	Rethera komarovi
SOWD544-06	BC-Hax3443	Temnora ntombi
SOWD553-06	BC-Hax3452	Temnora robertsoni
SOWD592-06	BC-Hax3491	Temnora leighi
SOWD600-06	BC-Hax3499	Temnora stevensi
SOWD610-06	BC-Hax3509	Hippotion rafflesii
SOWD615-06	BC-Hax3514	Theretra lycetus
SOWD617-06	BC-Hax3516	Theretra japonica
SOWD621-06	BC-Hax3520	Theretra oldenlandiae
SOWD633-06	BC-Hax3532	Theretra perkeo
SOWD638-06	BC-Hax3537	Theretra viridis
SOWD651-06	BC-Hax3550	Theretra insignis
SOWD653-06	BC-Hax3552	Hippotion moorei
SOWD654-06	BC-Hax3553	Hippotion dexippus
SOWD656-06	BC-Hax3555	Hippotion rosae
SOWD671-06	BC-Hax3570	Hippotion griveaudi
SOWD672-06	BC-Hax3571	Hippotion paukstadti
SOWD681-06	BC-Hax3580	Hippotion stigma
SOWD686-06	BC-Hax3585	Proserpinus proserpina
SOWD693-06	BC-Hax3592	Proserpinus terlooii
SOWD700-06	BC-Hax3599	Macroglossum gyrans
SOWD702-06	BC-Hax3601	Macroglossum Prometheus
SOWD706-06	BC-Hax3605	Macroglossum variegatum
SOWD708-06	BC-Hax3607	Macroglossum ungues
SOWD710-06	BC-Hax3609	Macroglossum glaucoptera
SOWD712-06	BC-Hax3611	Macroglossum milvus
SOWD717-06	BC-Hax3616	Macroglossum vacillans
SOWD727-06	BC-Hax3626	Macroglossum stellatarum
SOWD730-06	BC-Hax3629	Macroglossum mitchellii
SOWD734-06	BC-Hax3633	Macroglossum insipida
SOWD744-06	BC-Hax3643	Macroglossum corythus
SOWD745-06	BC-Hax3644	Macroglossum Sylvia
SOWD751-06	BC-Hax3650	Macroglossum saga
SOWD753-06	BC-Hax3652	Macroglossum tenebrosa
SOWD758-06	BC-Hax3657	Macroglossum semifasciata
SOWD776-07	BC-Hax3675	Akbesia davidi
SOWD780-07	BC-Hax3679	Afrosphinx amabilis
SOWD821-07	BC-Hax3720	Poliodes roseicornis
SOWD827-07	BC-Hax3726	Viriclanis kingstoni
SOWD838-07	BC-Hax3737	Pseudoclanis molitor
SOWD843-07	BC-Hax3742	Batocnema coquerelii
SOWD847-07	BC-Hax3746	Batocnema africanus
SOWD855-07	BC-Hax3754	Pseudopolyptychus foliaceus
SOWD857-07	BC-Hax3756	Polyptychus baxteri
SOWD863-07	BC-Hax3762	Afroclanis neavi
SOWD871-07	BC-Hax3770	Polyptychus retusus
SOWD878-07	BC-Hax3777	Polyptychus herbuloti
SOWD893-07	BC-Hax3792	Polyptychus carteri
SOWD894-07	BC-Hax3793	Polyptychus enodia
SOWD898-07	BC-Hax3797	Polyptychus bernardii
SOWD914-07	BC-Hax3813	Polyptychus trisecta
SOWD967-07	BC-Hax3866	Neopolyptychus serrator
SOWD982-07	BC-Hax3881	Phylloxiphia metria
SOWD989-07	BC-Hax3888	Marumba amboinicus
SOWD993-07	BC-Hax3892	Marumba juvencus
SOWE003-07	BC-Hax3902	Marumba timora
SOWE008-07	BC-Hax3907	Marumba jankowskii
SOWE012-07	BC-Hax3911	Marumba maackii
SOWE023-07	BC-Hax3922	Marumba cristata
SOWE035-07	BC-Hax3934	Marumba sperchius
SOWE042-07	BC-Hax3941	Marumba tigrina
SOWE065-07	BC-Hax3964	Marumba quercus
SOWE067-07	BC-Hax3966	Marumba saishiuana
SOWE069-07	BC-Hax3968	Sphingonaepiopsis gorgoniades
SOWE075-07	BC-Hax3974	Sphingonaepiopsis kuldjaensis
SOWE081-07	BC-Hax3980	Neogurelca hyas
SOWE091-07	BC-Hax3990	Cautethia spuria
SOWE106-07	BC-Hax4005	Macroglossum multifascia
SOWE107-07	BC-Hax4006	Macroglossum spilonotum
SOWE119-07	BC-Hax4018	Macroglossum belis
SOWE121-07	BC-Hax4020	Macroglossum affictitia
SOWE128-07	BC-Hax4027	Macroglossum nigellum
SOWE131-07	BC-Hax4030	Macroglossum hemichroma
SOWE133-07	BC-Hax4032	Macroglossum passalus
SOWE136-07	BC-Hax4035	Macroglossum faro
SOWE142-07	BC-Hax4041	Macroglossum heliophila
SOWE146-07	BC-Hax4045	Macroglossum reithi
SOWE147-07	BC-Hax4046	Macroglossum fritzei
SOWE150-07	BC-Hax4049	Macroglossum nemesis
SOWE152-07	BC-Hax4051	Macroglossum mediovitta
SOWE153-07	BC-Hax4052	Macroglossum arimasi
SOWE156-07	BC-Hax4055	Macroglossum kitchingi
SOWE161-07	BC-Hax4060	Cautethia yucatana
SOWE172-07	BC-Hax4071	Cautethia grotei
SOWE177-07	BC-Hax4076	Cautethia noctuiformis
SOWE186-07	BC-Hax4085	Angonyx testacea
SOWE196-07	BC-Hax4095	Protambulyx euryalus
SOWE209-07	BC-Hax4108	Erinnyis ello
SOWE226-07	BC-Hax4125	Manduca caribbeus
SOWE239-07	BC-Hax4138	Hippotion joiceyi
SOWE240-07	BC-Hax4139	Hippotion rosetta
SOWE244-07	BC-Hax4143	Sphinx justiciae
SOWE245-07	BC-Hax4144	Acosmeryx anceus
SOWE246-07	BC-Hax4145	Manduca brasilensis
SOWE248-07	BC-Hax4147	Manduca incisa
SOWE249-07	BC-Hax4148	Manduca lefeburii
SOWE261-07	BC-Hax4160	Adhemarius gagarini
SOWE290-07	BC-Hax4189	Neococytius cluentius
SOWE297-07	BC-Hax4196	Cocytius duponchel
SOWE299-07	BC-Hax4198	Manduca albiplaga
SOWE331-07	BC-Hax4230	Pachygonidia drucei
SOWE334-07	BC-Hax4233	Manduca schausi
SOWE344-07	BC-Hax4243	Isognathus rimosa
SOWE349-07	BC-Hax4248	Manduca ochus
SOWE361-07	BC-Hax4260	Manduca franciscae
SOWE363-07	BC-Hax4262	Manduca janira
SOWE401-07	BC-Hax4300	Manduca lanuginosa
SOWE404-07	BC-Hax4303	Manduca kuschei
SOWE424-07	BC-Hax4323	Xylophanes cthulhu
SOWE431-07	BC-Hax4330	Manduca trimacula
SOWE454-07	BC-Hax4353	Madoryx plutonius
SOWE508-07	BC-Hax4407	Perigonia stulta
SOWE515-07	BC-Hax4414	Xylophanes pluto
SOWE518-07	BC-Hax4417	Nyceryx riscus
SOWE519-07	BC-Hax4418	Enyo gorgon
SOWE522-07	BC-Hax4421	Nyceryx tacita
SOWE528-07	BC-Hax4427	Nyceryx eximia
SOWE530-07	BC-Hax4429	Perigonia pallida
SOWE540-07	BC-Hax4439	Amphimoea walkeri
SOWE553-07	BC-Hax4452	Manduca lucetius
SOWE557-07	BC-Hax4456	Chaerocina ellisoni
SOWE558-07	BC-Hax4457	Rufoclanis erlangeri
SOWE570-07	BC-Hax4469	Ambulyx schauffelbergeri
SOWE573-07	BC-Hax4472	Morwennius decoratus
SOWE575-07	BC-Hax4474	Megacorma oblique
SOWE578-07	BC-Hax4477	Theretra nessus
SOWE580-07	BC-Hax4479	Theretra pallicosta
SOWE581-07	BC-Hax4480	Euryglottis aper
SOWE584-07	BC-BeckSph00001	Lophostethus negus
SOWE595-07	BC-Roug0961	Darapsa myron
SOWE598-07	BC-Roug0964	Deidamia inscriptum
SPBRI086-08	07-WA-00195	Xylophanes pyrrhus
SPHAP026-06	MA05-06-02-49	Temnora elegans
SPHAP039-06	MA05-08-22-17	Marumba dyras
SPHAP041-06	MA05-08-23-57	Ambulyx sinjaevi
SPHAP048-06	MA05-08-26-01	Nephele hespera
SPHAP054-06	MA05-08-27-32	Theretra castanea
SPHAP062-06	MA05-09-02-81	Macroglossum assimilis
SPHAP080-06	NYSM 06-08-26-08	Eumorpha phorbas
SPHAP120-06	NYSM 06-08-26-48	Eumorpha capronnieri
SPHPA216-07	BC-PhA0216	Polyptychus orthographus
SPHYE007-08	BC-EST0007	Agrius convolvuli
SPHYE020-08	BC-EST0020	Deilephila elpenor
SPHYE022-08	BC-EST0022	Deilephila porcellus
SPHYE055-08	BC-EST0055	Nephele maculosa
SPHYE079-08	BC-EST0079	Hippotion balsaminae
SPMNP066-07	BC-MNHN0073	Temnora engis
SPMNP067-07	BC-MNHN0074	Temnora grandidieri
SPMNP068-07	BC-MNHN0075	Atemnora westermannii
SPMNP072-07	BC-MNHN0079	Temnora palpalis
SPMNP073-07	BC-MNHN0080	Hippotion geryon
SPMNP081-07	BC-MNHN0088	Nephele densoi
SPMNP092-07	BC-MNHN0099	Coelonia fulvinotata
SPMNP094-07	BC-MNHN0101	Gynoeryx meander
SPMNP104-07	BC-MNHN0111	Gynoeryx teteforti
SPMNP111-07	BC-MNHNJP0001	Platysphinx vicaria
SPMNP113-07	BC-MNHNJP0003	Platysphinx constrigilis
SPMNP114-07	BC-MNHNJP0004	Pseudoclanis admatha
SPMNP116-07	BC-MNHNJP0006	Polyptychus baltus
SPMNP117-07	BC-MNHNJP0007	Polyptychus thihongae
SPMNP119-07	BC-MNHNJP0009	Polyptychus hollandi
SPMNP121-07	BC-MNHNJP0011	Polyptychus paupercula
SPMNP122-07	BC-MNHNJP0012	Polyptychus murinus
SPMNP125-07	BC-MNHNJP0015	Chloroclanis virescens
SPMNP127-07	BC-MNHNJP0017	Polyptychus anochus
SPMNP129-07	BC-MNHNJP0019	Neopolyptychus pygarga
SPMNP130-07	BC-MNHNJP0020	Falcatula cymatodes
SPMNP131-07	BC-MNHNJP0021	Phylloxiphia illustris
SPMNP132-07	BC-MNHNJP0022	Phylloxiphia oberthueri
SPMNP133-07	BC-MNHNJP0023	Phylloxiphia bicolor
SPMNP134-07	BC-MNHNJP0024	Phylloxiphia Formosa
SPMNP136-07	BC-MNHNJP0026	Avinoffia hollandi
SPMNP138-07	BC-MNHNJP0028	Lophostethus dumolinii
SPMNP139-07	BC-MNHNJP0029	Acanthosphinx guessfeldti
SPMNP140-07	BC-MNHNJP0030	Hypaedalea butleri
SPMNP141-07	BC-MNHNJP0031	Temnora camerounensis
SPMNP143-07	BC-MNHNJP0033	Temnora scheveni
SPMNP144-07	BC-MNHNJP0034	Temnora avinoffi
SPMNP145-07	BC-MNHNJP0035	Temnora eranga
SPMNP147-07	BC-MNHNJP0037	Temnora spiritus
SPMNP151-07	BC-MNHNJP0041	Temnora radiata
SPMNP153-07	BC-MNHNJP0043	Temnora nephele
SPMNP157-07	BC-MNHNJP0047	Temnora griseata
SPMNP162-07	BC-MNHNJP0052	Temnora reutlingeri
SPMNP163-07	BC-MNHNJP0053	Temnora funebris
SPMNP166-07	BC-MNHNJP0056	Temnora crenulata
SPMNP167-07	BC-MNHNJP0057	Basiothia medea
SPMNP172-07	BC-MNHNJP0062	Hippotion irregularis
SPMNP174-07	BC-MNHNJP0064	Centroctena rutherfordi
SPMNP175-07	BC-MNHNJP0065	Pantophaea favillacea
SPMNP179-07	BC-MNHNJP0069	Litosphingia corticea
SPMNP185-07	BC-MNHNJP0075	Polyptychoides erosus
SPMNP190-07	BC-MNHNJP0080	Polyptychopsis marshalli
SPMNP196-07	BC-MNHNJP0086	Leptoclanis pulchra
SPMNP198-07	BC-MNHNJP0088	Polyptychus andosa
SPMNP202-07	BC-MNHNJP0092	Polyptychus coryndoni
SPMNP204-07	BC-MNHNJP0094	Neopolyptychus compar
SPMNP206-07	BC-MNHNJP0096	Falcatula falcate
SPMNP213-07	BC-MNHNJP0103	Andriasa contraria
SPMNP216-07	BC-MNHNJP0106	Andriasa mitchelli
SPMNP223-07	BC-MNHNJP0113	Likoma apicalis
SPMNP226-07	BC-MNHNJP0116	Rufoclanis fulgurans
SPMNP230-07	BC-MNHNJP0120	Rufoclanis numosae
SPMNP237-07	BC-MNHNJP0127	Macroglossum trochilus
SPMNP240-07	BC-MNHNJP0130	Temnora scitula
SPMNP242-07	BC-MNHNJP0132	Temnora natalis
SPMNP244-07	BC-MNHNJP0134	Temnora zantus
SPMNP245-07	BC-MNHNJP0135	Temnora sardanus
SPMNP250-07	BC-MNHNJP0140	Temnora plagiata
SPMNP252-07	BC-MNHNJP0142	Temnora marginata
SPMNP257-07	BC-MNHNJP0147	Temnora iapygoides
SPMNP258-07	BC-MNHNJP0148	Temnora fumosa
SPMNP259-07	BC-MNHNJP0149	Temnora pseudopylas
SPMNP261-07	BC-MNHNJP0151	Temnora pylades
SPMNP268-07	BC-MNHNJP0158	Nephele comma
SPMNP270-07	BC-MNHNJP0160	Nephele funebris
SPMNP271-07	BC-MNHNJP0161	Nephele peneus
SPMNP272-07	BC-MNHNJP0162	Nephele accentifera
SPMNP273-07	BC-MNHNJP0163	Nephele monostigma
SPMNP275-07	BC-MNHNJP0165	Nephele lannini
SPMNP277-07	BC-MNHNJP0167	Nephele rosae
SPMNP279-07	BC-MNHNJP0169	Nephele oenopion
SPMNP283-07	BC-MNHNJP0173	Rhodafra marshalli
SPMNP290-07	BC-MNHNJP0180	Hippotion celerio
SPMNP292-07	BC-MNHNJP0182	Pseudoclanis kenyae
SPMNP294-07	BC-MNHNJP0184	Nephele argentifera
SPMNP297-07	BC-MNHNJP0187	Temnora burdoni
SPMNP304-07	BC-MNHNJP0194	Pseudoclanis tomensis
SPMNP306-07	BC-MNHNJP0196	Hippotion talboti
SPMNP321-07	BC-MNHNJP0211	Nephele aequivalens
SPMNP325-07	BC-MNHNJP0215	Xanthopan morganii
SPMNP327-07	BC-MNHNJP0217	Polyptychus pierrei
SPMNP329-07	BC-MNHNJP0219	Polyptychus girardi
SPMNP338-07	BC-MNHNJP0228	Leucostrophus alterhirundo
SPMNP341-07	BC-MNHNJP0231	Polyptychus wortusiaki
SPMNP342-07	BC-MNHNJP0232	Polyptychus lapidatus
SPMNP344-07	BC-MNHNJP0234	Acherontia lachesis
SPMNP352-07	BC-MNHNJP0242	Polyptychus trilineatus
SPMNP356-07	BC-MNHNJP0246	Praedora plagiata
SPMNP358-07	BC-MNHNJP0248	Praedora marshalli
SPMNP368-07	BC-MNHNJP0258	Pseudoclanis rhadamistus
SPMNP371-07	BC-MNHNJP0261	Pseudoclanis boisduvali
SPMNP390-07	BC-MNHNJP0280	Hemaris saundersii
SPPBA004-07	BC-Basq0005	Ceridia nigricans
SPPBA038-07	BC-Basq0039	Gynoeryx paulianii
SPPBA040-07	BC-Basq0041	Gynoeryx brevis
SPPBA043-07	BC-Basq0044	Gynoeryx bilineatus
SPPBA046-07	BC-Basq0047	Gynoeryx integer
SPPBA090-07	BC-Basq0091	Pseudoclanis grandidieri
SPPBA134-07	BC-Basq0135	Malgassoclanis delicates
SPPBA143-07	BC-Basq0144	Grillotius bergeri
SPPBA161-07	BC-Basq0162	Phylloxiphia oweni
SPPBA167-07	BC-Basq0168	Phylloxiphia karschi
SPPBA180-07	BC-Basq0181	Polyptychus sinus
SPPBA194-07	BC-Basq0195	Polyptychus rougeoti
SPPBA221-07	BC-Basq0222	Polyptychus nigriplaga
SPPBA226-07	BC-Basq0227	Neopolyptychus prionites
SPPBA250-07	BC-Basq0251	Polyptychoides niloticus
SPPBA261-07	BC-Basq0262	Lycosphingia hamatus
SPPBA279-07	BC-Basq0280	Pantophaea jordani
SPPBA289-07	BC-Basq0290	Macropoliana scheveni
SPPBA301-07	BC-Basq0302	Panogena lingens
SPPBA311-07	BC-Basq0312	Panogena jasmini
SPPBA326-07	BC-Basq0327	Coelonia brevis
SPPBA329-07	BC-Basq0330	Lomocyma oegrapha
SPPBA353-07	BC-Basq0354	Coelonia solani
SPPBA366-07	BC-Basq0367	Cephonodes apus
SPPBA377-07	BC-Basq0378	Sphingonaepiopsis malgassica
SPPBA378-07	BC-Basq0379	Sphingonaepiopsis obscurus
SPPBA384-07	BC-Basq0385	Temnoripais lasti
SPPBA392-07	BC-Basq0393	Antinephele marcida
SPPBA397-07	BC-Basq0398	Antinephele maculifera
SPPBA402-07	BC-Basq0403	Antinephele efulani
SPPBA413-07	BC-Basq0414	Antinephele achlora
SPPBA419-07	BC-Basq0420	Antinephele camerunensis
SPPBA424-07	BC-Basq0425	Pseudenyo benitensis
SPPBA433-07	BC-Basq0434	Temnora turlini
SPPBA437-07	BC-Basq0438	Temnora curtula
SPPBA439-07	BC-Basq0440	Temnora angulosa
SPPBA466-07	BC-Basq0467	Temnora elisabethae
SPPBA477-07	BC-Basq0478	Temnora argyropeza
SPPBA499-07	BC-Basq0500	Temnora nitida
SPPBA520-07	BC-Basq0521	Temnora peckoveri
SPPBA551-07	BC-Basq0552	Macroglossum pachycerus
SPPBA559-07	BC-Basq0560	Leucostrophus commasiae
SPPBA560-07	BC-Basq0561	Macroglossum aesalon
SPPBA577-07	BC-Basq0578	Nephele discifera
SPPBA581-07	BC-Basq0582	Nephele bipartite
SPPBA604-07	BC-Basq0605	Nephele rectangulata
SPPBA606-07	BC-Basq0607	Maassenia heydeni
SPPBA639-07	BC-Basq0640	Basiothia laticornis
SPPBA647-07	BC-Basq0648	Chaerocina dohertyi
SPPBA652-07	BC-Basq0653	Hyles biguttata
SPPBA670-07	BC-Basq0671	Hippotion osiris
SPPBA677-07	BC-Basq0678	Hippotion eson
SPPBA710-07	BC-Basq0711	Hippotion butleri
SPPBA738-07	BC-Basq0739	Centroctena imitans
SPPBA768-07	BC-Basq0769	Theretra griseomarginata
SPPBA785-07	BC-Basq 2004	Rufoclanis maccleeryi
SPPBA821-07	BC-Basq 2040	Nephele vau
SPPBA874-07	BC-Basq 2093	Poliana micra
SPPBA928-07	BC-Basq 2147	Phylloxiphia vicina
SPPBA945-07	BC-Basq 2164	Polyptychus potiendus
SPPBB006-07	BC-Basq 2186	Hypaedalea insignis
SPPBB024-07	BC-Basq 2533	Phylloxiphia goodii
SPPBB032-07	BC-Basq 2541	Theretra jugurtha
SPPBB035-07	BC-Basq 2544	Theretra tessmanni
SPPDA191-07	PD-BC 571	Xenosphingia jansei
SPPDA198-07	PD-BC 578	Likoma crenata
SPPDA205-07	PD-BC 585	Microclanis erlangeri
SPPDA209-07	PD-BC 589	Falcatula penumbra
SPPDA227-07	PD-BC 607	Pseudandriasa mutata
SPPDA236-07	PD-BC 616	Phylloxiphia punctum
SPPDA246-07	PD-BC 626	Neopolyptychus convexus
SPPDA248-07	PD-BC 628	Pseudoclanis axis
SPPDA295-07	PD-BC 675	Praedora leucophaea
SPPDA310-07	PD-BC 690	Hoplistopus butti
SPPDA340-07	PD-BC 720	Sphingonaepiopsis ansorgei
SPPDA342-07	PD-BC 722	Sphingonaepiopsis nana
SPPDA351-07	PD-BC 731	Antinephele muscosa
SPPDA352-07	PD-BC 732	Antinephele lunulata
SPPDA355-07	PD-BC 735	Hypaedalea neglecta
SPPDA358-07	PD-BC 738	Temnora albilinea
SPPDA364-07	PD-BC 744	Temnora wollastoni
SPPDA367-07	PD-BC 747	Temnora hollandi
SPPDA368-07	PD-BC 748	Temnora rattrayi
SPPDA380-07	PD-BC 760	Temnora subapicalis
SPPDA482-07	PD-BC 862	Basiothia aureate
SPPDA483-07	PD-BC 863	Basiothia charis
SPPDA539-07	PD-BC 919	Theretra cajus
SPPDA541-07	PD-BC 921	Theretra Orpheus
SPPDA649-07	PD-BC-2065	Temnora atrofasciata
SPPDA721-08	PD-BC 2325	Polyptychus aurora
SPRBA170-08	BC-RBP-0170	Clanis phalaris
SPRBA172-08	BC-RBP-0172	Clanis deucalion
SPRBA410-08	BC-RBP-0410	Thamnoecha uniformis
SPRBA413-08	BC-RBP-0413	Griseosphinx preechari
SPRBA428-08	BC-RBP-0428	Cypa terranea
SPRBA429-08	BC-RBP-0429	Cypa duponti
SPRBA444-08	BC-RBP-0444	Cypa latericia
SPTMA025-07	BC-Mel 0103b	Ambulyx andangi
SPTMA032-07	BC-Mel 0110b	Ambulyx belli
SPTMA041-07	BC-Mel 0119b	Angonyx meeki
SPTMA042-07	BC-Mel 0120b	Angonyx papuana
SPTMA046-07	BC-Mel 0124b	Cechenena pollux
SPTMA057-07	BC-Mel 0135	Cypa bouyeri
SPTMA065-07	BC-Mel 0143	Cypa uniformis
SPTMA068-07	BC-Mel 0146	Cypa claggi
SPTMA074-07	BC-Mel 0152	Daphnis torenia
SPTMA077-07	BC-Mel 0155	Eupanacra tiridates
SPTMA086-07	BC-Mel 0164	Eurypteryx alleni
SPTMA092-07	BC-Mel 0170	Maassenia distincta
SPTMA094-07	BC-Mel 0172	Agnosia microta
SPTMA105-07	BC-Mel 0183	Leucophlebia afra
SPTMA110-07	BC-Mel 0188	Leucophlebia lineata
SPTMA112-07	BC-Mel 0190	Marumba nympha
SPTMA113-07	BC-Mel 0191	Marumba indicus
SPTMA117-07	BC-Mel 0195	Nephele joiceyi
SPTMA121-07	BC-Mel 0199	Nephele xylina
SPTMA131-07	BC-Mel 0209	Poliana albescens
SPTMA134-07	BC-Mel 0212	Aellopos tantalus
SPTMA145-07	BC-Mel 0223	Sphingonaepiopsis pumilio
SPTMA146-07	BC-Mel 0224	Pseudoclanis bianchii
SPTMA147-07	BC-Mel 0225	Pseudoclanis abyssinicus
SPTMA175-07	BC-Mel 0253	Chaerocina jordani
SPTMA199-07	BC-Mel 0277	Hippotion rebeli
SPTMA211-07	BC-Mel 0289	Hippotion roseipennis
SPTMA215-07	BC-Mel 0293	Hippotion pentagramma
SPTMA228-07	BC-Mel 0306	Hyles salangensis
SPTMA232-07	BC-Mel 0310	Xylophanes indistincta
SPTMA238-07	BC-Mel 0316	Macropoliana oheffernani
SPTMA240-07	BC-Mel 0318	Theretra muricolor
SPTMA241-07	BC-Mel 0319	Theretra gnoma
SPTMA242-07	BC-Mel 0320	Rhodafra opheltes
SPTMA243-07	BC-Mel 0321	Psilogramma jordana
SPTMA253-07	BC-Mel 0331	Dovania neumanni
SPTMA332-07	BC-Mel 0410	Temnora sp
SPTMA339-07	BC-Mel 0417	Temnora trapezoidea
SPTMA366-07	BC-Mel 0444	Ellenbeckia monospila
SPTMA375-07	BC-Mel 0453	Neopolyptychus consimilis
SPTMA398-07	BC-Mel 0476	Macroglossum vicinum
SPTMA400-07	BC-Mel 0478	Rhodoprasina winbrechlini
SPTMA422-07	BC-Mel 0500	Sataspes infernalis
SPTMA424-07	BC-Mel 0502	Sataspes tagalica
SPTMA437-07	BC-Mel 0515	Rhagastis hayesi
SPTMA439-07	BC-Mel 0517	Rhagastis acuta
SPTMA447-07	BC-Mel 0525	Xylophanes hydrata
SPTOL056-07	AYK-04-0121	Ampelophaga dolichoides
SPTOL078-07	AYK-04-0065	Arctonotus lucidus
SPTOL080-07	AYK-04-0382	Macroglossum neotroglodytus
SPTOL083-07	IJK-04-0004	Neogurelca himachala
SPTOL114-07	AYK-04-0172	Macroglossum pyrrhosticta
SPTOL155-07	AYK-04-0269	Acosmeryx formosana
SPTOL205-07	MJM-96-0232	Hopliocnema brachycera
SPTOL234-07	AYK-06-7108	Sphinx dollii
SPTOL248-08	BM1978	Tinostoma smaragditis
SPTVA093-07	VAG-093	Pachygonidia martini
SPTVA100-07	VAG-100	Orecta lycidas
SPTVA113-07	VAG-113	Theretra rhesus
SPTVA248-07	VAG-2059	Theretra clotho
SPTVA281-07	VAG-2092	Ambulyx ceramensis
SPTVA291-07	VAG-2102	Pseudoclanis postica
SPTVA361-07	VAG-2172	Hippotion echeclus
SPTVA366-07	VAG-2177	Hippotion boerhaviae
SPTVA370-07	VAG-2181	Theretra boisduvalii
SPTVA398-07	VAG-2209	Afroclanis calcareous
SPTVA430-07	VAG-2241	Hippotion saclavorum
SPTVA442-07	VAG-2253	Theretra monteironis
SPTVA506-07	VAG-2317	Xylophanes sarae
SPTVA507-07	VAG-2318	Dahira obliquifascia
SPTVA529-07	VAG-2340	Hippotion batschii
SPTVA552-07	VAG-2363	Hippotion velox
SPTVA562-07	VAG-2373	Eupanacra hollowayi
SPTVA568-07	VAG-204	Xylophanes guianensis
SPTVA602-07	VAG-238	Manduca barnesi
SPTVA624-07	VAG-260	Rhagastis castor
SPTVA631-07	VAG-267	Rhagastis olivacea
SPTVA632-07	VAG-268	Rhagastis mongoliana
SPTVA634-07	VAG-270	Sphinx centrosinaria
SPTVA636-07	VAG-272	Neogene pictus
SPTVA645-07	VAG-281	Manduca contracta
SPTVA674-07	VAG-310	Macropoliana natalensis
SPTVA681-07	VAG-317	Manduca wellingi
SPTVA693-07	VAG-329	Hemaris radians
SPTVA701-07	VAG-337	Manduca corallina
SPUEA002-07	BC-EMEM0002	Acosmeryx sinjaevi
SPUEA032-07	BC-EMEM0032	Acosmeryx shervillii
SPUEA131-07	BC-EMEM0131	Orecta acuminata
SPUEA214-07	BC-EMEM0214	Sphingulus mus
SPUEA255-07	BC-EMEM0255	Dolbina exacta
SPUEA263-07	BC-EMEM0263	Dolbina elegans
SPUEA286-07	BC-EMEM0286	Protambulyx goeldii
SPUEA361-07	BC-EMEM0361	Euryglottis Johannes
SPUEA382-07	BC-EMEM0382	Isoparce cupressi
SPUEA389-07	BC-EMEM0389	Neogene dynaeus
SPUEA392-07	BC-EMEM0392	Neogene albescens
SPUEA413-07	BC-EMEM0413	Neogene reevei
SPUEA542-07	BC-EMEM0542	Manduca jasminearum
SPUEA562-07	BC-EMEM0562	Manduca gueneei
SPUEA602-07	BC-EMEM0602	Ambulyx jordani
SPUEA621-07	BC-EMEM0621	Ambulyx semifervens
SPUEA623-07	BC-EMEM0623	Ambulyx japonica
SPUEA636-07	BC-EMEM0636	Ambulyx meeki
SPUEA779-07	BC-EMEM0779	Clanis titan
SPUEA834-07	BC-EMEM0834	Leucophlebia emittens
SPUEA848-07	BC-EMEM0848	Rufoclanis jansei
SPUEB035-07	BC-EMEM0975	Agrius rothschildi
SPUEB039-07	BC-EMEM0979	Marumba diehli
SPUEB068-07	BC-EMEM1008	Clanidopsis exusta
SPUEB070-07	BC-EMEM1010	Smerinthulus diehli
SPUEB082-07	BC-EMEM1022	Aleuron neglectum
SPUEB087-07	BC-EMEM1027	Callionima ramsdeni
SPUEB106-07	BC-EMEM1046	Nyceryx ericea
SPUEB132-07	BC-EMEM1072	Perigonia lefebvraei
SPUEB155-07	BC-EMEM1095	Hemaris croatica
SPUEB158-07	BC-EMEM1098	Hemaris affinis
SPUEB166-07	BC-EMEM1106	Hemaris aksana
SPUEB179-07	BC-EMEM1119	Hemaris beresowskii
SPUEB194-07	BC-EMEM1134	Hemaris senta
SPUEB200-07	BC-EMEM1140	Cephonodes hylas
SPUEB206-07	BC-EMEM1146	Cephonodes picus
SPUEB209-07	BC-EMEM1149	Cephonodes kingii
SPUEB233-07	BC-EMEM1173	Darapsa versicolor
SPUEB236-07	BC-EMEM1176	Elibia linigera
SPUEB288-07	BC-EMEM1228	Craspedortha porphyria
SPUEB290-07	BC-EMEM1230	Rhodoprasina floralis
SPUEB329-07	BC-EMEM1269	Callambulyx Amanda
SPUEB361-07	BC-EMEM1301	Smerinthus minor
SPUEB462-07	BC-EMEM1402	Hyles dahlii
SPUEB471-07	BC-EMEM1411	Hyles siehei
SPUEB511-07	BC-EMEM1451	Hyles stroehlei
SPUEB514-07	BC-EMEM1454	Xylophanes robinsonii
SPUEB533-07	BC-EMEM1473	Xylophanes porioni
SPZSM017-08	BC-ZSMRR0017	Phanoxyla hystrix
SPZSM074-08	BC-ZSMRR0074	Micracosmeryx chaochauensis
SPZSM084-08	BC-ZSMRR0084	Ambulyx wildei
SPZSM116-08	BC-ZSMRR0116	Rhagastis lambertoni
SPZSM120-08	BC-ZSMRR0120	Himantoides undata
SPZSM123-08	BC-ZSMRR0123	Perigonia jamaicensis
SPZSM129-08	BC-ZSMRR0129	Pseudosphinx tetrio
SPZSM133-08	BC-ZSMRR0133	Erinnyis alope
SPZSM158-08	BC-ZSMRR0158	Baniwa yavitensis
SPZSM161-08	BC-ZSMRR0161	Giganteopalpus mirabilis
SPZSM168-08	BC-ZSMRR0168	Proserpinus gaurae
SPZSM169-08	BC-ZSMRR0169	Proserpinus vega
SPZSM201-08	BC-ZSMRR0201	Sphinx arthuri
SPZSM203-08	BC-ZSMRR0203	Pseudodolbina fo
SSDA016-06	PD-BC 216	Temnora dierli
SSDA070-06	PD-BC 270	Pseudoclanis evestigata
SSDA071-06	PD-BC 271	Pseudoclanis canui
SSDA073-06	PD-BC 273	Pseudoclanis biokoensis
SSDA099-06	PD-BC 299	Temnora mirabilis
XAA904-04	04-SRNP-46019	Aellopos titan
XAD745-05	2005-ONT-544	Paonias excaecata
XAF496-05	2005-ONT-145	Ceratomia undulosa
XAG001-05	2005-ONT-585	Hemaris thysbe
XAG756-05	2005-ONT-1340	Dolba hyloeus
XAJ339-06	2006-ONT-0339	Pachysphinx modesta
XAJ480-06	2006-ONT-0480	Sphinx drupiferarum
XAJ575-06	2006-ONT-0575	Ceratomia amyntor
XAJ808-06	2006-ONT-0808	Smerinthus jamaicensis
XAJ946-06	2006-ONT-0946	Darapsa choerilus
XAJ958-06	2006-ONT-0958	Sphinx chersis
XAJ959-06	2006-ONT-0959	Sphinx Canadensis
XAJ978-06	2006-ONT-0978	Lapara bombycoides
XAK125-06	2006-ONT-1120	Sphinx kalmiae
XAK150-06	2006-ONT-1145	Smerinthus cerisyi
XAK151-06	2006-ONT-1146	Sphinx poecila
