# Supplementary material for: When species matches are unavailable are DNA barcodes correctly assigned to higher taxa? An assessment using sphingid moths
Source: BMC Ecol. 2011 Aug 1;11:18. doi: 10.1186/1472-6785-11-18 (PMC3161832; doi:10.1186/1472-6785-11-18)
Supplement: Additional file 2 — Query dataset. Excel worksheet containing a list of COI sequences used as the query dataset in this study, including the species name attached to the barcode and BOLD (http://www.barcodinglife.org) Sample IDs and Process IDs. [file 1472-6785-11-18-S2.XLS]

## Sheet: Query_Sphingids_118.fasta
BOLD Process ID	BOLD Specimen ID	Species
http://www.boldsystems.org/
BLPAA351-06	06-SRNP-100350	Enyo ocypete
BLPAA715-06	06-SRNP-100714	Nyceryx riscus
BLPAA754-06	06-SRNP-100753	Xylophanes hannemanni
BLPAA873-06	06-SRNP-100872	Enyo gorgon
BLPAB384-06	06-SRNP-101323	Xylophanes jordani
BLPAC410-06	06-SRNP-102289	Xylophanes ceratomioides
BLPAC911-06	06-SRNP-102790	Stolidoptera tachasara
BLPAC915-06	06-SRNP-102794	Eumorpha obliquus
BLPAD682-06	06-SRNP-103501	Madoryx plutonius
BLPAD845-06	06-SRNP-103664	Xylophanes titana
BLPAD846-06	06-SRNP-103665	Eumorpha phorbas
BLPAE071-06	06-SRNP-103830	Madoryx oiclus
BLPAE080-06	06-SRNP-103839	Manduca rustica
BLPAE081-06	06-SRNP-103840	Eumorpha anchemolus
BLPAE286-06	06-SRNP-104045	Manduca lanuginosa
BLPAE315-06	06-SRNP-104074	Xylophanes turbata
BLPAE321-06	06-SRNP-104080	Erinnyis alope
BLPAE563-06	06-SRNP-104322	Phryxus caicus
BLPAE567-06	06-SRNP-104326	Manduca lefeburii
BLPAE571-06	06-SRNP-104330	Agrius cingulata
BLPAE573-06	06-SRNP-104332	Manduca dilucida
BLPAF195-07	06-SRNP-104894	Xylophanes porcus
BLPAF207-07	06-SRNP-104906	Eumorpha satellitia
BLPAF246-07	06-SRNP-104945	Eumorpha labruscae
BLPAF247-07	06-SRNP-104946	Manduca barnesi
BLPAF252-07	06-SRNP-104951	Pachylioides resumens
BLPAG175-07	06-SRNP-105814	Protambulyx strigilis
BLPAG573-07	06-SRNP-106212	Cocytius lucifer
BLPAG587-07	06-SRNP-106226	Callionima inuus
BLPAG588-07	06-SRNP-106227	Xylophanes chiron
BLPAG618-07	06-SRNP-106257	Pseudosphinx tetrio
BLPAG621-07	06-SRNP-106260	Sphinx merops
BLPAH544-07	06-SRNP-107123	Xylophanes tersa
BLPAH550-07	06-SRNP-107129	Manduca florestan
BLPBA181-07	06-SRNP-107324	Erinnyis lassauxii
BLPBA187-07	06-SRNP-107330	Xylophanes libya
BLPBA562-07	06-SRNP-107705	Manduca occulta
BLPBB097-07	06-SRNP-108180	Erinnyis yucatana
BLPBB562-07	06-SRNP-108645	Erinnyis ello
BLPBB566-07	06-SRNP-108649	Adhemarius gannascus
BLPBC545-07	06-SRNP-109568	Manduca schausi
BLPBD178-07	07-SRNP-100177	Xylophanes germen
BLPBD181-07	07-SRNP-100180	Xylophanes thyelia
BLPBD928-07	07-SRNP-100927	Xylophanes zurcheri
BLPBE032-07	07-SRNP-100971	Xylophanes cyrene
BLPBE675-07	07-SRNP-101614	Manduca pellenia
BLPBE698-07	07-SRNP-101637	Xylophanes crotonis
BLPBE709-07	07-SRNP-101648	Enyo lugubris
BLPBF409-07	07-SRNP-102288	Oryba kadeni
BLPBG454-07	07-SRNP-103273	Adhemarius fulvescens
BLPBG471-07	07-SRNP-103290	Manduca albiplaga
BLPBG475-07	07-SRNP-103294	Manduca sexta
BLPBG477-07	07-SRNP-103296	Oryba achemenides
BLPBG934-07	07-SRNP-103753	Protambulyx eurycles
BLPBH184-07	07-SRNP-103943	Xylophanes tyndarus
BLPBH242-07	07-SRNP-104001	Perigonia lusca
BLPBH247-07	07-SRNP-104006	Perigonia ilus
BLPCA125-08	07-SRNP-104730	Aellopos fadus
BLPCA354-08	07-SRNP-104959	Erinnyis obscura
BLPCA355-08	07-SRNP-104960	Erinnyis oenotrus
BLPCB162-08	07-SRNP-105707	Hemeroplanes ornatus
BLPCB163-08	07-SRNP-105708	Xylophanes belti
BLPCC047-08	07-SRNP-106532	Adhemarius daphne
BLPCC807-08	07-SRNP-107292	Cautethia spuria
BLPCC836-08	07-SRNP-107321	Erinnyis crameri
BLPCC848-08	07-SRNP-107333	Manduca muscosa
BLPCC864-08	07-SRNP-107349	Neococytius cluentius
BLPCD889-08	07-SRNP-108314	Callionima falcifera
BLPCE002-08	07-SRNP-108367	Isognathus rimosa
BLPCE003-08	07-SRNP-108368	Eumorpha vitis
BLPCE019-08	07-SRNP-108384	Pachylia ficus
BLPCE021-08	07-SRNP-108386	Cocytius duponchel
BLPCE023-08	07-SRNP-108388	Cocytius antaeus
BLPCE044-08	07-SRNP-108409	Pachylia darceta
BLPCE065-08	07-SRNP-108430	Xylophanes anubus
BLPCF052-08	07-SRNP-109357	Madoryx bubastus
BLPCF099-08	07-SRNP-109404	Manduca ochus
BLPCF105-08	07-SRNP-109410	Nyceryx tacita
BLPCG086-08	07-SRNP-110331	Callionima denticulata
BLPCG087-08	07-SRNP-110332	Callionima parce
BLPCG390-08	07-SRNP-110635	Nyceryx stuarti
BLPCG394-08	07-SRNP-110639	Xylophanes loelia
BLPCG405-08	07-SRNP-110650	Eumorpha triangulum
BLPCI562-08	07-SRNP-112687	Cautethia yucatana
BLPCK540-08	08-SRNP-100633	Xylophanes pluto
BLPCL189-08	08-SRNP-101288	Xylophanes undata
BLPCL194-08	08-SRNP-101293	Manduca hannibal
BLPCL270-08	08-SRNP-101369	Manduca corallina
BLPCL272-08	08-SRNP-101371	Adhemarius ypsilon
BLPCL395-08	08-SRNP-101494	Xylophanes cthulhu
JSPC233-03	99-SRNP-201	Pachygonidia subhamata
JSPC317-03	97-SRNP-523	Xylophanes godmani
JSPC334-03	02-SRNP-16514	Xylophanes juanita
JSPC358-03	88-SRNP-493	Xylophanes pistacina
JSPC429-03	01-SRNP-11695	Xylophanes maculator
JSPC435-03	01-SRNP-14543	Nyceryx coffaeae
JSPC437-03	01-SRNP-14631	Unzela pronoe
JSPC462-03	01-SRNP-4628	Aellopos ceculus
MHACG072-04	04-SRNP-33098	Xylophanes guianensis
MHACG087-04	01-SRNP-3719	Eumorpha megaeacus
MHACG178-04	01-SRNP-9905	Aleuron chloroptera
MHACG184-04	03-SRNP-10526	Nyceryx magna
MHACG185-04	95-SRNP-10995	Aleuron iphis
MHACG188-04	97-SRNP-9753	Eumorpha fasciatus
MHACG272-04	01-SRNP-13902	Aellopos clavipes
MHACG273-04	91-SRNP-2267	Aleuron carinata
MHACG296-04	01-SRNP-4987	Hemeroplanes triptolemus
MHACG298-04	98-SRNP-3186	Aellopos titan
MHACG365-04	01-SRNP-2732	Xylophanes adalia
MHACG369-04	03-SRNP-13945	Pachylia syces
MHACG373-04	03-SRNP-10353	Unzela japix
MHACG495-04	99-SRNP-948	Pachygonidia ribbei
MHACG521-04	97-SRNP-4054	Pachygonidia drucei
MHACG886-05	04-SRNP-55903	Perigonia stulta
MHASC012-05	04-SRNP-35658	Nyceryx eximia
MHASC119-05	98-SRNP-9108	Eupyrrhoglossum sagra
XAA847-04	04-SRNP-2375	Kloneus babayaga
XAA938-04	03-SRNP-22091	Enyo cavifer
