# Supplementary material for: When species matches are unavailable are DNA barcodes correctly assigned to higher taxa? An assessment using sphingid moths
Source: BMC Ecol. 2011 Aug 1;11:18. doi: 10.1186/1472-6785-11-18 (PMC3161832; doi:10.1186/1472-6785-11-18)
Supplement: Additional file 3 — Results of all experiments. Excel worksheet containing the summarized results of all the experiments performed. [file 1472-6785-11-18-S3.XLS]

## Sheet: Summarized results
(SUB-)LIBRARY		Strict Potential TP	Strict TP	Strict FP	Strict TA	Strict FA	Strict Overall Accuracy	Strict Precision	Liberal Potential TP	Liberal TP	Liberal FP	Liberal TA	Liberal FA	Liberal Overall Accuracy	Liberal Precision	Strict&E Potential TP	Strict&E TP	Strict&E FP	Strict&E TA	Strict&E FA	Strict&E Overall Accuracy	Strict&E Precision	Liberal&E Potential TP	Liberal&E TP	Liberal&E FP	Liberal&E TA	Liberal&E FA	Liberal&E Overall Accuracy	Liberal &E Precision	Best Match TP	Best Match FP	Best Match Overall Accuracy
Genus 20C	Average	41	4.96667	0.5	76.8333	35.7	0.69322	0.908537	106	60.6	35.8667	3.8	17.7333	0.545763	0.628196	41	2.5	0.233333	76.9333	38.3333	0.673164	0.914634	106	46	32.7	4.06667	35.2333	0.424294	0.584498	47.4333	70.5667	0.401977
Genus 20C	SD	14.2732	4.14798	0.900192	13.9583	12.2844			0	6.73949	6.06706	1.21485	4.77734			14.2732	2.38891	0.568321	14.1761	13.0446			0	4.81377	6.23754	1.28475	8.5124			8.59694	8.59694
Genus 30C	Average	70.6333	25.6333	0.966667	47	44.4	0.615537	0.963659	106	73.9667	27.8333	3.4	12.8	0.65565	0.726588	70.6333	8.76667	0.7	47	61.5333	0.472599	0.926056	106	38.4333	20.3667	4.9	54.3	0.367232	0.653628	62.4667	55.5333	0.529379
Genus 30C	SD	7.47171	6.35981	1.24522	7.6789	7.58674			0	3.6529	3.84244	1.30252	3.22062			7.47171	3.46095	1.14921	7.6789	6.07274			0	4.68073	3.7553	1.6887	5.84955			5.10394	5.10394
Genus 40C	Average	80.3667	40.2	1.2	37.1667	39.4333	0.65565	0.971014	106	81.8667	23.5333	3.46667	9.13333	0.723164	0.776724	80.3667	12.4667	0.633333	37.1667	67.7333	0.420621	0.951654	106	37.1333	15.6667	5.5	59.7	0.361299	0.703283	68.6667	49.3333	0.581921
Genus 40C	SD	5.54283	5.4037	0.805156	5.75406	4.8897			0	3.22419	4.04912	1.4077	2.83735			5.54283	4.14174	0.718395	5.75406	4.05083			0	4.15836	4.20454	1.81469	5.20709			5.35829	5.35829
Genus 50C	Average	85.7	48.3333	1.4	31.4333	36.8333	0.675989	0.97185	106	84.4	21.3667	3.96667	8.26667	0.74887	0.797983	85.7	15.5	0.9	31.5333	70.0667	0.398588	0.945122	106	35.4667	12.8333	6.56667	63.1333	0.356215	0.7343	70.3333	47.6667	0.596045
Genus 50C	SD	3.852	4.94336	0.855006	4.00589	3.93992			0	2.59442	2.26645	1.09807	2.22731			3.852	4.00646	0.803012	4.04912	4.91958			0	4.53898	2.79264	1.50134	5.07008			4.38128	4.38128
Genus 60C	Average	89.9667	53.3333	1.7	27	35.9667	0.680791	0.96911	106	87.1	21.8667	3.3	5.73333	0.766102	0.799327	89.9667	15.0333	1.13333	27.0667	74.7667	0.35678	0.929897	106	32.0333	12.6667	6.66667	66.6333	0.327966	0.716629	71.6332	46.3668	0.607061
Genus 60C	SD	4.31903	4.23722	1.02217	4.5334	3.97825			0	2.5911	2.62262	1.20773	2.39156			4.31903	3.6529	0.937102	4.57831	3.50057			0	3.16754	2.2024	1.39786	3.42892			3.34745	3.34745
Genus 70C	Average	92.7	56.5333	1.5	24.1667	35.8	0.683898	0.974153	106	88.2	21.8333	2.9	5.06667	0.772034	0.801575	92.7	16.0333	1.13333	24.2333	76.6	0.341243	0.933981	106	31.4	11.4	7.1	68.1	0.326271	0.733645	72.8999	45.1001	0.617796
Genus 70C	SD	2.79347	3.48131	0.973795	3.14131	3.19914			0	1.76947	1.53316	0.803012	1.41259			2.79347	2.70992	0.776079	3.11485	3.37945			0	2.88396	1.77337	1.18467	3.04393			2.57778	2.57778
Genus 80C	Average	94.9333	59.9667	1.56667	21.7	34.7667	0.69209	0.97454	106	89.2	20.9	3.43333	4.46667	0.785028	0.810173	94.9333	15.2333	1.43333	21.7333	79.6	0.313277	0.914	106	28.3	9.86667	8.36667	71.4667	0.310734	0.741485	73.8999	44.1001	0.62627
Genus 80C	SD	2.22731	2.94177	0.626062	2.19953	2.89689			0	1.78885	2.10664	1.10433	1.30604			2.22731	2.59553	0.504007	2.1645	2.52709			0	2.60172	1.73669	1.12903	2.89748			1.5835	1.5835
Genus 90C	Average	97.8333	64.3	1.63333	18.5333	33.5333	0.701977	0.975228	106.733	91.2	18.6	2.7	5.5	0.795763	0.830601	97.8333	17	1.56667	18.6	80.8333	0.301695	0.915619	106.733	27.3667	9	7.36667	74.2667	0.29435	0.752521	75.5666	42.4334	0.640395
Genus 90C	SD	1.46413	2.15198	0.927857	1.88887	2.58288			0.907187	2.05779	2.127	1.36836	1.52564			1.46413	2.43537	0.897634	1.90462	2.78027			0.907187	2.99981	1.9298	1.79046	2.76597			1.35657	1.35657
Genus 10R	Average	56.9667	22	1.7	59.9667	34.3333	0.694633	0.92827	79.5	57.0333	38.7333	13	9.23333	0.593503	0.595545	56.9667	7.8	1.26667	60.0333	48.9	0.574859	0.860294	79.5	27.0667	31.7	16.1667	43.0667	0.366384	0.460579	51.3666	66.6334	0.43531
Genus 10R	SD	6.62536	6.68503	1.60065	6.72352	6.82962			6.32864	7.08803	7.56094	4.30717	4.09106			6.62536	4.75177	1.38796	6.74912	6.62987			6.32864	5.9186	8.42472	4.97638	6.81749			7.80131	7.80131
Genus 20R	Average	73.5333	39.3	1.2	43.6	33.9	0.702542	0.97037	93.4	74.9	27.4	7.03333	8.66667	0.69435	0.73216	73.5333	11.9667	0.833333	43.7333	61.4667	0.472034	0.934896	93.4	30.5	20.6	10.4	56.5	0.34661	0.596869	67.1334	50.8666	0.568927
Genus 20R	SD	6.02142	7.5116	1.03057	6.31146	5.31329			5.20345	6.56191	5.54356	2.88257	3.58477			6.02142	6.22278	0.791478	6.27493	5.79377			5.20345	7.68227	4.81091	3.30725	6.3883			6.43132	6.43132
Genus 30R	Average	84.0333	49.2	2.3	32.0333	34.4667	0.688418	0.95534	99.9	81.3667	24.1333	4.7	7.8	0.729379	0.771248	84.0333	15.2	1.76667	32.3	68.7333	0.402542	0.895874	99.9	32	17.1667	7.23333	61.6	0.332486	0.650847	69.8667	48.1333	0.592091
Genus 30R	SD	4.2303	4.77349	1.36836	4.8029	5.56301			4.33391	6.54683	3.8213	2.58844	3.02176			4.2303	5.12196	1.22287	4.75721	5.97081			4.33391	6.48074	3.01814	3.70166	6.09466			6.07837	6.07837
Genus 40R	Average	90.8667	53.2333	2.3	25.1333	37.3333	0.664124	0.958583	104.5	84.9667	22.4	3.5	7.13333	0.749718	0.791369	90.8667	15.5667	1.43333	25.8667	75.1333	0.35113	0.915686	104.5	29.5667	14.8667	6.16667	67.4	0.302825	0.665416	75.3334	42.6666	0.638418
Genus 40R	SD	3.74841	6.36089	1.36836	4.11669	5.81516			2.51547	3.6998	3.77469	1.87083	2.5962			3.74841	4.72472	1.13512	3.77591	4.71047			2.51547	5.07654	4.08305	2.61406	5.47471			5.72552	5.72552
Genus 50R	Average	96.1333	61.2	2	20.1333	34.6667	0.689266	0.968354	107.6	89.1667	19.1	1.76667	7.96667	0.770621	0.823584	96.1333	17.1333	1.13333	20.8	78.9333	0.321469	0.937956	107.6	29.1667	11.3667	5.3	72.1667	0.29209	0.719572	77.2667	40.7333	0.654802
Genus 50R	SD	3.15937	4.55162	1.20344	3.44146	5.74356			2.4297	4.69103	2.74616	1.45468	3.1457			3.15937	4.4001	1.04166	3.46808	5.49566			2.4297	4.46506	2.91823	2.27657	5.0452			4.46388	4.46388
Genus 60R	Average	99.8	65.1	2.16667	16.3	34.4333	0.689831	0.96779	108.9	90.4667	19.1	1.23333	7.2	0.777119	0.825677	99.8	18.9	1.23333	17.0667	80.8	0.304802	0.938742	108.9	29.5333	11.2	4.33333	72.9333	0.287006	0.725041	78.8001	39.1999	0.667798
Genus 60R	SD	3.23131	4.99206	1.08543	3.52479	4.31264			1.6887	3.25612	3.10006	1.0063	2.3104			3.23131	3.51695	1.19434	3.65715	3.91637			1.6887	3.74841	2.63138	1.72873	3.66656			3.65205	3.65205
Genus 70R	Average	102.233	68.3667	2.16667	13.7	33.7667	0.69548	0.969282	110.967	94.2667	17.5	0.6	5.63333	0.803955	0.843424	102.233	19.1667	1.26667	14.5	83.0667	0.285311	0.93801	110.967	29.5333	9.86667	3.5	75.1	0.279944	0.749577	82.1	35.9	0.695763
Genus 70R	SD	2.56882	4.88829	0.912871	2.52095	5.46893			1.24522	2.87598	1.97833	0.855006	2.47028			2.56882	3.70539	0.907187	2.44597	4.06782			1.24522	4.46236	2.0126	1.61352	4.49022			3.72635	3.72635
Genus 80R	Average	105.4	71.2667	2.4	10.6333	33.7	0.694068	0.967421	112	95.6	15.9	0.433333	6.06667	0.813842	0.857399	105.4	19.0333	1.06667	11.8333	86.0667	0.261582	0.946932	112	28.7	7.73333	3.96667	77.6	0.276836	0.78774	83.9333	34.0667	0.711299
Genus 80R	SD	1.4527	2.97035	1.19193	1.8843	2.54816			0.909718	1.95818	1.7685	0.626062	2.37709			1.4527	2.89451	0.868345	1.55549	3.08426			0.909718	3.18564	1.50707	1.3257	3.01262			2.74076	2.74076
Genus 90R	Average	106.233	74.7333	2.3	9.93333	31.0333	0.717514	0.970143	112.333	96.6667	15.2667	0.366667	5.7	0.822316	0.863609	106.233	18.8667	0.833333	11.3333	86.9667	0.255932	0.957699	112.333	28.0333	6.96667	4.1	78.9	0.272316	0.800952	84.5666	33.4334	0.716666
Genus 90R	SD	1.33089	2.82761	1.05536	1.55216	2.99981			0.758098	1.95348	1.46059	0.556053	1.41787			1.33089	2.47377	0.74664	1.26854	2.90639			0.758098	2.35597	1.65015	0.758856	3.07773			2.04564	2.04564
Genus 100		107	78	2	10	28	0.745763	0.975	113	98	16	0	4	0.830508	0.859649	107	20	1	11	86	0.262712	0.952381	113	29	7	4	78	0.279661	0.805556	87	31	0.737288
Tribe 10	Average	108.233	54.2	5.6	8.4	49.8	0.530508	0.906355	108.8	77.0333	28.4333	2.53333	10	0.674294	0.730405	108.233	1.3	0.2	9.73333	106.767	0.0935028	0.866667	108.8	1.56667	2.86667	9.06667	104.5	0.090113	0.353383	70.1333	47.8667	0.59435
Tribe 10	SD	0.430183	10.6622	2.22215	1.67332	10.4102			1.62735	7.94152	5.88794	1.79527	5.0719			0.430183	2.65421	0.761124	0.52083	3.14789			1.62735	2.63509	2.58288	1.63861	4.04074			11.1472	11.1472
Tribe 20	Average	108.6	59.9333	6.1	8.06667	43.9	0.576271	0.907622	110.333	79.5	27.5	2.1	8.9	0.691525	0.742991	108.6	0.633333	0.166667	9.4	107.8	0.0850282	0.791667	110.333	0.933333	1.23333	7.66667	108.167	0.0728814	0.430769	69.0332	48.9668	0.585027
Tribe 20	SD	0.498273	7.73676	2.94021	1.31131	9.18901			3.50697	6.03296	5.15785	1.74889	4.34979			0.498273	1.18855	0.461133	0.498273	1.42393			3.50697	1.36289	1.33089	3.50697	4.10284			7.64502	7.64502
Tribe 30	Average	108.767	62.1333	6.53333	7.43333	41.9	0.589548	0.904854	112.233	82.7667	24.8	1.73333	8.7	0.716102	0.769445	108.767	0.533333	0	9.23333	108.233	0.0827684	1	112.233	0.766667	1.03333	5.76667	110.433	0.0553672	0.425926	69.6666	48.3334	0.590395
Tribe 30	SD	0.430183	7.19067	2.5962	1.52414	6.94486			4.46969	5.10364	4.04628	1.91065	4.04415			0.430183	1.04166	0	0.430183	1.19434			4.46969	1.33089	0.76489	4.46969	4.9458			6.65578	6.65578
Tribe 40	Average	108.967	62.6667	5.53333	7.96667	41.8333	0.598588	0.918866	113.5	82.8	24.9667	1.16667	9.06667	0.711582	0.768327	108.967	0.7	0.0666667	9	108.233	0.0822034	0.913043	113.5	0.766667	0.8	4.46667	111.967	0.0443503	0.489362	70.3667	47.6333	0.596328
Tribe 40	SD	0.182574	5.72552	2.11291	1.42595	5.73605			4.57693	3.88099	4.55225	1.74363	3.61923			0.182574	1.53466	0.253708	0.262613	1.52414			4.57693	1.63335	0.846901	4.54657	5.14938			6.57323	6.57323
Tribe 50	Average	109	63.6	6.06667	7.56667	40.7667	0.603107	0.912919	112.6	82.8	25.7	1.26667	8.23333	0.712429	0.763134	109	0.2	0.0333333	9	108.767	0.0779661	0.857143	112.6	0.266667	0.766667	5.4	111.567	0.0480226	0.258065	68.7999	49.2001	0.58305
Tribe 50	SD	0	6.68297	2.09981	1.13512	7.04509			4.48446	4.61183	4.00129	1.38796	3.33925			0	0.550861	0.182574	0	0.568321			4.48446	0.583292	0.85836	4.48446	4.70277			4.82375	4.82375
Tribe 60	Average	109	65.2667	6.06667	7.66667	39	0.618079	0.914953	115	84.5667	24.0333	0.7	8.7	0.722599	0.778699	109	0.0666667	0	9	108.933	0.0768362	1	115	0.133333	0.8	3	114.067	0.0265537	0.142857	70.0332	47.9668	0.593502
Tribe 60	SD	0	7.18683	2.22731	1.24106	6.81783			4.31517	5.50037	4.31903	1.317	3.6022			0	0.253708	0	0	0.253708			4.31517	0.345746	0.610257	4.31517	4.29059			4.2628	4.2628
Tribe 70	Average	109	67.4667	5.7	7.46667	37.3667	0.635028	0.922096	113.8	86.2	22.8	0.666667	8.33333	0.736158	0.790826	109	0	0	9	109	0.0762712	n/a	113.8	0	0.9	4.2	112.9	0.0355932	0	70.4666	47.5334	0.597174
Tribe 70	SD	0	5.28976	2.24607	1.04166	5.98552			4.56675	4.13063	2.70886	1.12444	3.09987			0	0	0	0	0			4.56675	0	0.661764	4.56675	4.57391			3.21337	3.21337
Tribe 80	Average	109	68.6667	4.86667	7.76667	36.7	0.64774	0.933817	116.5	88.2	20.3667	0.433333	9	0.75113	0.812404	109	0.0333333	0	9	108.967	0.0765537	1	116.5	0.0333333	0.833333	1.5	115.633	0.0129944	0.0384615	71.2666	46.7334	0.603954
Tribe 80	SD	0	5.45409	1.75643	1.13512	5.22032			3.41144	3.25259	3.02271	1.0063	3.16228			0	0.182574	0	0	0.182574			3.41144	0.182574	0.592093	3.41144	3.43896			2.83965	2.83965
Tribe 90	Average	109	68.3333	4.86667	7.23333	37.5667	0.640395	0.933515	116.8	87.5	20.2	0.133333	10.1667	0.742655	0.812442	109	0	0	9	109	0.0762712	n/a	116.8	0	0.7	1.2	116.1	0.0101695	0	71.8332	46.1668	0.608756
Tribe 90	SD	0	3.2306	1.67607	1.19434	3.3803			3.11171	2.83756	2.77178	0.345746	2.60084			0	0	0	0	0			3.11171	0	0.702213	3.11171	3.30465			2.2907	2.2907
Tribe 100		109	71	4	8	35	0.669492	0.946667	118	89	21	0	8	0.754237	0.809091	109	0	0	9	109	0.0762712	n/a	118	0	1	0	117	0	0	73	45	0.618644
Subfamily 10	Average	118	83.4333	3.76667	0	30.8	0.707062	0.956804	118	99.4	13.3333	0	5.26667	0.842373	0.881727	118	10.4667	0	0	107.533	0.0887006	1	118	10.6	1.26667	0	106.133	0.0898305	0.893258	101.733	16.2667	0.862146
Subfamily 10	SD	0	10.7693	2.56882	0	10.3737			0	6.33327	5.12151	0	3.61923			0	25.7999	0	0	25.7999			0	26.1186	1.28475	0	26.3042			7.11945	7.11945
Subfamily 20	Average	118	92.3333	3.13333	0	22.5333	0.782486	0.967179	118	104.167	9.6	0	4.23333	0.882768	0.915617	118	0.533333	0	0	117.467	0.00451977	1	118	0.533333	1	0	116.467	0.00451977	0.347826	105.033	12.9667	0.890113
Subfamily 20	SD	0	5.94998	1.47936	0	6.2297			0	3.84244	2.71141	0	2.34423			0	1.87052	0	0	1.87052			0	1.87052	0.946864	0	2.35962			4.64971	4.64971
Subfamily 30	Average	118	93.7333	2.76667	0	21.5	0.79435	0.97133	118	105.133	8.86667	0	4	0.89096	0.922222	118	0.0333333	0	0	117.967	0.000282486	1	118	0.0333333	0.766667	0	117.2	0.000282486	0.0416667	105.5	12.4999	0.894068
Subfamily 30	SD	0	6.75142	1.52414	0	6.07851			0	3.6928	2.75097	0	2.98271			0	0.182574	0	0	0.182574			0	0.182574	0.727932	0	0.805156			2.94487	2.94487
Subfamily 40	Average	118	96.2	2.73333	0	19.0667	0.815254	0.972372	118	105.433	8.73333	0	3.83333	0.893503	0.923504	118	0	0	0	118	0	n/a	118	0	0.866667	0	117.133	0	0	106.633	11.3667	0.903672
Subfamily 40	SD	0	5.08819	1.61743	0	5.36228			0	3.70166	2.30342	0	2.90164			0	0	0	0	0			0	0	0.860366	0	0.860366			2.68411	2.68411
Subfamily 50	Average	118	97.1	2.6	0	18.3	0.822881	0.973922	118	106.367	7.93333	0	3.7	0.901412	0.930592	118	0.0666667	0	0	117.933	0.000564972	1	118	0.0666667	0.966667	0	116.967	0.000564972	0.0645161	106.667	11.3333	0.903955
Subfamily 50	SD	0	4.67089	1.81184	0	4.88594			0	3.10154	2.58555	0	2.00258			0	0.365148	0	0	0.365148			0	0.365148	0.556053	0	0.668675			2.29428	2.29428
Subfamily 60	Average	118	98.7333	2.33333	0	16.9333	0.836723	0.976913	118	107.4	7.46667	0	3.13333	0.910169	0.934997	118	0.0333333	0	0	117.967	0.000282486	1	118	0.0333333	0.9	0	117.067	0.000282486	0.0357143	106.434	11.5665	0.901979
Subfamily 60	SD	0	4.51765	1.44636	0	4.47933			0	2.55424	2.1453	0	1.96053			0	0.182574	0	0	0.182574			0	0.182574	0.607425	0	0.639684			2.04545	2.04545
Subfamily 70	Average	118	98.8	2.33333	0	16.8667	0.837288	0.976928	118	106.933	7.66667	0	3.4	0.906215	0.933101	118	0	0	0	118	0	n/a	118	0	0.8	0	117.2	0	0	106.767	11.2333	0.904803
Subfamily 70	SD	0	3.4079	1.5162	0	3.19194			0	2.66437	2.65659	0	1.79271			0	0	0	0	0			0	0	0.664364	0	0.664364			2.12824	2.12824
Subfamily 80	Average	118	98.8667	2.76667	0	16.3667	0.837853	0.972778	118	106.533	8.2	0	3.26667	0.902825	0.92853	118	0	0	0	118	0	n/a	118	0	0.666667	0	117.333	0	0	107.133	10.8667	0.90791
Subfamily 80	SD	0	3.64581	1.40647	0	3.40874			0	2.48767	1.95466	0	1.92861			0	0	0	0	0			0	0	0.660895	0	0.660895			1.81418	1.81418
Subfamily 90	Average	118	100	2.26667	0	15.7333	0.847458	0.977836	118	107.333	7.5	0	3.16667	0.909605	0.934688	118	0	0	0	118	0	n/a	118	0	0.8	0	117.2	0	0	107.133	10.8667	0.90791
Subfamily 90	SD	0	2.46353	1.14269	0	2.53164			0	1.72873	1.75676	0	1.5105			0	0	0	0	0			0	0	0.610257	0	0.610257			1.33201	1.33201
Subfamily 100		118	99	3	0	16	0.838983	0.970588	118	106	7	0	5	0.898305	0.938053	118	0	0	0	118	0	n/a	118	0	1	0	117	0	0	108	10	0.915254
NOTES
R = randomly selected sub-libraries
C = constrained randomly selected sub-libraries (see Methods)
SD = Standard deviation
Overall Accuracy = (TP+TA)/(TP+FP+TA+FA)
Precision = TP/(TP+FP)

## Sheet: "best close match"
The results for "best match" assignment to genus (random libraries) were used as the basis of "best close match" applying a threshold of 0.05 K2P distance. Above the threshold the assignment was considered to be "ambiguous" i.e with a "best match" >0.05, TP becomes FA and FP becomes TA.
Genus 10R	Genus 20R	Genus 30R	Genus 40R	Genus 50R	Genus 60R	Genus 70R	Genus 80R	Genus 90R	Genus 100
TP 0.113622 SPHAP120-06|NYSM 06-08-26-48|Eumorpha capronnieri	TP 0.112430 SOWA275-06|BC-Hax0275|Protambulyx astygonus	TP 0.101031 SPHAP080-06|NYSM 06-08-26-08|Eumorpha phorbas	TP 0.112430 SOWA275-06|BC-Hax0275|Protambulyx astygonus	TP 0.101031 SPHAP080-06|NYSM 06-08-26-08|Eumorpha phorbas	TP 0.101031 SPHAP080-06|NYSM 06-08-26-08|Eumorpha phorbas	TP 0.101031 SPHAP080-06|NYSM 06-08-26-08|Eumorpha phorbas	TP 0.101031 SPHAP080-06|NYSM 06-08-26-08|Eumorpha phorbas	TP 0.082025 SOWB069-06|BC-Hax1062|Eumorpha achemon	TP 0.077155 MHACG115-04|97-SRNP-9784|Eumorpha fasciatus
TP 0.112430 SOWA275-06|BC-Hax0275|Protambulyx astygonus	TP 0.112430 SOWA275-06|BC-Hax0275|Protambulyx astygonus	TP 0.101031 SPHAP080-06|NYSM 06-08-26-08|Eumorpha phorbas	TP 0.107359 SOWA278-06|BC-Hax0278|Protambulyx sulphurea	TP 0.101031 SPHAP080-06|NYSM 06-08-26-08|Eumorpha phorbas	TP 0.101031 SPHAP080-06|NYSM 06-08-26-08|Eumorpha phorbas	TP 0.101031 SPHAP080-06|NYSM 06-08-26-08|Eumorpha phorbas	TP 0.101031 SPHAP080-06|NYSM 06-08-26-08|Eumorpha phorbas	TP 0.082025 SOWB069-06|BC-Hax1062|Eumorpha achemon	TP 0.075331 SOWD222-06|BC-Hax3121|Cocytius lucifer
TP 0.107359 SOWA278-06|BC-Hax0278|Protambulyx sulphurea	TP 0.112430 SOWA275-06|BC-Hax0275|Protambulyx astygonus	TP 0.095779 SOWB074-06|BC-Hax1067|Eumorpha vitis	TP 0.101031 SPHAP080-06|NYSM 06-08-26-08|Eumorpha phorbas	TP 0.101031 SPHAP080-06|NYSM 06-08-26-08|Eumorpha phorbas	TP 0.101031 SPHAP080-06|NYSM 06-08-26-08|Eumorpha phorbas	TP 0.101031 SPHAP080-06|NYSM 06-08-26-08|Eumorpha phorbas	TP 0.101031 SPHAP080-06|NYSM 06-08-26-08|Eumorpha phorbas	TP 0.082025 SOWB069-06|BC-Hax1062|Eumorpha achemon	TP 0.071322 SOWE361-07|BC-Hax4260|Manduca franciscae
TP 0.102576 SOWB042-06|BC-Hax1035|Eumorpha mirificatus	TP 0.108580 SOWA288-06|BC-Hax0288|Protambulyx strigilis	TP 0.095779 SOWB074-06|BC-Hax1067|Eumorpha vitis	TP 0.101031 SPHAP080-06|NYSM 06-08-26-08|Eumorpha phorbas	TP 0.101031 SPHAP080-06|NYSM 06-08-26-08|Eumorpha phorbas	TP 0.101031 SPHAP080-06|NYSM 06-08-26-08|Eumorpha phorbas	TP 0.101031 SPHAP080-06|NYSM 06-08-26-08|Eumorpha phorbas	TP 0.101031 SPHAP080-06|NYSM 06-08-26-08|Eumorpha phorbas	TP 0.082025 SOWB069-06|BC-Hax1062|Eumorpha achemon	TP 0.070588 SOWD213-06|BC-Hax3112|Cocytius mortuorum
TP 0.102576 SOWB042-06|BC-Hax1035|Eumorpha mirificatus	TP 0.107359 SOWA278-06|BC-Hax0278|Protambulyx sulphurea	TP 0.092608 SOWB060-06|BC-Hax1053|Eumorpha neubergeri	TP 0.101031 SPHAP080-06|NYSM 06-08-26-08|Eumorpha phorbas	TP 0.101031 SPHAP080-06|NYSM 06-08-26-08|Eumorpha phorbas	TP 0.101031 SPHAP080-06|NYSM 06-08-26-08|Eumorpha phorbas	TP 0.101031 SPHAP080-06|NYSM 06-08-26-08|Eumorpha phorbas	TP 0.101031 SPHAP080-06|NYSM 06-08-26-08|Eumorpha phorbas	TP 0.078945 SOWB951-06|BC-Hax1944|Hemeroplanes longistriga	TP 0.068528 SOWE297-07|BC-Hax4196|Cocytius duponchel
TP 0.101031 SPHAP080-06|NYSM 06-08-26-08|Eumorpha phorbas	TP 0.107359 SOWA278-06|BC-Hax0278|Protambulyx sulphurea	TP 0.092608 SOWB060-06|BC-Hax1053|Eumorpha neubergeri	TP 0.101031 SPHAP080-06|NYSM 06-08-26-08|Eumorpha phorbas	TP 0.089372 SOWA278-06|BC-Hax0278|Protambulyx sulphurea	TP 0.101031 SPHAP080-06|NYSM 06-08-26-08|Eumorpha phorbas	TP 0.101031 SPHAP080-06|NYSM 06-08-26-08|Eumorpha phorbas	TP 0.089372 SOWA278-06|BC-Hax0278|Protambulyx sulphurea	TP 0.077155 MHACG115-04|97-SRNP-9784|Eumorpha fasciatus	TP 0.067912 SOWB158-06|BC-Hax1151|Xylophanes ceratomioides
TP 0.101031 SPHAP080-06|NYSM 06-08-26-08|Eumorpha phorbas	TP 0.107359 SOWA278-06|BC-Hax0278|Protambulyx sulphurea	TP 0.092608 SOWB060-06|BC-Hax1053|Eumorpha neubergeri	TP 0.092608 SOWB060-06|BC-Hax1053|Eumorpha neubergeri	TP 0.089372 SOWA278-06|BC-Hax0278|Protambulyx sulphurea	TP 0.101031 SPHAP080-06|NYSM 06-08-26-08|Eumorpha phorbas	TP 0.101031 SPHAP080-06|NYSM 06-08-26-08|Eumorpha phorbas	TP 0.083709 SOWD213-06|BC-Hax3112|Cocytius mortuorum	TP 0.077155 MHACG115-04|97-SRNP-9784|Eumorpha fasciatus	TP 0.067090 SOWC380-06|BC-Hax2279|Enyo lugubris
TP 0.099646 SOWB966-06|BC-Hax1959|Madoryx pseudothyreus	TP 0.101031 SPHAP080-06|NYSM 06-08-26-08|Eumorpha phorbas	TP 0.089372 SOWA278-06|BC-Hax0278|Protambulyx sulphurea	TP 0.089372 SOWA278-06|BC-Hax0278|Protambulyx sulphurea	TP 0.089372 SOWA278-06|BC-Hax0278|Protambulyx sulphurea	TP 0.101031 SPHAP080-06|NYSM 06-08-26-08|Eumorpha phorbas	TP 0.089372 SOWA278-06|BC-Hax0278|Protambulyx sulphurea	TP 0.083709 SOWD213-06|BC-Hax3112|Cocytius mortuorum	TP 0.077155 MHACG115-04|97-SRNP-9784|Eumorpha fasciatus	TP 0.067056 SOWB932-06|BC-Hax1925|Hemeroplanes ornatus
TP 0.099646 SOWB966-06|BC-Hax1959|Madoryx pseudothyreus	TP 0.101031 SPHAP080-06|NYSM 06-08-26-08|Eumorpha phorbas	TP 0.088869 SOWB074-06|BC-Hax1067|Eumorpha vitis	TP 0.089372 SOWA278-06|BC-Hax0278|Protambulyx sulphurea	TP 0.089372 SOWA278-06|BC-Hax0278|Protambulyx sulphurea	TP 0.101031 SPHAP080-06|NYSM 06-08-26-08|Eumorpha phorbas	TP 0.087052 SOWE297-07|BC-Hax4196|Cocytius duponchel	TP 0.082025 SOWB069-06|BC-Hax1062|Eumorpha achemon	TP 0.077155 MHACG115-04|97-SRNP-9784|Eumorpha fasciatus	TP 0.065659 SOWB966-06|BC-Hax1959|Madoryx pseudothyreus
TP 0.099370 SOWB057-06|BC-Hax1050|Eumorpha drucei	TP 0.101031 SPHAP080-06|NYSM 06-08-26-08|Eumorpha phorbas	TP 0.088869 SOWB074-06|BC-Hax1067|Eumorpha vitis	TP 0.089372 SOWA278-06|BC-Hax0278|Protambulyx sulphurea	TP 0.089372 SOWA278-06|BC-Hax0278|Protambulyx sulphurea	TP 0.101031 SPHAP080-06|NYSM 06-08-26-08|Eumorpha phorbas	TP 0.086385 MHACG511-04|99-SRNP-15247|Pachygonidia ribbei	TP 0.082025 SOWB069-06|BC-Hax1062|Eumorpha achemon	TP 0.077155 MHACG115-04|97-SRNP-9784|Eumorpha fasciatus	TP 0.062140 SPUEB082-07|BC-EMEM1022|Aleuron neglectum
TP 0.095779 SOWB074-06|BC-Hax1067|Eumorpha vitis	TP 0.101031 SPHAP080-06|NYSM 06-08-26-08|Eumorpha phorbas	TP 0.088869 SOWB074-06|BC-Hax1067|Eumorpha vitis	TP 0.089372 SOWA278-06|BC-Hax0278|Protambulyx sulphurea	TP 0.087052 SOWE297-07|BC-Hax4196|Cocytius duponchel	TP 0.101031 SPHAP080-06|NYSM 06-08-26-08|Eumorpha phorbas	TP 0.085485 SOWD194-06|BC-Hax3093|Cocytius antaeus	TP 0.082025 SOWB069-06|BC-Hax1062|Eumorpha achemon	TP 0.077155 MHACG115-04|97-SRNP-9784|Eumorpha fasciatus	TP 0.061988 SOWB940-06|BC-Hax1933|Hemeroplanes triptolemus
TP 0.095779 SOWB074-06|BC-Hax1067|Eumorpha vitis	TP 0.101031 SPHAP080-06|NYSM 06-08-26-08|Eumorpha phorbas	TP 0.088869 SOWB074-06|BC-Hax1067|Eumorpha vitis	TP 0.089372 SOWA278-06|BC-Hax0278|Protambulyx sulphurea	TP 0.086385 MHACG511-04|99-SRNP-15247|Pachygonidia ribbei	TP 0.092608 SOWB060-06|BC-Hax1053|Eumorpha neubergeri	TP 0.083709 SOWD213-06|BC-Hax3112|Cocytius mortuorum	TP 0.082025 SOWB069-06|BC-Hax1062|Eumorpha achemon	TP 0.077155 MHACG115-04|97-SRNP-9784|Eumorpha fasciatus	TP 0.060507 SOWA891-06|BC-Hax0884|Xylophanes tyndarus
TP 0.092608 SOWB060-06|BC-Hax1053|Eumorpha neubergeri	TP 0.095779 SOWB074-06|BC-Hax1067|Eumorpha vitis	TP 0.088869 SOWB074-06|BC-Hax1067|Eumorpha vitis	TP 0.088869 SOWB074-06|BC-Hax1067|Eumorpha vitis	TP 0.086385 MHACG511-04|99-SRNP-15247|Pachygonidia ribbei	TP 0.089372 SOWA278-06|BC-Hax0278|Protambulyx sulphurea	TP 0.082171 SOWD213-06|BC-Hax3112|Cocytius mortuorum	TP 0.082025 SOWB069-06|BC-Hax1062|Eumorpha achemon	TP 0.077155 MHACG115-04|97-SRNP-9784|Eumorpha fasciatus	TP 0.058587 LNSWC310-06|06-NSW-00310|Agrius godarti
TP 0.092608 SOWB060-06|BC-Hax1053|Eumorpha neubergeri	TP 0.095779 SOWB074-06|BC-Hax1067|Eumorpha vitis	TP 0.088869 SOWB074-06|BC-Hax1067|Eumorpha vitis	TP 0.087224 SOWD222-06|BC-Hax3121|Cocytius lucifer	TP 0.086385 MHACG511-04|99-SRNP-15247|Pachygonidia ribbei	TP 0.089372 SOWA278-06|BC-Hax0278|Protambulyx sulphurea	TP 0.082171 SOWD213-06|BC-Hax3112|Cocytius mortuorum	TP 0.082025 SOWB069-06|BC-Hax1062|Eumorpha achemon	TP 0.077155 MHACG115-04|97-SRNP-9784|Eumorpha fasciatus	TP 0.058310 SOWB930-06|BC-Hax1923|Oryba achemenides
TP 0.090452 MHACG115-04|97-SRNP-9784|Eumorpha fasciatus	TP 0.092608 SOWB060-06|BC-Hax1053|Eumorpha neubergeri	TP 0.087224 SOWD222-06|BC-Hax3121|Cocytius lucifer	TP 0.087224 SOWD222-06|BC-Hax3121|Cocytius lucifer	TP 0.085485 SOWD194-06|BC-Hax3093|Cocytius antaeus	TP 0.089372 SOWA278-06|BC-Hax0278|Protambulyx sulphurea	TP 0.082171 SOWD213-06|BC-Hax3112|Cocytius mortuorum	TP 0.082025 SOWB069-06|BC-Hax1062|Eumorpha achemon	TP 0.077155 MHACG115-04|97-SRNP-9784|Eumorpha fasciatus	TP 0.056937 XAA904-04|04-SRNP-46019|Aellopos titan
TP 0.090452 MHACG115-04|97-SRNP-9784|Eumorpha fasciatus	TP 0.092608 SOWB060-06|BC-Hax1053|Eumorpha neubergeri	TP 0.087052 SOWE297-07|BC-Hax4196|Cocytius duponchel	TP 0.087224 SOWD222-06|BC-Hax3121|Cocytius lucifer	TP 0.085485 SOWD194-06|BC-Hax3093|Cocytius antaeus	TP 0.089372 SOWA278-06|BC-Hax0278|Protambulyx sulphurea	TP 0.082025 SOWB069-06|BC-Hax1062|Eumorpha achemon	TP 0.082025 SOWB069-06|BC-Hax1062|Eumorpha achemon	TP 0.077155 MHACG115-04|97-SRNP-9784|Eumorpha fasciatus	TP 0.056908 SOWB872-06|BC-Hax1865|Manduca camposi
TP 0.090452 MHACG115-04|97-SRNP-9784|Eumorpha fasciatus	TP 0.089372 SOWA278-06|BC-Hax0278|Protambulyx sulphurea	TP 0.087052 SOWE297-07|BC-Hax4196|Cocytius duponchel	TP 0.087052 SOWE297-07|BC-Hax4196|Cocytius duponchel	TP 0.085485 SOWD194-06|BC-Hax3093|Cocytius antaeus	TP 0.085485 SOWD194-06|BC-Hax3093|Cocytius antaeus	TP 0.082025 SOWB069-06|BC-Hax1062|Eumorpha achemon	TP 0.082025 SOWB069-06|BC-Hax1062|Eumorpha achemon	TP 0.077155 MHACG115-04|97-SRNP-9784|Eumorpha fasciatus	TP 0.055364 SOWC302-06|BC-Hax2201|Nyceryx maxwelli
TP 0.090452 MHACG115-04|97-SRNP-9784|Eumorpha fasciatus	TP 0.089372 SOWA278-06|BC-Hax0278|Protambulyx sulphurea	TP 0.087052 SOWE297-07|BC-Hax4196|Cocytius duponchel	TP 0.087052 SOWE297-07|BC-Hax4196|Cocytius duponchel	TP 0.085325 SOWD194-06|BC-Hax3093|Cocytius antaeus	TP 0.083709 SOWD213-06|BC-Hax3112|Cocytius mortuorum	TP 0.082025 SOWB069-06|BC-Hax1062|Eumorpha achemon	TP 0.078945 SOWB951-06|BC-Hax1944|Hemeroplanes longistriga	TP 0.077155 MHACG115-04|97-SRNP-9784|Eumorpha fasciatus	TP 0.053687 SATWB113-08|BC-Roug1161|Adhemarius eurysthenes
TP 0.090285 SOWB333-06|BC-Hax1326|Pachylia syces	TP 0.089372 SOWA278-06|BC-Hax0278|Protambulyx sulphurea	TP 0.087052 SOWE297-07|BC-Hax4196|Cocytius duponchel	TP 0.087052 SOWE297-07|BC-Hax4196|Cocytius duponchel	TP 0.083709 SOWD213-06|BC-Hax3112|Cocytius mortuorum	TP 0.083709 SOWD213-06|BC-Hax3112|Cocytius mortuorum	TP 0.082025 SOWB069-06|BC-Hax1062|Eumorpha achemon	TP 0.078945 SOWB951-06|BC-Hax1944|Hemeroplanes longistriga	TP 0.077155 MHACG115-04|97-SRNP-9784|Eumorpha fasciatus	TP 0.053543 SOWB925-06|BC-Hax1918|Oryba kadeni
TP 0.089838 SOWB263-06|BC-Hax1256|Erinnyis guttularis	TP 0.089372 SOWA278-06|BC-Hax0278|Protambulyx sulphurea	TP 0.087052 SOWE297-07|BC-Hax4196|Cocytius duponchel	TP 0.087052 SOWE297-07|BC-Hax4196|Cocytius duponchel	TP 0.083709 SOWD213-06|BC-Hax3112|Cocytius mortuorum	TP 0.083709 SOWD213-06|BC-Hax3112|Cocytius mortuorum	TP 0.082025 SOWB069-06|BC-Hax1062|Eumorpha achemon	TP 0.077155 MHACG115-04|97-SRNP-9784|Eumorpha fasciatus	TP 0.077155 MHACG115-04|97-SRNP-9784|Eumorpha fasciatus	TP 0.053205 SOWA891-06|BC-Hax0884|Xylophanes tyndarus
TP 0.089418 SOWB051-06|BC-Hax1044|Eumorpha cissi	TP 0.089372 SOWA278-06|BC-Hax0278|Protambulyx sulphurea	TP 0.087052 SOWE297-07|BC-Hax4196|Cocytius duponchel	TP 0.086385 MHACG511-04|99-SRNP-15247|Pachygonidia ribbei	TP 0.082171 SOWD213-06|BC-Hax3112|Cocytius mortuorum	TP 0.083709 SOWD213-06|BC-Hax3112|Cocytius mortuorum	TP 0.082025 SOWB069-06|BC-Hax1062|Eumorpha achemon	TP 0.077155 MHACG115-04|97-SRNP-9784|Eumorpha fasciatus	TP 0.077155 MHACG115-04|97-SRNP-9784|Eumorpha fasciatus	TP 0.052540 XAA904-04|04-SRNP-46019|Aellopos titan
TP 0.089418 SOWB051-06|BC-Hax1044|Eumorpha cissi	TP 0.088969 SOWB060-06|BC-Hax1053|Eumorpha neubergeri	TP 0.086385 MHACG511-04|99-SRNP-15247|Pachygonidia ribbei	TP 0.086385 MHACG511-04|99-SRNP-15247|Pachygonidia ribbei	TP 0.082025 SOWB069-06|BC-Hax1062|Eumorpha achemon	TP 0.083709 SOWD213-06|BC-Hax3112|Cocytius mortuorum	TP 0.082025 SOWB069-06|BC-Hax1062|Eumorpha achemon	TP 0.077155 MHACG115-04|97-SRNP-9784|Eumorpha fasciatus	TP 0.077155 MHACG115-04|97-SRNP-9784|Eumorpha fasciatus	TP 0.050628 SOWA764-06|BC-Hax0757|Xylophanes elara
TP 0.089372 SOWA278-06|BC-Hax0278|Protambulyx sulphurea	TP 0.088969 SOWB060-06|BC-Hax1053|Eumorpha neubergeri	TP 0.086385 MHACG511-04|99-SRNP-15247|Pachygonidia ribbei	TP 0.086385 MHACG511-04|99-SRNP-15247|Pachygonidia ribbei	TP 0.082025 SOWB069-06|BC-Hax1062|Eumorpha achemon	TP 0.082171 SOWD213-06|BC-Hax3112|Cocytius mortuorum	TP 0.082025 SOWB069-06|BC-Hax1062|Eumorpha achemon	TP 0.077155 MHACG115-04|97-SRNP-9784|Eumorpha fasciatus	TP 0.077155 MHACG115-04|97-SRNP-9784|Eumorpha fasciatus	TP 0.050578 SOWA911-06|BC-Hax0904|Xylophanes aglaor
TP 0.089372 SOWA278-06|BC-Hax0278|Protambulyx sulphurea	TP 0.088969 SOWB060-06|BC-Hax1053|Eumorpha neubergeri	TP 0.083799 SOWE454-07|BC-Hax4353|Madoryx plutonius	TP 0.086385 MHACG511-04|99-SRNP-15247|Pachygonidia ribbei	TP 0.082025 SOWB069-06|BC-Hax1062|Eumorpha achemon	TP 0.082171 SOWD213-06|BC-Hax3112|Cocytius mortuorum	TP 0.082025 SOWB069-06|BC-Hax1062|Eumorpha achemon	TP 0.077155 MHACG115-04|97-SRNP-9784|Eumorpha fasciatus	TP 0.077155 MHACG115-04|97-SRNP-9784|Eumorpha fasciatus	TP 0.048804 SOWE209-07|BC-Hax4108|Erinnyis ello
TP 0.089372 SOWA278-06|BC-Hax0278|Protambulyx sulphurea	TP 0.088969 SOWB060-06|BC-Hax1053|Eumorpha neubergeri	TP 0.083709 SOWD213-06|BC-Hax3112|Cocytius mortuorum	TP 0.086385 MHACG511-04|99-SRNP-15247|Pachygonidia ribbei	TP 0.082025 SOWB069-06|BC-Hax1062|Eumorpha achemon	TP 0.082025 SOWB069-06|BC-Hax1062|Eumorpha achemon	TP 0.082025 SOWB069-06|BC-Hax1062|Eumorpha achemon	TP 0.077155 MHACG115-04|97-SRNP-9784|Eumorpha fasciatus	TP 0.077155 MHACG115-04|97-SRNP-9784|Eumorpha fasciatus	TP 0.048804 SOWB276-06|BC-Hax1269|Erinnyis impunctata
TP 0.089261 SOWC366-06|BC-Hax2265|Aleuron carinata	TP 0.088969 SOWB060-06|BC-Hax1053|Eumorpha neubergeri	TP 0.083709 SOWD213-06|BC-Hax3112|Cocytius mortuorum	TP 0.086385 MHACG511-04|99-SRNP-15247|Pachygonidia ribbei	TP 0.082025 SOWB069-06|BC-Hax1062|Eumorpha achemon	TP 0.082025 SOWB069-06|BC-Hax1062|Eumorpha achemon	TP 0.082025 SOWB069-06|BC-Hax1062|Eumorpha achemon	TP 0.077155 MHACG115-04|97-SRNP-9784|Eumorpha fasciatus	TP 0.077155 MHACG115-04|97-SRNP-9784|Eumorpha fasciatus	TP 0.048772 SOWB068-06|BC-Hax1061|Eumorpha pandorus
TP 0.089113 SOWC402-06|BC-Hax2301|Enyo bathus	TP 0.088869 SOWB074-06|BC-Hax1067|Eumorpha vitis	TP 0.082497 SOWB042-06|BC-Hax1035|Eumorpha mirificatus	TP 0.085485 SOWD194-06|BC-Hax3093|Cocytius antaeus	TP 0.082025 SOWB069-06|BC-Hax1062|Eumorpha achemon	TP 0.082025 SOWB069-06|BC-Hax1062|Eumorpha achemon	TP 0.082025 SOWB069-06|BC-Hax1062|Eumorpha achemon	TP 0.077155 MHACG115-04|97-SRNP-9784|Eumorpha fasciatus	TP 0.077155 MHACG115-04|97-SRNP-9784|Eumorpha fasciatus	TP 0.048744 SOWA814-06|BC-Hax0807|Xylophanes porcus
TP 0.088869 SOWB074-06|BC-Hax1067|Eumorpha vitis	TP 0.087224 SOWD222-06|BC-Hax3121|Cocytius lucifer	TP 0.082171 SOWD213-06|BC-Hax3112|Cocytius mortuorum	TP 0.085485 SOWD194-06|BC-Hax3093|Cocytius antaeus	TP 0.082025 SOWB069-06|BC-Hax1062|Eumorpha achemon	TP 0.082025 SOWB069-06|BC-Hax1062|Eumorpha achemon	TP 0.082025 SOWB069-06|BC-Hax1062|Eumorpha achemon	TP 0.077155 MHACG115-04|97-SRNP-9784|Eumorpha fasciatus	TP 0.077155 MHACG115-04|97-SRNP-9784|Eumorpha fasciatus	TP 0.048430 MHACG280-04|00-SRNP-2705|Aellopos clavipes
TP 0.087855 SOWB298-06|BC-Hax1291|Erinnyis obscura	TP 0.087052 SOWE297-07|BC-Hax4196|Cocytius duponchel	TP 0.082171 SOWD213-06|BC-Hax3112|Cocytius mortuorum	TP 0.085485 SOWD194-06|BC-Hax3093|Cocytius antaeus	TP 0.082025 SOWB069-06|BC-Hax1062|Eumorpha achemon	TP 0.082025 SOWB069-06|BC-Hax1062|Eumorpha achemon	TP 0.082025 SOWB069-06|BC-Hax1062|Eumorpha achemon	TP 0.077155 MHACG115-04|97-SRNP-9784|Eumorpha fasciatus	TP 0.077155 MHACG115-04|97-SRNP-9784|Eumorpha fasciatus	TP 0.047532 SOWB079-06|BC-Hax1072|Eumorpha triangulum
TP 0.087855 SOWB298-06|BC-Hax1291|Erinnyis obscura	TP 0.087052 SOWE297-07|BC-Hax4196|Cocytius duponchel	TP 0.082171 SOWD213-06|BC-Hax3112|Cocytius mortuorum	TP 0.085485 SOWD194-06|BC-Hax3093|Cocytius antaeus	TP 0.082025 SOWB069-06|BC-Hax1062|Eumorpha achemon	TP 0.082025 SOWB069-06|BC-Hax1062|Eumorpha achemon	TP 0.082025 SOWB069-06|BC-Hax1062|Eumorpha achemon	TP 0.077155 MHACG115-04|97-SRNP-9784|Eumorpha fasciatus	TP 0.075331 SOWD222-06|BC-Hax3121|Cocytius lucifer	TP 0.047500 SOWC373-06|BC-Hax2272|Aleuron chloroptera
TP 0.087052 SOWE297-07|BC-Hax4196|Cocytius duponchel	TP 0.087052 SOWE297-07|BC-Hax4196|Cocytius duponchel	TP 0.082171 SOWD213-06|BC-Hax3112|Cocytius mortuorum	TP 0.085325 SOWD194-06|BC-Hax3093|Cocytius antaeus	TP 0.082025 SOWB069-06|BC-Hax1062|Eumorpha achemon	TP 0.082025 SOWB069-06|BC-Hax1062|Eumorpha achemon	TP 0.082025 SOWB069-06|BC-Hax1062|Eumorpha achemon	TP 0.077155 MHACG115-04|97-SRNP-9784|Eumorpha fasciatus	TP 0.075331 SOWD222-06|BC-Hax3121|Cocytius lucifer	TP 0.047272 SOWB249-06|BC-Hax1242|Isognathus menechus
TP 0.087052 SOWE297-07|BC-Hax4196|Cocytius duponchel	TP 0.086385 MHACG511-04|99-SRNP-15247|Pachygonidia ribbei	TP 0.082025 SOWB069-06|BC-Hax1062|Eumorpha achemon	TP 0.085325 SOWD194-06|BC-Hax3093|Cocytius antaeus	TP 0.082025 SOWB069-06|BC-Hax1062|Eumorpha achemon	TP 0.078945 SOWB951-06|BC-Hax1944|Hemeroplanes longistriga	TP 0.078945 SOWB951-06|BC-Hax1944|Hemeroplanes longistriga	TP 0.077155 MHACG115-04|97-SRNP-9784|Eumorpha fasciatus	TP 0.075331 SOWD222-06|BC-Hax3121|Cocytius lucifer	TP 0.047232 SPHAP120-06|NYSM 06-08-26-48|Eumorpha capronnieri
TP 0.086385 MHACG511-04|99-SRNP-15247|Pachygonidia ribbei	TP 0.085914 SOWB271-06|BC-Hax1264|Erinnyis lassauxii	TP 0.082025 SOWB069-06|BC-Hax1062|Eumorpha achemon	TP 0.085325 SOWD194-06|BC-Hax3093|Cocytius antaeus	TP 0.082025 SOWB069-06|BC-Hax1062|Eumorpha achemon	TP 0.078945 SOWB951-06|BC-Hax1944|Hemeroplanes longistriga	TP 0.078945 SOWB951-06|BC-Hax1944|Hemeroplanes longistriga	TP 0.077155 MHACG115-04|97-SRNP-9784|Eumorpha fasciatus	TP 0.075331 SOWD222-06|BC-Hax3121|Cocytius lucifer	TP 0.047195 SATWB113-08|BC-Roug1161|Adhemarius eurysthenes
TP 0.086385 MHACG511-04|99-SRNP-15247|Pachygonidia ribbei	TP 0.085914 SOWB271-06|BC-Hax1264|Erinnyis lassauxii	TP 0.082025 SOWB069-06|BC-Hax1062|Eumorpha achemon	TP 0.085325 SOWD194-06|BC-Hax3093|Cocytius antaeus	TP 0.082025 SOWB069-06|BC-Hax1062|Eumorpha achemon	TP 0.078945 SOWB951-06|BC-Hax1944|Hemeroplanes longistriga	TP 0.078945 SOWB951-06|BC-Hax1944|Hemeroplanes longistriga	TP 0.077155 MHACG115-04|97-SRNP-9784|Eumorpha fasciatus	TP 0.075331 SOWD222-06|BC-Hax3121|Cocytius lucifer	TP 0.047108 SOWC314-06|BC-Hax2213|Nyceryx alophus
TP 0.086385 MHACG511-04|99-SRNP-15247|Pachygonidia ribbei	TP 0.085779 SOWB045-06|BC-Hax1038|Eumorpha strenua	TP 0.082025 SOWB069-06|BC-Hax1062|Eumorpha achemon	TP 0.083799 SOWE454-07|BC-Hax4353|Madoryx plutonius	TP 0.082025 SOWB069-06|BC-Hax1062|Eumorpha achemon	TP 0.078945 SOWB951-06|BC-Hax1944|Hemeroplanes longistriga	TP 0.078945 SOWB951-06|BC-Hax1944|Hemeroplanes longistriga	TP 0.077155 MHACG115-04|97-SRNP-9784|Eumorpha fasciatus	TP 0.075331 SOWD222-06|BC-Hax3121|Cocytius lucifer	TP 0.045715 BLPBG445-07|07-SRNP-103264|Adhemarius gannascus
TP 0.086288 SOWB328-06|BC-Hax1321|Pachylia ficus	TP 0.085779 SOWB045-06|BC-Hax1038|Eumorpha strenua	TP 0.082025 SOWB069-06|BC-Hax1062|Eumorpha achemon	TP 0.083799 SOWE454-07|BC-Hax4353|Madoryx plutonius	TP 0.078945 SOWB951-06|BC-Hax1944|Hemeroplanes longistriga	TP 0.078945 SOWB951-06|BC-Hax1944|Hemeroplanes longistriga	TP 0.078945 SOWB951-06|BC-Hax1944|Hemeroplanes longistriga	TP 0.077155 MHACG115-04|97-SRNP-9784|Eumorpha fasciatus	TP 0.075331 SOWD222-06|BC-Hax3121|Cocytius lucifer	TP 0.045476 SOWB271-06|BC-Hax1264|Erinnyis lassauxii
TP 0.086288 SOWB328-06|BC-Hax1321|Pachylia ficus	TP 0.085485 SOWD194-06|BC-Hax3093|Cocytius antaeus	TP 0.082025 SOWB069-06|BC-Hax1062|Eumorpha achemon	TP 0.083709 SOWD213-06|BC-Hax3112|Cocytius mortuorum	TP 0.078945 SOWB951-06|BC-Hax1944|Hemeroplanes longistriga	TP 0.078945 SOWB951-06|BC-Hax1944|Hemeroplanes longistriga	TP 0.077348 SOWB079-06|BC-Hax1072|Eumorpha triangulum	TP 0.077155 MHACG115-04|97-SRNP-9784|Eumorpha fasciatus	TP 0.075331 SOWD222-06|BC-Hax3121|Cocytius lucifer	TP 0.045198 SPZSM133-08|BC-ZSMRR0133|Erinnyis alope
TP 0.086288 SOWB328-06|BC-Hax1321|Pachylia ficus	TP 0.085485 SOWD194-06|BC-Hax3093|Cocytius antaeus	TP 0.082025 SOWB069-06|BC-Hax1062|Eumorpha achemon	TP 0.083709 SOWD213-06|BC-Hax3112|Cocytius mortuorum	TP 0.078945 SOWB951-06|BC-Hax1944|Hemeroplanes longistriga	TP 0.078945 SOWB951-06|BC-Hax1944|Hemeroplanes longistriga	TP 0.077155 MHACG115-04|97-SRNP-9784|Eumorpha fasciatus	TP 0.077155 MHACG115-04|97-SRNP-9784|Eumorpha fasciatus	TP 0.075331 SOWD222-06|BC-Hax3121|Cocytius lucifer	TP 0.044430 SOWB198-06|BC-Hax1191|Xylophanes jamaicensis
TP 0.085901 SOWC396-06|BC-Hax2295|Enyo cavifer	TP 0.085485 SOWD194-06|BC-Hax3093|Cocytius antaeus	TP 0.082025 SOWB069-06|BC-Hax1062|Eumorpha achemon	TP 0.083709 SOWD213-06|BC-Hax3112|Cocytius mortuorum	TP 0.078588 SOWE331-07|BC-Hax4230|Pachygonidia drucei	TP 0.078588 SOWE331-07|BC-Hax4230|Pachygonidia drucei	TP 0.077155 MHACG115-04|97-SRNP-9784|Eumorpha fasciatus	TP 0.077155 MHACG115-04|97-SRNP-9784|Eumorpha fasciatus	TP 0.075331 SOWD222-06|BC-Hax3121|Cocytius lucifer	TP 0.042522 SOWB175-06|BC-Hax1168|Xylophanes germen
TP 0.085901 SOWC396-06|BC-Hax2295|Enyo cavifer	TP 0.085485 SOWD194-06|BC-Hax3093|Cocytius antaeus	TP 0.082025 SOWB069-06|BC-Hax1062|Eumorpha achemon	TP 0.083709 SOWD213-06|BC-Hax3112|Cocytius mortuorum	TP 0.077155 MHACG115-04|97-SRNP-9784|Eumorpha fasciatus	TP 0.077348 SOWB079-06|BC-Hax1072|Eumorpha triangulum	TP 0.077155 MHACG115-04|97-SRNP-9784|Eumorpha fasciatus	TP 0.077155 MHACG115-04|97-SRNP-9784|Eumorpha fasciatus	TP 0.075331 SOWD222-06|BC-Hax3121|Cocytius lucifer	TP 0.042474 SOWC332-06|BC-Hax2231|Nyceryx stuarti
TP 0.085901 SOWC396-06|BC-Hax2295|Enyo cavifer	TP 0.085325 SOWD194-06|BC-Hax3093|Cocytius antaeus	TP 0.082025 SOWB069-06|BC-Hax1062|Eumorpha achemon	TP 0.083709 SOWD213-06|BC-Hax3112|Cocytius mortuorum	TP 0.077155 MHACG115-04|97-SRNP-9784|Eumorpha fasciatus	TP 0.077155 MHACG115-04|97-SRNP-9784|Eumorpha fasciatus	TP 0.077155 MHACG115-04|97-SRNP-9784|Eumorpha fasciatus	TP 0.077155 MHACG115-04|97-SRNP-9784|Eumorpha fasciatus	TP 0.075331 SOWD222-06|BC-Hax3121|Cocytius lucifer	TP 0.042216 SOWB298-06|BC-Hax1291|Erinnyis obscura
TP 0.085485 SOWD194-06|BC-Hax3093|Cocytius antaeus	TP 0.085325 SOWD194-06|BC-Hax3093|Cocytius antaeus	TP 0.082025 SOWB069-06|BC-Hax1062|Eumorpha achemon	TP 0.083709 SOWD213-06|BC-Hax3112|Cocytius mortuorum	TP 0.077155 MHACG115-04|97-SRNP-9784|Eumorpha fasciatus	TP 0.077155 MHACG115-04|97-SRNP-9784|Eumorpha fasciatus	TP 0.077155 MHACG115-04|97-SRNP-9784|Eumorpha fasciatus	TP 0.077155 MHACG115-04|97-SRNP-9784|Eumorpha fasciatus	TP 0.075331 SOWD222-06|BC-Hax3121|Cocytius lucifer	TP 0.041950 SPTMA447-07|BC-Mel 0525|Xylophanes hydrata
TP 0.085485 SOWD194-06|BC-Hax3093|Cocytius antaeus	TP 0.085325 SOWD194-06|BC-Hax3093|Cocytius antaeus	TP 0.082025 SOWB069-06|BC-Hax1062|Eumorpha achemon	TP 0.082171 SOWD213-06|BC-Hax3112|Cocytius mortuorum	TP 0.077155 MHACG115-04|97-SRNP-9784|Eumorpha fasciatus	TP 0.077155 MHACG115-04|97-SRNP-9784|Eumorpha fasciatus	TP 0.077155 MHACG115-04|97-SRNP-9784|Eumorpha fasciatus	TP 0.077155 MHACG115-04|97-SRNP-9784|Eumorpha fasciatus	TP 0.075331 SOWD222-06|BC-Hax3121|Cocytius lucifer	TP 0.040983 SOWB112-06|BC-Hax1105|Eumorpha analis
TP 0.085485 SOWD194-06|BC-Hax3093|Cocytius antaeus	TP 0.085325 SOWD194-06|BC-Hax3093|Cocytius antaeus	TP 0.082025 SOWB069-06|BC-Hax1062|Eumorpha achemon	TP 0.082171 SOWD213-06|BC-Hax3112|Cocytius mortuorum	TP 0.077155 MHACG115-04|97-SRNP-9784|Eumorpha fasciatus	TP 0.077155 MHACG115-04|97-SRNP-9784|Eumorpha fasciatus	TP 0.077155 MHACG115-04|97-SRNP-9784|Eumorpha fasciatus	TP 0.077155 MHACG115-04|97-SRNP-9784|Eumorpha fasciatus	TP 0.075331 SOWD222-06|BC-Hax3121|Cocytius lucifer	TP 0.040931 SOWC046-06|BC-Hax2039|Callionima pan
TP 0.085325 SOWD194-06|BC-Hax3093|Cocytius antaeus	TP 0.085325 SOWD194-06|BC-Hax3093|Cocytius antaeus	TP 0.078670 SOWB069-06|BC-Hax1062|Eumorpha achemon	TP 0.082171 SOWD213-06|BC-Hax3112|Cocytius mortuorum	TP 0.077155 MHACG115-04|97-SRNP-9784|Eumorpha fasciatus	TP 0.077155 MHACG115-04|97-SRNP-9784|Eumorpha fasciatus	TP 0.077155 MHACG115-04|97-SRNP-9784|Eumorpha fasciatus	TP 0.076103 SPTVA093-07|VAG-093|Pachygonidia martini	TP 0.075331 SOWD222-06|BC-Hax3121|Cocytius lucifer	TP 0.040913 SOWA944-06|BC-Hax0937|Xylophanes cosmius
TP 0.085325 SOWD194-06|BC-Hax3093|Cocytius antaeus	TP 0.083799 SOWE454-07|BC-Hax4353|Madoryx plutonius	TP 0.077348 SOWB079-06|BC-Hax1072|Eumorpha triangulum	TP 0.082025 SOWB069-06|BC-Hax1062|Eumorpha achemon	TP 0.077155 MHACG115-04|97-SRNP-9784|Eumorpha fasciatus	TP 0.077155 MHACG115-04|97-SRNP-9784|Eumorpha fasciatus	TP 0.077155 MHACG115-04|97-SRNP-9784|Eumorpha fasciatus	TP 0.075331 SOWD222-06|BC-Hax3121|Cocytius lucifer	TP 0.075331 SOWD222-06|BC-Hax3121|Cocytius lucifer	TP 0.040883 SPTMA232-07|BC-Mel 0310|Xylophanes indistincta
TP 0.085325 SOWD194-06|BC-Hax3093|Cocytius antaeus	TP 0.083709 SOWD213-06|BC-Hax3112|Cocytius mortuorum	TP 0.077348 SOWB079-06|BC-Hax1072|Eumorpha triangulum	TP 0.082025 SOWB069-06|BC-Hax1062|Eumorpha achemon	TP 0.077155 MHACG115-04|97-SRNP-9784|Eumorpha fasciatus	TP 0.077155 MHACG115-04|97-SRNP-9784|Eumorpha fasciatus	TP 0.077155 MHACG115-04|97-SRNP-9784|Eumorpha fasciatus	TP 0.075331 SOWD222-06|BC-Hax3121|Cocytius lucifer	TP 0.075331 SOWD222-06|BC-Hax3121|Cocytius lucifer	TP 0.040883 SOWB042-06|BC-Hax1035|Eumorpha mirificatus
TP 0.085325 SOWB126-06|BC-Hax1119|Eumorpha elisa	TP 0.083709 SOWD213-06|BC-Hax3112|Cocytius mortuorum	TP 0.077348 SOWB079-06|BC-Hax1072|Eumorpha triangulum	TP 0.082025 SOWB069-06|BC-Hax1062|Eumorpha achemon	TP 0.077155 MHACG115-04|97-SRNP-9784|Eumorpha fasciatus	TP 0.077155 MHACG115-04|97-SRNP-9784|Eumorpha fasciatus	TP 0.077155 MHACG115-04|97-SRNP-9784|Eumorpha fasciatus	TP 0.075331 SOWD222-06|BC-Hax3121|Cocytius lucifer	TP 0.075331 SOWD222-06|BC-Hax3121|Cocytius lucifer	TP 0.040838 SOWE518-07|BC-Hax4417|Nyceryx riscus
TP 0.084189 SOWB655-06|BC-Hax1648|Manduca sexta	TP 0.083709 SOWD213-06|BC-Hax3112|Cocytius mortuorum	TP 0.077348 SOWB079-06|BC-Hax1072|Eumorpha triangulum	TP 0.082025 SOWB069-06|BC-Hax1062|Eumorpha achemon	TP 0.077155 MHACG115-04|97-SRNP-9784|Eumorpha fasciatus	TP 0.077155 MHACG115-04|97-SRNP-9784|Eumorpha fasciatus	TP 0.077155 MHACG115-04|97-SRNP-9784|Eumorpha fasciatus	TP 0.075331 SOWD222-06|BC-Hax3121|Cocytius lucifer	TP 0.075331 SOWD222-06|BC-Hax3121|Cocytius lucifer	TP 0.040670 SATWB113-08|BC-Roug1161|Adhemarius eurysthenes
TP 0.083799 SOWE454-07|BC-Hax4353|Madoryx plutonius	TP 0.083709 SOWD213-06|BC-Hax3112|Cocytius mortuorum	TP 0.077184 SOWB872-06|BC-Hax1865|Manduca camposi	TP 0.082025 SOWB069-06|BC-Hax1062|Eumorpha achemon	TP 0.077155 MHACG115-04|97-SRNP-9784|Eumorpha fasciatus	TP 0.077155 MHACG115-04|97-SRNP-9784|Eumorpha fasciatus	TP 0.077155 MHACG115-04|97-SRNP-9784|Eumorpha fasciatus	TP 0.075331 SOWD222-06|BC-Hax3121|Cocytius lucifer	TP 0.075331 SOWD222-06|BC-Hax3121|Cocytius lucifer	TP 0.039249 SOWA881-06|BC-Hax0874|Xylophanes meridanus
TP 0.083799 SOWE454-07|BC-Hax4353|Madoryx plutonius	TP 0.083709 SOWD213-06|BC-Hax3112|Cocytius mortuorum	TP 0.077155 MHACG115-04|97-SRNP-9784|Eumorpha fasciatus	TP 0.082025 SOWB069-06|BC-Hax1062|Eumorpha achemon	TP 0.077155 MHACG115-04|97-SRNP-9784|Eumorpha fasciatus	TP 0.077155 MHACG115-04|97-SRNP-9784|Eumorpha fasciatus	TP 0.077155 MHACG115-04|97-SRNP-9784|Eumorpha fasciatus	TP 0.075331 SOWD222-06|BC-Hax3121|Cocytius lucifer	TP 0.075331 SOWD222-06|BC-Hax3121|Cocytius lucifer	TP 0.037620 SOWA764-06|BC-Hax0757|Xylophanes elara
TP 0.083709 SOWD213-06|BC-Hax3112|Cocytius mortuorum	TP 0.083709 SOWD213-06|BC-Hax3112|Cocytius mortuorum	TP 0.077155 MHACG115-04|97-SRNP-9784|Eumorpha fasciatus	TP 0.082025 SOWB069-06|BC-Hax1062|Eumorpha achemon	TP 0.077155 MHACG115-04|97-SRNP-9784|Eumorpha fasciatus	TP 0.077155 MHACG115-04|97-SRNP-9784|Eumorpha fasciatus	TP 0.077155 MHACG115-04|97-SRNP-9784|Eumorpha fasciatus	TP 0.075331 SOWD222-06|BC-Hax3121|Cocytius lucifer	TP 0.075331 SOWD222-06|BC-Hax3121|Cocytius lucifer	TP 0.037545 SOWC005-06|BC-Hax1998|Callionima grisescens
TP 0.083709 SOWD213-06|BC-Hax3112|Cocytius mortuorum	TP 0.082497 SOWB042-06|BC-Hax1035|Eumorpha mirificatus	TP 0.077155 MHACG115-04|97-SRNP-9784|Eumorpha fasciatus	TP 0.082025 SOWB069-06|BC-Hax1062|Eumorpha achemon	TP 0.077155 MHACG115-04|97-SRNP-9784|Eumorpha fasciatus	TP 0.077155 MHACG115-04|97-SRNP-9784|Eumorpha fasciatus	TP 0.077155 MHACG115-04|97-SRNP-9784|Eumorpha fasciatus	TP 0.075331 SOWD222-06|BC-Hax3121|Cocytius lucifer	TP 0.075331 SOWD222-06|BC-Hax3121|Cocytius lucifer	TP 0.037158 SOWB592-06|BC-Hax1585|Manduca pellenia
TP 0.083709 SOWD213-06|BC-Hax3112|Cocytius mortuorum	TP 0.082171 SOWD213-06|BC-Hax3112|Cocytius mortuorum	TP 0.077155 MHACG115-04|97-SRNP-9784|Eumorpha fasciatus	TP 0.082025 SOWB069-06|BC-Hax1062|Eumorpha achemon	TP 0.077155 MHACG115-04|97-SRNP-9784|Eumorpha fasciatus	TP 0.077155 MHACG115-04|97-SRNP-9784|Eumorpha fasciatus	TP 0.077155 MHACG115-04|97-SRNP-9784|Eumorpha fasciatus	TP 0.075331 SOWD222-06|BC-Hax3121|Cocytius lucifer	TP 0.075331 SOWD222-06|BC-Hax3121|Cocytius lucifer	TP 0.035997 SOWE404-07|BC-Hax4303|Manduca kuschei
TP 0.083709 SOWD213-06|BC-Hax3112|Cocytius mortuorum	TP 0.082171 SOWD213-06|BC-Hax3112|Cocytius mortuorum	TP 0.077155 MHACG115-04|97-SRNP-9784|Eumorpha fasciatus	TP 0.082025 SOWB069-06|BC-Hax1062|Eumorpha achemon	TP 0.077155 MHACG115-04|97-SRNP-9784|Eumorpha fasciatus	TP 0.077155 MHACG115-04|97-SRNP-9784|Eumorpha fasciatus	TP 0.077155 MHACG115-04|97-SRNP-9784|Eumorpha fasciatus	TP 0.075331 SOWD222-06|BC-Hax3121|Cocytius lucifer	TP 0.075331 SOWD222-06|BC-Hax3121|Cocytius lucifer	TP 0.035960 SOWB132-06|BC-Hax1125|Xylophanes media
TP 0.083538 MHACG115-04|97-SRNP-9784|Eumorpha fasciatus	TP 0.082171 SOWD213-06|BC-Hax3112|Cocytius mortuorum	TP 0.077155 MHACG115-04|97-SRNP-9784|Eumorpha fasciatus	TP 0.082025 SOWB069-06|BC-Hax1062|Eumorpha achemon	TP 0.077155 MHACG115-04|97-SRNP-9784|Eumorpha fasciatus	TP 0.077155 MHACG115-04|97-SRNP-9784|Eumorpha fasciatus	TP 0.077155 MHACG115-04|97-SRNP-9784|Eumorpha fasciatus	TP 0.075331 SOWD222-06|BC-Hax3121|Cocytius lucifer	TP 0.075331 SOWD222-06|BC-Hax3121|Cocytius lucifer	TP 0.034552 SOWA865-06|BC-Hax0858|Xylophanes staudingeri
TP 0.083538 MHACG115-04|97-SRNP-9784|Eumorpha fasciatus	TP 0.082025 SOWB069-06|BC-Hax1062|Eumorpha achemon	TP 0.076867 SOWB763-06|BC-Hax1756|Manduca undata	TP 0.082025 SOWB069-06|BC-Hax1062|Eumorpha achemon	TP 0.076867 SOWB763-06|BC-Hax1756|Manduca undata	TP 0.077155 MHACG115-04|97-SRNP-9784|Eumorpha fasciatus	TP 0.076103 SPTVA093-07|VAG-093|Pachygonidia martini	TP 0.075331 SOWD222-06|BC-Hax3121|Cocytius lucifer	TP 0.075331 SOWD222-06|BC-Hax3121|Cocytius lucifer	TP 0.034458 SOWA765-06|BC-Hax0758|Xylophanes neoptolemus
TP 0.082497 SOWB042-06|BC-Hax1035|Eumorpha mirificatus	TP 0.082025 SOWB069-06|BC-Hax1062|Eumorpha achemon	TP 0.076867 SOWB763-06|BC-Hax1756|Manduca undata	TP 0.082025 SOWB069-06|BC-Hax1062|Eumorpha achemon	TP 0.076661 SOWB293-06|BC-Hax1286|Erinnyis crameri	TP 0.077155 MHACG115-04|97-SRNP-9784|Eumorpha fasciatus	TP 0.076103 SPTVA093-07|VAG-093|Pachygonidia martini	TP 0.075331 SOWD222-06|BC-Hax3121|Cocytius lucifer	TP 0.073164 SOWB765-06|BC-Hax1758|Manduca extrema	TP 0.034365 SOWE331-07|BC-Hax4230|Pachygonidia drucei
TP 0.082497 SOWB042-06|BC-Hax1035|Eumorpha mirificatus	TP 0.082025 SOWB069-06|BC-Hax1062|Eumorpha achemon	TP 0.076867 SOWB763-06|BC-Hax1756|Manduca undata	TP 0.082025 SOWB069-06|BC-Hax1062|Eumorpha achemon	TP 0.076103 SPTVA093-07|VAG-093|Pachygonidia martini	TP 0.077155 MHACG115-04|97-SRNP-9784|Eumorpha fasciatus	TP 0.075331 SOWD222-06|BC-Hax3121|Cocytius lucifer	TP 0.075331 SOWD222-06|BC-Hax3121|Cocytius lucifer	TP 0.072793 SOWB051-06|BC-Hax1044|Eumorpha cissi	TP 0.032801 SOWC352-06|BC-Hax2251|Pachygonidia hopfferi
TP 0.082497 SOWB042-06|BC-Hax1035|Eumorpha mirificatus	TP 0.082025 SOWB069-06|BC-Hax1062|Eumorpha achemon	TP 0.076661 SOWB293-06|BC-Hax1286|Erinnyis crameri	TP 0.082025 SOWB069-06|BC-Hax1062|Eumorpha achemon	TP 0.076103 SPTVA093-07|VAG-093|Pachygonidia martini	TP 0.076661 SOWB293-06|BC-Hax1286|Erinnyis crameri	TP 0.075331 SOWD222-06|BC-Hax3121|Cocytius lucifer	TP 0.075331 SOWD222-06|BC-Hax3121|Cocytius lucifer	TP 0.072793 SOWB051-06|BC-Hax1044|Eumorpha cissi	TP 0.031158 SPUEB087-07|BC-EMEM1027|Callionima ramsdeni
TP 0.082497 SOWB042-06|BC-Hax1035|Eumorpha mirificatus	TP 0.082025 SOWB069-06|BC-Hax1062|Eumorpha achemon	TP 0.076103 SPTVA093-07|VAG-093|Pachygonidia martini	TP 0.082025 SOWB069-06|BC-Hax1062|Eumorpha achemon	TP 0.076103 SPTVA093-07|VAG-093|Pachygonidia martini	TP 0.076103 SPTVA093-07|VAG-093|Pachygonidia martini	TP 0.075331 SOWD222-06|BC-Hax3121|Cocytius lucifer	TP 0.075331 SOWD222-06|BC-Hax3121|Cocytius lucifer	TP 0.072307 SOWB946-06|BC-Hax1939|Hemeroplanes diffusa	TP 0.029459 SPUEA542-07|BC-EMEM0542|Manduca jasminearum
TP 0.082354 SOWB057-06|BC-Hax1050|Eumorpha drucei	TP 0.082025 SOWB069-06|BC-Hax1062|Eumorpha achemon	TP 0.076103 SPTVA093-07|VAG-093|Pachygonidia martini	TP 0.082025 SOWB069-06|BC-Hax1062|Eumorpha achemon	TP 0.075331 SOWD222-06|BC-Hax3121|Cocytius lucifer	TP 0.076103 SPTVA093-07|VAG-093|Pachygonidia martini	TP 0.075331 SOWD222-06|BC-Hax3121|Cocytius lucifer	TP 0.075331 SOWD222-06|BC-Hax3121|Cocytius lucifer	TP 0.072307 SOWB946-06|BC-Hax1939|Hemeroplanes diffusa	TP 0.028090 SOWB872-06|BC-Hax1865|Manduca camposi
TP 0.082354 SOWA820-06|BC-Hax0813|Xylophanes turbata	TP 0.082025 SOWB069-06|BC-Hax1062|Eumorpha achemon	TP 0.076103 SPTVA093-07|VAG-093|Pachygonidia martini	TP 0.082025 SOWB069-06|BC-Hax1062|Eumorpha achemon	TP 0.075331 SOWD222-06|BC-Hax3121|Cocytius lucifer	TP 0.075331 SOWD222-06|BC-Hax3121|Cocytius lucifer	TP 0.075331 SOWD222-06|BC-Hax3121|Cocytius lucifer	TP 0.075331 SOWD222-06|BC-Hax3121|Cocytius lucifer	TP 0.072307 SOWB946-06|BC-Hax1939|Hemeroplanes diffusa	TP 0.028090 SOWA826-06|BC-Hax0819|Xylophanes pistacina
TP 0.082289 SOWA251-06|BC-Hax0251|Adhemarius tigrina	TP 0.082025 SOWB069-06|BC-Hax1062|Eumorpha achemon	TP 0.075331 SOWD222-06|BC-Hax3121|Cocytius lucifer	TP 0.082025 SOWB069-06|BC-Hax1062|Eumorpha achemon	TP 0.075331 SOWD222-06|BC-Hax3121|Cocytius lucifer	TP 0.075331 SOWD222-06|BC-Hax3121|Cocytius lucifer	TP 0.075331 SOWD222-06|BC-Hax3121|Cocytius lucifer	TP 0.075331 SOWD222-06|BC-Hax3121|Cocytius lucifer	TP 0.072307 SOWB946-06|BC-Hax1939|Hemeroplanes diffusa	TP 0.028052 SOWE519-07|BC-Hax4418|Enyo gorgon
TP 0.082171 SOWD213-06|BC-Hax3112|Cocytius mortuorum	TP 0.082025 SOWB069-06|BC-Hax1062|Eumorpha achemon	TP 0.075331 SOWD222-06|BC-Hax3121|Cocytius lucifer	TP 0.082025 SOWB069-06|BC-Hax1062|Eumorpha achemon	TP 0.075331 SOWD222-06|BC-Hax3121|Cocytius lucifer	TP 0.075331 SOWD222-06|BC-Hax3121|Cocytius lucifer	TP 0.075331 SOWD222-06|BC-Hax3121|Cocytius lucifer	TP 0.075331 SOWD222-06|BC-Hax3121|Cocytius lucifer	TP 0.071322 SOWE361-07|BC-Hax4260|Manduca franciscae	TP 0.028015 SOWC409-06|BC-Hax2308|Enyo taedium
TP 0.082171 SOWD213-06|BC-Hax3112|Cocytius mortuorum	TP 0.082025 SOWB069-06|BC-Hax1062|Eumorpha achemon	TP 0.075331 SOWD222-06|BC-Hax3121|Cocytius lucifer	TP 0.082025 SOWB069-06|BC-Hax1062|Eumorpha achemon	TP 0.075331 SOWD222-06|BC-Hax3121|Cocytius lucifer	TP 0.075331 SOWD222-06|BC-Hax3121|Cocytius lucifer	TP 0.075331 SOWD222-06|BC-Hax3121|Cocytius lucifer	TP 0.075331 SOWD222-06|BC-Hax3121|Cocytius lucifer	TP 0.071322 SOWE361-07|BC-Hax4260|Manduca franciscae	TP 0.027958 SPUEA542-07|BC-EMEM0542|Manduca jasminearum
TP 0.082171 SOWD213-06|BC-Hax3112|Cocytius mortuorum	TP 0.082025 SOWB069-06|BC-Hax1062|Eumorpha achemon	TP 0.075331 SOWD222-06|BC-Hax3121|Cocytius lucifer	TP 0.082025 SOWB069-06|BC-Hax1062|Eumorpha achemon	TP 0.075331 SOWD222-06|BC-Hax3121|Cocytius lucifer	TP 0.075331 SOWD222-06|BC-Hax3121|Cocytius lucifer	TP 0.075331 SOWD222-06|BC-Hax3121|Cocytius lucifer	TP 0.075331 SOWD222-06|BC-Hax3121|Cocytius lucifer	TP 0.071322 SOWE361-07|BC-Hax4260|Manduca franciscae	TP 0.027958 SOWC052-06|BC-Hax2045|Callionima calliomenae
TP 0.082171 SOWD213-06|BC-Hax3112|Cocytius mortuorum	TP 0.082025 SOWB069-06|BC-Hax1062|Eumorpha achemon	TP 0.075331 SOWD222-06|BC-Hax3121|Cocytius lucifer	TP 0.078670 SOWB069-06|BC-Hax1062|Eumorpha achemon	TP 0.075331 SOWD222-06|BC-Hax3121|Cocytius lucifer	TP 0.075331 SOWD222-06|BC-Hax3121|Cocytius lucifer	TP 0.075331 SOWD222-06|BC-Hax3121|Cocytius lucifer	TP 0.075331 SOWD222-06|BC-Hax3121|Cocytius lucifer	TP 0.071322 SOWE361-07|BC-Hax4260|Manduca franciscae	TP 0.027913 SPTVA681-07|VAG-317|Manduca wellingi
TP 0.082171 SOWD213-06|BC-Hax3112|Cocytius mortuorum	TP 0.082025 SOWB069-06|BC-Hax1062|Eumorpha achemon	TP 0.075331 SOWD222-06|BC-Hax3121|Cocytius lucifer	TP 0.078588 SOWE331-07|BC-Hax4230|Pachygonidia drucei	TP 0.075331 SOWD222-06|BC-Hax3121|Cocytius lucifer	TP 0.075331 SOWD222-06|BC-Hax3121|Cocytius lucifer	TP 0.075331 SOWD222-06|BC-Hax3121|Cocytius lucifer	TP 0.073164 SOWB765-06|BC-Hax1758|Manduca extrema	TP 0.071322 SOWE361-07|BC-Hax4260|Manduca franciscae	TP 0.027220 SOWA891-06|BC-Hax0884|Xylophanes tyndarus
TP 0.082025 SOWB069-06|BC-Hax1062|Eumorpha achemon	TP 0.082025 SOWB069-06|BC-Hax1062|Eumorpha achemon	TP 0.075331 SOWD222-06|BC-Hax3121|Cocytius lucifer	TP 0.077348 SOWB079-06|BC-Hax1072|Eumorpha triangulum	TP 0.075331 SOWD222-06|BC-Hax3121|Cocytius lucifer	TP 0.075331 SOWD222-06|BC-Hax3121|Cocytius lucifer	TP 0.075331 SOWD222-06|BC-Hax3121|Cocytius lucifer	TP 0.072793 SOWB051-06|BC-Hax1044|Eumorpha cissi	TP 0.071322 SOWE361-07|BC-Hax4260|Manduca franciscae	TP 0.026452 SOWC414-06|BC-Hax2313|Enyo latipennis
TP 0.082025 SOWB069-06|BC-Hax1062|Eumorpha achemon	TP 0.080826 SOWB127-06|BC-Hax1120|Eumorpha anchemolus	TP 0.075331 SOWD222-06|BC-Hax3121|Cocytius lucifer	TP 0.077155 MHACG115-04|97-SRNP-9784|Eumorpha fasciatus	TP 0.075331 SOWD222-06|BC-Hax3121|Cocytius lucifer	TP 0.075331 SOWD222-06|BC-Hax3121|Cocytius lucifer	TP 0.075331 SOWD222-06|BC-Hax3121|Cocytius lucifer	TP 0.072793 SOWB051-06|BC-Hax1044|Eumorpha cissi	TP 0.071322 SOWE361-07|BC-Hax4260|Manduca franciscae	TP 0.026447 SOWA330-06|BC-Hax0330|Sphinx porioni
TP 0.082025 SOWB069-06|BC-Hax1062|Eumorpha achemon	TP 0.080826 SOWB127-06|BC-Hax1120|Eumorpha anchemolus	TP 0.075331 SOWD222-06|BC-Hax3121|Cocytius lucifer	TP 0.077155 MHACG115-04|97-SRNP-9784|Eumorpha fasciatus	TP 0.075331 SOWD222-06|BC-Hax3121|Cocytius lucifer	TP 0.075331 SOWD222-06|BC-Hax3121|Cocytius lucifer	TP 0.075331 SOWD222-06|BC-Hax3121|Cocytius lucifer	TP 0.072793 SOWB051-06|BC-Hax1044|Eumorpha cissi	TP 0.071322 SOWE361-07|BC-Hax4260|Manduca franciscae	TP 0.026419 SOWB709-06|BC-Hax1702|Manduca mossi
TP 0.082025 SOWB069-06|BC-Hax1062|Eumorpha achemon	TP 0.080826 SOWB127-06|BC-Hax1120|Eumorpha anchemolus	TP 0.075331 SOWD222-06|BC-Hax3121|Cocytius lucifer	TP 0.077155 MHACG115-04|97-SRNP-9784|Eumorpha fasciatus	TP 0.075331 SOWD222-06|BC-Hax3121|Cocytius lucifer	TP 0.075331 SOWD222-06|BC-Hax3121|Cocytius lucifer	TP 0.075331 SOWD222-06|BC-Hax3121|Cocytius lucifer	TP 0.072551 SOWC409-06|BC-Hax2308|Enyo taedium	TP 0.071322 SOWE361-07|BC-Hax4260|Manduca franciscae	TP 0.025191 SOWB903-06|BC-Hax1896|Manduca andicola
TP 0.082025 SOWB069-06|BC-Hax1062|Eumorpha achemon	TP 0.080826 SOWB127-06|BC-Hax1120|Eumorpha anchemolus	TP 0.075331 SOWD222-06|BC-Hax3121|Cocytius lucifer	TP 0.077155 MHACG115-04|97-SRNP-9784|Eumorpha fasciatus	TP 0.075331 SOWD222-06|BC-Hax3121|Cocytius lucifer	TP 0.075331 SOWD222-06|BC-Hax3121|Cocytius lucifer	TP 0.075331 SOWD222-06|BC-Hax3121|Cocytius lucifer	TP 0.072551 SOWC409-06|BC-Hax2308|Enyo taedium	TP 0.071322 SOWE361-07|BC-Hax4260|Manduca franciscae	TP 0.025014 SOWC100-06|BC-Hax2093|Perigonia pittieri
TP 0.082025 SOWB069-06|BC-Hax1062|Eumorpha achemon	TP 0.080826 SOWB127-06|BC-Hax1120|Eumorpha anchemolus	TP 0.075331 SOWD222-06|BC-Hax3121|Cocytius lucifer	TP 0.077155 MHACG115-04|97-SRNP-9784|Eumorpha fasciatus	TP 0.073858 SOWC414-06|BC-Hax2313|Enyo latipennis	TP 0.075331 SOWD222-06|BC-Hax3121|Cocytius lucifer	TP 0.075331 SOWD222-06|BC-Hax3121|Cocytius lucifer	TP 0.072307 SOWB946-06|BC-Hax1939|Hemeroplanes diffusa	TP 0.071322 SOWE361-07|BC-Hax4260|Manduca franciscae	TP 0.024678 SOWC144-06|BC-Hax2137|Perigonia caryae
TP 0.082025 SOWB069-06|BC-Hax1062|Eumorpha achemon	TP 0.080458 SOWB276-06|BC-Hax1269|Erinnyis impunctata	TP 0.075331 SOWD222-06|BC-Hax3121|Cocytius lucifer	TP 0.077155 MHACG115-04|97-SRNP-9784|Eumorpha fasciatus	TP 0.073858 SOWC414-06|BC-Hax2313|Enyo latipennis	TP 0.075331 SOWD222-06|BC-Hax3121|Cocytius lucifer	TP 0.075331 SOWD222-06|BC-Hax3121|Cocytius lucifer	TP 0.072307 SOWB946-06|BC-Hax1939|Hemeroplanes diffusa	TP 0.071322 SOWE361-07|BC-Hax4260|Manduca franciscae	TP 0.021751 SOWE361-07|BC-Hax4260|Manduca franciscae
TP 0.081585 SOWC332-06|BC-Hax2231|Nyceryx stuarti	TP 0.079000 SOWE401-07|BC-Hax4300|Manduca lanuginosa	TP 0.075331 SOWD222-06|BC-Hax3121|Cocytius lucifer	TP 0.077155 MHACG115-04|97-SRNP-9784|Eumorpha fasciatus	TP 0.073858 SOWC414-06|BC-Hax2313|Enyo latipennis	TP 0.075331 SOWD222-06|BC-Hax3121|Cocytius lucifer	TP 0.075331 SOWD222-06|BC-Hax3121|Cocytius lucifer	TP 0.072307 SOWB946-06|BC-Hax1939|Hemeroplanes diffusa	TP 0.071322 SOWE361-07|BC-Hax4260|Manduca franciscae	TP 0.020799 SOWC082-06|BC-Hax2075|Stolidoptera cadioui
TP 0.080826 SOWB127-06|BC-Hax1120|Eumorpha anchemolus	TP 0.078971 SPTVA681-07|VAG-317|Manduca wellingi	TP 0.075331 SOWA846-06|BC-Hax0839|Xylophanes schausi	TP 0.077155 MHACG115-04|97-SRNP-9784|Eumorpha fasciatus	TP 0.073858 SOWC414-06|BC-Hax2313|Enyo latipennis	TP 0.075331 SOWD222-06|BC-Hax3121|Cocytius lucifer	TP 0.073858 SOWC414-06|BC-Hax2313|Enyo latipennis	TP 0.071322 SOWE361-07|BC-Hax4260|Manduca franciscae	TP 0.071322 SOWE361-07|BC-Hax4260|Manduca franciscae	TP 0.019681 SOWA739-06|BC-Hax0732|Xylophanes sauna
TP 0.080640 SOWB742-06|BC-Hax1735|Manduca dalica	TP 0.078946 SOWB627-06|BC-Hax1620|Manduca brontes	TP 0.075122 SOWB069-06|BC-Hax1062|Eumorpha achemon	TP 0.077155 MHACG115-04|97-SRNP-9784|Eumorpha fasciatus	TP 0.073858 SOWC414-06|BC-Hax2313|Enyo latipennis	TP 0.075331 SOWD222-06|BC-Hax3121|Cocytius lucifer	TP 0.073788 SPUEA562-07|BC-EMEM0562|Manduca gueneei	TP 0.071322 SOWE361-07|BC-Hax4260|Manduca franciscae	TP 0.071322 SOWE361-07|BC-Hax4260|Manduca franciscae	TP 0.017005 SOWE401-07|BC-Hax4300|Manduca lanuginosa
TP 0.080615 SOWA251-06|BC-Hax0251|Adhemarius tigrina	TP 0.078945 SOWB951-06|BC-Hax1944|Hemeroplanes longistriga	TP 0.075122 SOWB069-06|BC-Hax1062|Eumorpha achemon	TP 0.077155 MHACG115-04|97-SRNP-9784|Eumorpha fasciatus	TP 0.073788 SPUEA562-07|BC-EMEM0562|Manduca gueneei	TP 0.073858 SOWC414-06|BC-Hax2313|Enyo latipennis	TP 0.073478 SOWB074-06|BC-Hax1067|Eumorpha vitis	TP 0.071322 SOWE361-07|BC-Hax4260|Manduca franciscae	TP 0.071322 SOWE361-07|BC-Hax4260|Manduca franciscae	TP 0.014153 JSPC333-03|02-SRNP-15433|Xylophanes Juanita
TP 0.080599 SOWB803-06|BC-Hax1796|Manduca huascara	TP 0.078945 SOWB951-06|BC-Hax1944|Hemeroplanes longistriga	TP 0.075122 SOWB069-06|BC-Hax1062|Eumorpha achemon	TP 0.077155 MHACG115-04|97-SRNP-9784|Eumorpha fasciatus	TP 0.073788 SPUEA562-07|BC-EMEM0562|Manduca gueneei	TP 0.073668 SOWB103-06|BC-Hax1096|Eumorpha typhoon	TP 0.073413 SOWB068-06|BC-Hax1061|Eumorpha pandorus	TP 0.071322 SOWE361-07|BC-Hax4260|Manduca franciscae	TP 0.071322 SOWE361-07|BC-Hax4260|Manduca franciscae	TP 0.013300 SOWC148-06|BC-Hax2141|Perigonia manni
TP 0.080599 SOWB803-06|BC-Hax1796|Manduca huascara	TP 0.078945 SOWB951-06|BC-Hax1944|Hemeroplanes longistriga	TP 0.074468 SOWB158-06|BC-Hax1151|Xylophanes ceratomioides	TP 0.077155 MHACG115-04|97-SRNP-9784|Eumorpha fasciatus	TP 0.073788 SPUEA562-07|BC-EMEM0562|Manduca gueneei	TP 0.073478 SOWB074-06|BC-Hax1067|Eumorpha vitis	TP 0.073164 SOWB765-06|BC-Hax1758|Manduca extrema	TP 0.071322 SOWE361-07|BC-Hax4260|Manduca franciscae	TP 0.071322 SOWE361-07|BC-Hax4260|Manduca franciscae	TP 0.011630 SOWB763-06|BC-Hax1756|Manduca undata
TP 0.080484 SOWB592-06|BC-Hax1585|Manduca pellenia	TP 0.078945 SOWB951-06|BC-Hax1944|Hemeroplanes longistriga	TP 0.073858 SOWC414-06|BC-Hax2313|Enyo latipennis	TP 0.077155 MHACG115-04|97-SRNP-9784|Eumorpha fasciatus	TP 0.073668 SOWB103-06|BC-Hax1096|Eumorpha typhoon	TP 0.073164 SOWB765-06|BC-Hax1758|Manduca extrema	TP 0.073164 SOWB765-06|BC-Hax1758|Manduca extrema	TP 0.071322 SOWE361-07|BC-Hax4260|Manduca franciscae	TP 0.071322 SOWE361-07|BC-Hax4260|Manduca franciscae	TP 0.009303 SOWB312-06|BC-Hax1305|Erinnyis domingonis
TP 0.080484 SOWB592-06|BC-Hax1585|Manduca pellenia	TP 0.078945 SOWB951-06|BC-Hax1944|Hemeroplanes longistriga	TP 0.073858 SOWC414-06|BC-Hax2313|Enyo latipennis	TP 0.077155 MHACG115-04|97-SRNP-9784|Eumorpha fasciatus	TP 0.073541 SOWB060-06|BC-Hax1053|Eumorpha neubergeri	TP 0.073164 SOWB765-06|BC-Hax1758|Manduca extrema	TP 0.072793 SOWB051-06|BC-Hax1044|Eumorpha cissi	TP 0.071322 SOWE361-07|BC-Hax4260|Manduca franciscae	TP 0.071322 SOWE361-07|BC-Hax4260|Manduca franciscae	TP 0.007657 SOWE161-07|BC-Hax4060|Cautethia yucatana
TP 0.080484 SOWB592-06|BC-Hax1585|Manduca pellenia	TP 0.078945 SOWB951-06|BC-Hax1944|Hemeroplanes longistriga	TP 0.073858 SOWC414-06|BC-Hax2313|Enyo latipennis	TP 0.077155 MHACG115-04|97-SRNP-9784|Eumorpha fasciatus	TP 0.073478 SOWB074-06|BC-Hax1067|Eumorpha vitis	TP 0.073164 SOWB765-06|BC-Hax1758|Manduca extrema	TP 0.072793 SOWB051-06|BC-Hax1044|Eumorpha cissi	TP 0.071322 SOWE361-07|BC-Hax4260|Manduca franciscae	TP 0.071322 SOWE361-07|BC-Hax4260|Manduca franciscae	TP 0.007647 SPUEA562-07|BC-EMEM0562|Manduca gueneei
TP 0.080441 SOWA228-06|BC-Hax0228|Adhemarius sexoculata	TP 0.078945 SOWB951-06|BC-Hax1944|Hemeroplanes longistriga	TP 0.073788 SPUEA562-07|BC-EMEM0562|Manduca gueneei	TP 0.077155 MHACG115-04|97-SRNP-9784|Eumorpha fasciatus	TP 0.073478 SOWB074-06|BC-Hax1067|Eumorpha vitis	TP 0.073164 SOWB765-06|BC-Hax1758|Manduca extrema	TP 0.072793 SOWB051-06|BC-Hax1044|Eumorpha cissi	TP 0.071322 SOWE361-07|BC-Hax4260|Manduca franciscae	TP 0.071322 SOWE361-07|BC-Hax4260|Manduca franciscae	TP 0.007647 SOWE091-07|BC-Hax3990|Cautethia spuria
TP 0.080441 SOWA228-06|BC-Hax0228|Adhemarius sexoculata	TP 0.078768 SOWA228-06|BC-Hax0228|Adhemarius sexoculata	TP 0.073788 SPUEA562-07|BC-EMEM0562|Manduca gueneei	TP 0.077098 SOWA911-06|BC-Hax0904|Xylophanes aglaor	TP 0.073478 SOWB074-06|BC-Hax1067|Eumorpha vitis	TP 0.073164 SOWB765-06|BC-Hax1758|Manduca extrema	TP 0.072793 SOWB051-06|BC-Hax1044|Eumorpha cissi	TP 0.071322 SOWE361-07|BC-Hax4260|Manduca franciscae	TP 0.071322 SOWE361-07|BC-Hax4260|Manduca franciscae	TP 0.001522 SOWE226-07|BC-Hax4125|Manduca caribbeus
TP 0.078972 SPTMA447-07|BC-Mel 0525|Xylophanes hydrata	TP 0.078670 SOWB069-06|BC-Hax1062|Eumorpha achemon	TP 0.073788 SPUEA562-07|BC-EMEM0562|Manduca gueneei	TP 0.076915 SOWB103-06|BC-Hax1096|Eumorpha typhoon	TP 0.073478 SOWB074-06|BC-Hax1067|Eumorpha vitis	TP 0.073164 SOWB765-06|BC-Hax1758|Manduca extrema	TP 0.072793 SOWB051-06|BC-Hax1044|Eumorpha cissi	TP 0.071322 SOWE361-07|BC-Hax4260|Manduca franciscae	TP 0.071322 SOWE361-07|BC-Hax4260|Manduca franciscae	FP 0.096330 SPPDA227-07|PD-BC 607|Pseudandriasa mutata
TP 0.078971 SPTVA681-07|VAG-317|Manduca wellingi	TP 0.078588 SOWE331-07|BC-Hax4230|Pachygonidia drucei	TP 0.073788 SPUEA562-07|BC-EMEM0562|Manduca gueneei	TP 0.076867 SOWB763-06|BC-Hax1756|Manduca undata	TP 0.073452 SOWB126-06|BC-Hax1119|Eumorpha elisa	TP 0.072793 SOWB051-06|BC-Hax1044|Eumorpha cissi	TP 0.072793 SOWB051-06|BC-Hax1044|Eumorpha cissi	TP 0.071322 SOWE361-07|BC-Hax4260|Manduca franciscae	TP 0.070588 SOWD213-06|BC-Hax3112|Cocytius mortuorum	FP 0.089109 SPPDA355-07|PD-BC 735|Hypaedalea neglecta
TP 0.078971 SPTVA681-07|VAG-317|Manduca wellingi	TP 0.078588 MHACG511-04|99-SRNP-15247|Pachygonidia ribbei	TP 0.073788 SPUEA562-07|BC-EMEM0562|Manduca gueneei	TP 0.076867 SOWB763-06|BC-Hax1756|Manduca undata	TP 0.073413 SOWB068-06|BC-Hax1061|Eumorpha pandorus	TP 0.072793 SOWB051-06|BC-Hax1044|Eumorpha cissi	TP 0.072793 SOWB051-06|BC-Hax1044|Eumorpha cissi	TP 0.071322 SOWE361-07|BC-Hax4260|Manduca franciscae	TP 0.070588 SOWD213-06|BC-Hax3112|Cocytius mortuorum	FP 0.086992 SOWE172-07|BC-Hax4071|Cautethia grotei
TP 0.078971 SPTVA681-07|VAG-317|Manduca wellingi	TP 0.077496 SOWA249-06|BC-Hax0249|Adhemarius dentoni	TP 0.073773 SPTMA134-07|BC-Mel 0212|Aellopos tantalus	TP 0.076867 SOWB763-06|BC-Hax1756|Manduca undata	TP 0.073413 SOWB068-06|BC-Hax1061|Eumorpha pandorus	TP 0.072793 SOWB051-06|BC-Hax1044|Eumorpha cissi	TP 0.072793 SOWB051-06|BC-Hax1044|Eumorpha cissi	TP 0.071322 SOWE361-07|BC-Hax4260|Manduca franciscae	TP 0.070588 SOWD213-06|BC-Hax3112|Cocytius mortuorum	FP 0.083709 SOWD847-07|BC-Hax3746|Batocnema africanus
TP 0.078946 SOWB627-06|BC-Hax1620|Manduca brontes	TP 0.077348 SOWB079-06|BC-Hax1072|Eumorpha triangulum	TP 0.073773 SPTMA134-07|BC-Mel 0212|Aellopos tantalus	TP 0.076661 SOWB293-06|BC-Hax1286|Erinnyis crameri	TP 0.073413 SOWB068-06|BC-Hax1061|Eumorpha pandorus	TP 0.072793 SOWB051-06|BC-Hax1044|Eumorpha cissi	TP 0.072793 SOWB051-06|BC-Hax1044|Eumorpha cissi	TP 0.071322 SOWE361-07|BC-Hax4260|Manduca franciscae	TP 0.070588 SOWD213-06|BC-Hax3112|Cocytius mortuorum	FP 0.077880 SPRBA410-08|BC-RBP-0410|Thamnoecha uniformis
TP 0.078946 SOWB627-06|BC-Hax1620|Manduca brontes	TP 0.077348 SOWB079-06|BC-Hax1072|Eumorpha triangulum	TP 0.073773 SOWB163-06|BC-Hax1156|Xylophanes zurcheri	TP 0.076661 SOWB293-06|BC-Hax1286|Erinnyis crameri	TP 0.073164 SOWB765-06|BC-Hax1758|Manduca extrema	TP 0.072793 SOWB051-06|BC-Hax1044|Eumorpha cissi	TP 0.072793 SOWB051-06|BC-Hax1044|Eumorpha cissi	TP 0.071322 SOWE361-07|BC-Hax4260|Manduca franciscae	TP 0.070588 SOWD213-06|BC-Hax3112|Cocytius mortuorum	FP 0.077199 SPPBA433-07|BC-Basq0434|Temnora turlini
TP 0.078945 SOWB951-06|BC-Hax1944|Hemeroplanes longistriga	TP 0.077348 SOWB079-06|BC-Hax1072|Eumorpha triangulum	TP 0.073541 SOWB060-06|BC-Hax1053|Eumorpha neubergeri	TP 0.076661 SOWB293-06|BC-Hax1286|Erinnyis crameri	TP 0.073164 SOWB765-06|BC-Hax1758|Manduca extrema	TP 0.072551 SOWC409-06|BC-Hax2308|Enyo taedium	TP 0.072551 SOWC409-06|BC-Hax2308|Enyo taedium	TP 0.071322 SOWE361-07|BC-Hax4260|Manduca franciscae	TP 0.070588 SOWD213-06|BC-Hax3112|Cocytius mortuorum	FP 0.076441 SPPBA402-07|BC-Basq0403|Antinephele efulani
TP 0.078945 SOWB951-06|BC-Hax1944|Hemeroplanes longistriga	TP 0.077184 SOWB872-06|BC-Hax1865|Manduca camposi	TP 0.073541 SOWB060-06|BC-Hax1053|Eumorpha neubergeri	TP 0.076103 SPTVA093-07|VAG-093|Pachygonidia martini	TP 0.073164 SOWB765-06|BC-Hax1758|Manduca extrema	TP 0.072551 SOWC409-06|BC-Hax2308|Enyo taedium	TP 0.072551 SOWC409-06|BC-Hax2308|Enyo taedium	TP 0.071322 SOWE361-07|BC-Hax4260|Manduca franciscae	TP 0.070588 SOWD213-06|BC-Hax3112|Cocytius mortuorum	FP 0.072406 SOWC302-06|BC-Hax2201|Nyceryx maxwelli
TP 0.078945 SOWB951-06|BC-Hax1944|Hemeroplanes longistriga	TP 0.077184 SOWB872-06|BC-Hax1865|Manduca camposi	TP 0.073541 SOWB060-06|BC-Hax1053|Eumorpha neubergeri	TP 0.076103 SPTVA093-07|VAG-093|Pachygonidia martini	TP 0.073164 SOWB765-06|BC-Hax1758|Manduca extrema	TP 0.072551 SOWC409-06|BC-Hax2308|Enyo taedium	TP 0.072551 SOWC409-06|BC-Hax2308|Enyo taedium	TP 0.071322 SOWE361-07|BC-Hax4260|Manduca franciscae	TP 0.070588 SOWD213-06|BC-Hax3112|Cocytius mortuorum	FP 0.070064 SPPBA377-07|BC-Basq0378|Sphingonaepiopsis malgassica
TP 0.078945 SOWB951-06|BC-Hax1944|Hemeroplanes longistriga	TP 0.077155 MHACG115-04|97-SRNP-9784|Eumorpha fasciatus	TP 0.073478 SOWB074-06|BC-Hax1067|Eumorpha vitis	TP 0.075331 SOWD222-06|BC-Hax3121|Cocytius lucifer	TP 0.073164 SOWB765-06|BC-Hax1758|Manduca extrema	TP 0.072551 SOWC409-06|BC-Hax2308|Enyo taedium	TP 0.072551 SOWC409-06|BC-Hax2308|Enyo taedium	TP 0.071322 SOWE361-07|BC-Hax4260|Manduca franciscae	TP 0.070588 SOWD213-06|BC-Hax3112|Cocytius mortuorum	FP 0.069567 SOWC100-06|BC-Hax2093|Perigonia pittieri
TP 0.078945 SOWB951-06|BC-Hax1944|Hemeroplanes longistriga	TP 0.077155 MHACG115-04|97-SRNP-9784|Eumorpha fasciatus	TP 0.073478 SOWB074-06|BC-Hax1067|Eumorpha vitis	TP 0.075331 SOWD222-06|BC-Hax3121|Cocytius lucifer	TP 0.073164 SOWB765-06|BC-Hax1758|Manduca extrema	TP 0.072551 SOWC409-06|BC-Hax2308|Enyo taedium	TP 0.072551 SOWC409-06|BC-Hax2308|Enyo taedium	TP 0.071322 SOWE361-07|BC-Hax4260|Manduca franciscae	TP 0.070588 SOWD213-06|BC-Hax3112|Cocytius mortuorum	FP 0.066238 SPPBA433-07|BC-Basq0434|Temnora turlini
TP 0.078768 SOWA228-06|BC-Hax0228|Adhemarius sexoculata	TP 0.077155 MHACG115-04|97-SRNP-9784|Eumorpha fasciatus	TP 0.073478 SOWB074-06|BC-Hax1067|Eumorpha vitis	TP 0.075331 SOWD222-06|BC-Hax3121|Cocytius lucifer	TP 0.072793 SOWB051-06|BC-Hax1044|Eumorpha cissi	TP 0.072551 SOWC409-06|BC-Hax2308|Enyo taedium	TP 0.072551 SOWC409-06|BC-Hax2308|Enyo taedium	TP 0.071322 SOWE361-07|BC-Hax4260|Manduca franciscae	TP 0.070588 SOWD213-06|BC-Hax3112|Cocytius mortuorum	FP 0.065977 SPPBA180-07|BC-Basq0181|Polyptychus sinus
TP 0.078670 SOWB103-06|BC-Hax1096|Eumorpha typhoon	TP 0.077155 MHACG115-04|97-SRNP-9784|Eumorpha fasciatus	TP 0.073478 SOWB074-06|BC-Hax1067|Eumorpha vitis	TP 0.075331 SOWD222-06|BC-Hax3121|Cocytius lucifer	TP 0.072793 SOWB051-06|BC-Hax1044|Eumorpha cissi	TP 0.072551 SOWC409-06|BC-Hax2308|Enyo taedium	TP 0.072307 SOWB946-06|BC-Hax1939|Hemeroplanes diffusa	TP 0.071322 SOWE361-07|BC-Hax4260|Manduca franciscae	TP 0.070588 SOWD213-06|BC-Hax3112|Cocytius mortuorum	FP 0.065425 SOWC109-06|BC-Hax2102|Perigonia lusca
TP 0.078670 SOWB069-06|BC-Hax1062|Eumorpha achemon	TP 0.077155 MHACG115-04|97-SRNP-9784|Eumorpha fasciatus	TP 0.073478 SOWB074-06|BC-Hax1067|Eumorpha vitis	TP 0.075331 SOWD222-06|BC-Hax3121|Cocytius lucifer	TP 0.072764 SOWB029-06|BC-Hax1022|Xylophanes kiefferi	TP 0.072551 SOWC409-06|BC-Hax2308|Enyo taedium	TP 0.072307 SOWB946-06|BC-Hax1939|Hemeroplanes diffusa	TP 0.071322 SOWE361-07|BC-Hax4260|Manduca franciscae	TP 0.070588 SOWD213-06|BC-Hax3112|Cocytius mortuorum	FP 0.064418 SOWC409-06|BC-Hax2308|Enyo taedium
TP 0.078670 SOWB069-06|BC-Hax1062|Eumorpha achemon	TP 0.077155 MHACG115-04|97-SRNP-9784|Eumorpha fasciatus	TP 0.073452 SOWB126-06|BC-Hax1119|Eumorpha elisa	TP 0.075331 SOWD222-06|BC-Hax3121|Cocytius lucifer	TP 0.072551 SOWC409-06|BC-Hax2308|Enyo taedium	TP 0.072551 SOWC409-06|BC-Hax2308|Enyo taedium	TP 0.072307 SOWB946-06|BC-Hax1939|Hemeroplanes diffusa	TP 0.071322 SOWE361-07|BC-Hax4260|Manduca franciscae	TP 0.070588 SOWD213-06|BC-Hax3112|Cocytius mortuorum	FP 0.062764 SPPBA466-07|BC-Basq0467|Temnora elisabethae
TP 0.078588 SOWE331-07|BC-Hax4230|Pachygonidia drucei	TP 0.077155 MHACG115-04|97-SRNP-9784|Eumorpha fasciatus	TP 0.073413 SOWB068-06|BC-Hax1061|Eumorpha pandorus	TP 0.075331 SOWD222-06|BC-Hax3121|Cocytius lucifer	TP 0.072551 SOWC409-06|BC-Hax2308|Enyo taedium	TP 0.072551 SOWC409-06|BC-Hax2308|Enyo taedium	TP 0.072307 SOWB946-06|BC-Hax1939|Hemeroplanes diffusa	TP 0.070588 SOWD213-06|BC-Hax3112|Cocytius mortuorum	TP 0.070588 SOWD213-06|BC-Hax3112|Cocytius mortuorum	FP 0.062575 SPPBA433-07|BC-Basq0434|Temnora turlini
TP 0.078588 MHACG511-04|99-SRNP-15247|Pachygonidia ribbei	TP 0.077155 MHACG115-04|97-SRNP-9784|Eumorpha fasciatus	TP 0.073413 SOWB068-06|BC-Hax1061|Eumorpha pandorus	TP 0.075331 SOWD222-06|BC-Hax3121|Cocytius lucifer	TP 0.072551 SOWC409-06|BC-Hax2308|Enyo taedium	TP 0.072307 SOWB946-06|BC-Hax1939|Hemeroplanes diffusa	TP 0.072307 SOWB946-06|BC-Hax1939|Hemeroplanes diffusa	TP 0.070588 SOWD213-06|BC-Hax3112|Cocytius mortuorum	TP 0.070588 SOWD213-06|BC-Hax3112|Cocytius mortuorum	FP 0.058129 SOWC302-06|BC-Hax2201|Nyceryx maxwelli
TP 0.077905 SOWC150-06|BC-Hax2143|Nyceryx hyposticta	TP 0.077098 SOWA911-06|BC-Hax0904|Xylophanes aglaor	TP 0.073413 SOWB068-06|BC-Hax1061|Eumorpha pandorus	TP 0.075331 SOWD222-06|BC-Hax3121|Cocytius lucifer	TP 0.072551 SOWC409-06|BC-Hax2308|Enyo taedium	TP 0.072307 SOWB946-06|BC-Hax1939|Hemeroplanes diffusa	TP 0.071322 SOWE361-07|BC-Hax4260|Manduca franciscae	TP 0.070588 SOWD213-06|BC-Hax3112|Cocytius mortuorum	TP 0.070588 SOWD213-06|BC-Hax3112|Cocytius mortuorum	FP 0.055209 SOWE209-07|BC-Hax4108|Erinnyis ello
TP 0.077905 SOWC150-06|BC-Hax2143|Nyceryx hyposticta	TP 0.077098 SOWA228-06|BC-Hax0228|Adhemarius sexoculata	TP 0.073413 SOWB068-06|BC-Hax1061|Eumorpha pandorus	TP 0.075331 SOWD222-06|BC-Hax3121|Cocytius lucifer	TP 0.072551 SOWC409-06|BC-Hax2308|Enyo taedium	TP 0.072307 SOWB946-06|BC-Hax1939|Hemeroplanes diffusa	TP 0.071322 SOWE361-07|BC-Hax4260|Manduca franciscae	TP 0.070588 SOWD213-06|BC-Hax3112|Cocytius mortuorum	TP 0.070588 SOWD213-06|BC-Hax3112|Cocytius mortuorum	FP 0.054970 SOWE153-07|BC-Hax4052|Macroglossum arimasi
TP 0.077750 SOWB132-06|BC-Hax1125|Xylophanes media	TP 0.076867 SOWB763-06|BC-Hax1756|Manduca undata	TP 0.073367 SPTMA447-07|BC-Mel 0525|Xylophanes hydrata	TP 0.075331 SOWD222-06|BC-Hax3121|Cocytius lucifer	TP 0.072551 SOWC409-06|BC-Hax2308|Enyo taedium	TP 0.072307 SOWB946-06|BC-Hax1939|Hemeroplanes diffusa	TP 0.071322 SOWE361-07|BC-Hax4260|Manduca franciscae	TP 0.070588 SOWD213-06|BC-Hax3112|Cocytius mortuorum	TP 0.070588 SOWD213-06|BC-Hax3112|Cocytius mortuorum	FP 0.054382 SOWC100-06|BC-Hax2093|Perigonia pittieri
TP 0.077348 SOWB079-06|BC-Hax1072|Eumorpha triangulum	TP 0.076867 SOWB763-06|BC-Hax1756|Manduca undata	TP 0.073164 SOWB765-06|BC-Hax1758|Manduca extrema	TP 0.075122 SOWB069-06|BC-Hax1062|Eumorpha achemon	TP 0.072307 SOWB946-06|BC-Hax1939|Hemeroplanes diffusa	TP 0.072307 SOWB946-06|BC-Hax1939|Hemeroplanes diffusa	TP 0.071322 SOWE361-07|BC-Hax4260|Manduca franciscae	TP 0.070588 SOWD213-06|BC-Hax3112|Cocytius mortuorum	TP 0.070588 SOWD213-06|BC-Hax3112|Cocytius mortuorum	FP 0.054382 SOWC100-06|BC-Hax2093|Perigonia pittieri
TP 0.077348 SOWB079-06|BC-Hax1072|Eumorpha triangulum	TP 0.076867 SOWB763-06|BC-Hax1756|Manduca undata	TP 0.073164 SOWB765-06|BC-Hax1758|Manduca extrema	TP 0.073858 SOWC414-06|BC-Hax2313|Enyo latipennis	TP 0.072307 SOWB946-06|BC-Hax1939|Hemeroplanes diffusa	TP 0.072307 SOWB946-06|BC-Hax1939|Hemeroplanes diffusa	TP 0.071322 SOWE361-07|BC-Hax4260|Manduca franciscae	TP 0.070588 SOWD213-06|BC-Hax3112|Cocytius mortuorum	TP 0.070588 SOWD213-06|BC-Hax3112|Cocytius mortuorum	FP 0.053414 SPPBA433-07|BC-Basq0434|Temnora turlini
TP 0.077279 SOWB097-06|BC-Hax1090|Eumorpha satellitia	TP 0.076867 SOWB763-06|BC-Hax1756|Manduca undata	TP 0.073164 SOWB765-06|BC-Hax1758|Manduca extrema	TP 0.073858 SOWC414-06|BC-Hax2313|Enyo latipennis	TP 0.072307 SOWB946-06|BC-Hax1939|Hemeroplanes diffusa	TP 0.072307 SOWB946-06|BC-Hax1939|Hemeroplanes diffusa	TP 0.071322 SOWE361-07|BC-Hax4260|Manduca franciscae	TP 0.070588 SOWD213-06|BC-Hax3112|Cocytius mortuorum	TP 0.070588 SOWD213-06|BC-Hax3112|Cocytius mortuorum	FP 0.052944 SOWC664-06|BC-Hax2563|Hyles euphorbiarum
TP 0.077215 SOWA826-06|BC-Hax0819|Xylophanes pistacina	TP 0.076661 SOWB293-06|BC-Hax1286|Erinnyis crameri	TP 0.073164 SOWB765-06|BC-Hax1758|Manduca extrema	TP 0.073858 SOWC414-06|BC-Hax2313|Enyo latipennis	TP 0.072307 SOWB946-06|BC-Hax1939|Hemeroplanes diffusa	TP 0.072307 SOWB946-06|BC-Hax1939|Hemeroplanes diffusa	TP 0.071322 SOWE361-07|BC-Hax4260|Manduca franciscae	TP 0.070588 SOWD213-06|BC-Hax3112|Cocytius mortuorum	TP 0.070588 SOWD213-06|BC-Hax3112|Cocytius mortuorum	FP 0.052320 SOWC660-06|BC-Hax2559|Hyles lineata
TP 0.077215 SOWA826-06|BC-Hax0819|Xylophanes pistacina	TP 0.076661 SOWB293-06|BC-Hax1286|Erinnyis crameri	TP 0.073164 SOWB765-06|BC-Hax1758|Manduca extrema	TP 0.073788 SPUEA562-07|BC-EMEM0562|Manduca gueneei	TP 0.072009 SOWA820-06|BC-Hax0813|Xylophanes turbata	TP 0.071322 SOWE361-07|BC-Hax4260|Manduca franciscae	TP 0.071322 SOWE361-07|BC-Hax4260|Manduca franciscae	TP 0.070588 SOWD213-06|BC-Hax3112|Cocytius mortuorum	TP 0.070588 SOWD213-06|BC-Hax3112|Cocytius mortuorum	FP 0.051376 SOWE153-07|BC-Hax4052|Macroglossum arimasi
TP 0.077184 SOWB872-06|BC-Hax1865|Manduca camposi	TP 0.076661 SOWB293-06|BC-Hax1286|Erinnyis crameri	TP 0.072793 SOWB051-06|BC-Hax1044|Eumorpha cissi	TP 0.073788 SPUEA562-07|BC-EMEM0562|Manduca gueneei	TP 0.072009 SOWA820-06|BC-Hax0813|Xylophanes turbata	TP 0.071322 SOWE361-07|BC-Hax4260|Manduca franciscae	TP 0.071322 SOWE361-07|BC-Hax4260|Manduca franciscae	TP 0.070588 SOWD213-06|BC-Hax3112|Cocytius mortuorum	TP 0.070588 SOWD213-06|BC-Hax3112|Cocytius mortuorum	FP 0.050451 SOWC660-06|BC-Hax2559|Hyles lineata
TP 0.077184 SOWB872-06|BC-Hax1865|Manduca camposi	TP 0.076103 SPTVA093-07|VAG-093|Pachygonidia martini	TP 0.072793 SOWB051-06|BC-Hax1044|Eumorpha cissi	TP 0.073668 SOWB103-06|BC-Hax1096|Eumorpha typhoon	TP 0.071322 SOWE361-07|BC-Hax4260|Manduca franciscae	TP 0.071322 SOWE361-07|BC-Hax4260|Manduca franciscae	TP 0.071322 SOWE361-07|BC-Hax4260|Manduca franciscae	TP 0.070588 SOWD213-06|BC-Hax3112|Cocytius mortuorum	TP 0.070588 SOWD213-06|BC-Hax3112|Cocytius mortuorum	FP 0.050417 SOWC109-06|BC-Hax2102|Perigonia lusca
TP 0.077155 SOWB057-06|BC-Hax1050|Eumorpha drucei	TP 0.075552 SOWB097-06|BC-Hax1090|Eumorpha satellitia	TP 0.072793 SOWB051-06|BC-Hax1044|Eumorpha cissi	TP 0.073580 SOWB060-06|BC-Hax1053|Eumorpha neubergeri	TP 0.071322 SOWE361-07|BC-Hax4260|Manduca franciscae	TP 0.071322 SOWE361-07|BC-Hax4260|Manduca franciscae	TP 0.071322 SOWE361-07|BC-Hax4260|Manduca franciscae	TP 0.070588 SOWD213-06|BC-Hax3112|Cocytius mortuorum	TP 0.070588 SOWD213-06|BC-Hax3112|Cocytius mortuorum	FP 0.047408 SOWE153-07|BC-Hax4052|Macroglossum arimasi
TP 0.077155 SOWB057-06|BC-Hax1050|Eumorpha drucei	TP 0.075331 SOWD222-06|BC-Hax3121|Cocytius lucifer	TP 0.072793 SOWB051-06|BC-Hax1044|Eumorpha cissi	TP 0.073541 SOWB060-06|BC-Hax1053|Eumorpha neubergeri	TP 0.071322 SOWE361-07|BC-Hax4260|Manduca franciscae	TP 0.071322 SOWE361-07|BC-Hax4260|Manduca franciscae	TP 0.071322 SOWE361-07|BC-Hax4260|Manduca franciscae	TP 0.070588 SOWD213-06|BC-Hax3112|Cocytius mortuorum	TP 0.070588 SOWD213-06|BC-Hax3112|Cocytius mortuorum	FP 0.043656 SPPBA768-07|BC-Basq0769|Theretra griseomarginata
TP 0.077155 SOWB057-06|BC-Hax1050|Eumorpha drucei	TP 0.075331 SOWA846-06|BC-Hax0839|Xylophanes schausi	TP 0.072793 SOWB051-06|BC-Hax1044|Eumorpha cissi	TP 0.073541 SOWB060-06|BC-Hax1053|Eumorpha neubergeri	TP 0.071322 SOWE361-07|BC-Hax4260|Manduca franciscae	TP 0.071322 SOWE361-07|BC-Hax4260|Manduca franciscae	TP 0.071322 SOWE361-07|BC-Hax4260|Manduca franciscae	TP 0.070588 SOWD213-06|BC-Hax3112|Cocytius mortuorum	TP 0.070588 SOWD213-06|BC-Hax3112|Cocytius mortuorum	FP 0.039960 SPPBA768-07|BC-Basq0769|Theretra griseomarginata
TP 0.077155 SOWB057-06|BC-Hax1050|Eumorpha drucei	TP 0.075122 SOWB069-06|BC-Hax1062|Eumorpha achemon	TP 0.072793 SOWB051-06|BC-Hax1044|Eumorpha cissi	TP 0.073541 SOWB060-06|BC-Hax1053|Eumorpha neubergeri	TP 0.071322 SOWE361-07|BC-Hax4260|Manduca franciscae	TP 0.071322 SOWE361-07|BC-Hax4260|Manduca franciscae	TP 0.071322 SOWE361-07|BC-Hax4260|Manduca franciscae	TP 0.070588 SOWD213-06|BC-Hax3112|Cocytius mortuorum	TP 0.070588 SOWD213-06|BC-Hax3112|Cocytius mortuorum	FP 0.038519 SPPDA368-07|PD-BC 748|Temnora rattrayi
TP 0.077155 SOWA742-06|BC-Hax0735|Xylophanes fosteri	TP 0.075122 SOWB069-06|BC-Hax1062|Eumorpha achemon	TP 0.072793 SOWB051-06|BC-Hax1044|Eumorpha cissi	TP 0.073478 SOWB074-06|BC-Hax1067|Eumorpha vitis	TP 0.071322 SOWE361-07|BC-Hax4260|Manduca franciscae	TP 0.071322 SOWE361-07|BC-Hax4260|Manduca franciscae	TP 0.071322 SOWE361-07|BC-Hax4260|Manduca franciscae	TP 0.070588 SOWD213-06|BC-Hax3112|Cocytius mortuorum	TP 0.070261 SOWA764-06|BC-Hax0757|Xylophanes elara
TP 0.077155 MHACG115-04|97-SRNP-9784|Eumorpha fasciatus	TP 0.074468 SOWB158-06|BC-Hax1151|Xylophanes ceratomioides	TP 0.072793 SOWB051-06|BC-Hax1044|Eumorpha cissi	TP 0.073478 SOWB074-06|BC-Hax1067|Eumorpha vitis	TP 0.071322 SOWE361-07|BC-Hax4260|Manduca franciscae	TP 0.071322 SOWE361-07|BC-Hax4260|Manduca franciscae	TP 0.071322 SOWE361-07|BC-Hax4260|Manduca franciscae	TP 0.070588 SOWD213-06|BC-Hax3112|Cocytius mortuorum	TP 0.068653 SOWB193-06|BC-Hax1186|Xylophanes hannemanni
TP 0.077155 MHACG115-04|97-SRNP-9784|Eumorpha fasciatus	TP 0.074468 SOWB158-06|BC-Hax1151|Xylophanes ceratomioides	TP 0.072764 SOWB029-06|BC-Hax1022|Xylophanes kiefferi	TP 0.073413 SOWB068-06|BC-Hax1061|Eumorpha pandorus	TP 0.071322 SOWE361-07|BC-Hax4260|Manduca franciscae	TP 0.071322 SOWE361-07|BC-Hax4260|Manduca franciscae	TP 0.071322 SOWE361-07|BC-Hax4260|Manduca franciscae	TP 0.070588 SOWD213-06|BC-Hax3112|Cocytius mortuorum	TP 0.068653 SOWB193-06|BC-Hax1186|Xylophanes hannemanni
TP 0.077155 MHACG115-04|97-SRNP-9784|Eumorpha fasciatus	TP 0.074425 SOWC325-06|BC-Hax2224|Nyceryx coffaeae	TP 0.072764 SOWB029-06|BC-Hax1022|Xylophanes kiefferi	TP 0.073413 SOWB068-06|BC-Hax1061|Eumorpha pandorus	TP 0.071322 SOWE361-07|BC-Hax4260|Manduca franciscae	TP 0.071322 SOWE361-07|BC-Hax4260|Manduca franciscae	TP 0.071322 SOWE361-07|BC-Hax4260|Manduca franciscae	TP 0.070588 SOWD213-06|BC-Hax3112|Cocytius mortuorum	TP 0.068607 SPBRI086-08|07-WA-00195|Xylophanes pyrrhus
TP 0.077155 MHACG115-04|97-SRNP-9784|Eumorpha fasciatus	TP 0.074106 MHACG121-04|01-SRNP-18083|Aleuron iphis	TP 0.072616 SOWB142-06|BC-Hax1135|Xylophanes colinae	TP 0.073413 SOWB068-06|BC-Hax1061|Eumorpha pandorus	TP 0.071322 SOWE361-07|BC-Hax4260|Manduca franciscae	TP 0.071322 SOWE361-07|BC-Hax4260|Manduca franciscae	TP 0.071322 SOWE361-07|BC-Hax4260|Manduca franciscae	TP 0.070588 SOWD213-06|BC-Hax3112|Cocytius mortuorum	TP 0.068607 SPBRI086-08|07-WA-00195|Xylophanes pyrrhus
TP 0.077155 MHACG115-04|97-SRNP-9784|Eumorpha fasciatus	TP 0.074106 MHACG121-04|01-SRNP-18083|Aleuron iphis	TP 0.072580 SOWC281-06|BC-Hax2180|Nyceryx continua	TP 0.073413 SOWB068-06|BC-Hax1061|Eumorpha pandorus	TP 0.071322 SOWE361-07|BC-Hax4260|Manduca franciscae	TP 0.071322 SOWE361-07|BC-Hax4260|Manduca franciscae	TP 0.071322 SOWE361-07|BC-Hax4260|Manduca franciscae	TP 0.070588 SOWD213-06|BC-Hax3112|Cocytius mortuorum	TP 0.068528 SOWE297-07|BC-Hax4196|Cocytius duponchel
TP 0.077155 MHACG115-04|97-SRNP-9784|Eumorpha fasciatus	TP 0.073858 SOWC414-06|BC-Hax2313|Enyo latipennis	TP 0.072580 SOWC281-06|BC-Hax2180|Nyceryx continua	TP 0.073413 SOWB068-06|BC-Hax1061|Eumorpha pandorus	TP 0.071322 SOWE361-07|BC-Hax4260|Manduca franciscae	TP 0.071322 SOWE361-07|BC-Hax4260|Manduca franciscae	TP 0.070588 SOWD213-06|BC-Hax3112|Cocytius mortuorum	TP 0.070588 SOWD213-06|BC-Hax3112|Cocytius mortuorum	TP 0.068528 SOWE297-07|BC-Hax4196|Cocytius duponchel
TP 0.077098 SOWA911-06|BC-Hax0904|Xylophanes aglaor	TP 0.073858 SOWC414-06|BC-Hax2313|Enyo latipennis	TP 0.072551 SOWC409-06|BC-Hax2308|Enyo taedium	TP 0.073164 SOWB765-06|BC-Hax1758|Manduca extrema	TP 0.071322 SOWE361-07|BC-Hax4260|Manduca franciscae	TP 0.070588 SOWD213-06|BC-Hax3112|Cocytius mortuorum	TP 0.070588 SOWD213-06|BC-Hax3112|Cocytius mortuorum	TP 0.070588 SOWD213-06|BC-Hax3112|Cocytius mortuorum	TP 0.068528 SOWE297-07|BC-Hax4196|Cocytius duponchel
TP 0.077098 SOWA911-06|BC-Hax0904|Xylophanes aglaor	TP 0.073858 SOWC414-06|BC-Hax2313|Enyo latipennis	TP 0.072551 SOWC409-06|BC-Hax2308|Enyo taedium	TP 0.073164 SOWB765-06|BC-Hax1758|Manduca extrema	TP 0.071322 SOWE361-07|BC-Hax4260|Manduca franciscae	TP 0.070588 SOWD213-06|BC-Hax3112|Cocytius mortuorum	TP 0.070588 SOWD213-06|BC-Hax3112|Cocytius mortuorum	TP 0.070588 SOWD213-06|BC-Hax3112|Cocytius mortuorum	TP 0.068528 SOWE297-07|BC-Hax4196|Cocytius duponchel
TP 0.077098 SOWA756-06|BC-Hax0749|Xylophanes haxairei	TP 0.073858 SOWC414-06|BC-Hax2313|Enyo latipennis	TP 0.072551 SOWC409-06|BC-Hax2308|Enyo taedium	TP 0.073164 SOWB765-06|BC-Hax1758|Manduca extrema	TP 0.071322 SOWE361-07|BC-Hax4260|Manduca franciscae	TP 0.070588 SOWD213-06|BC-Hax3112|Cocytius mortuorum	TP 0.070588 SOWD213-06|BC-Hax3112|Cocytius mortuorum	TP 0.070259 SOWB946-06|BC-Hax1939|Hemeroplanes diffusa	TP 0.068528 SOWE297-07|BC-Hax4196|Cocytius duponchel
TP 0.077098 SOWA228-06|BC-Hax0228|Adhemarius sexoculata	TP 0.073858 SOWC414-06|BC-Hax2313|Enyo latipennis	TP 0.072551 SOWC409-06|BC-Hax2308|Enyo taedium	TP 0.073164 SOWB765-06|BC-Hax1758|Manduca extrema	TP 0.070970 SOWA417-06|BC-Hax0417|Adhemarius palmeri	TP 0.070588 SOWD213-06|BC-Hax3112|Cocytius mortuorum	TP 0.070588 SOWD213-06|BC-Hax3112|Cocytius mortuorum	TP 0.068653 SOWB193-06|BC-Hax1186|Xylophanes hannemanni	TP 0.068528 SOWE297-07|BC-Hax4196|Cocytius duponchel
TP 0.077098 BLPCC828-08|07-SRNP-107313|Xylophanes anubus	TP 0.073788 SPUEA562-07|BC-EMEM0562|Manduca gueneei	TP 0.072551 SOWC409-06|BC-Hax2308|Enyo taedium	TP 0.073164 SOWB765-06|BC-Hax1758|Manduca extrema	TP 0.070588 SOWD213-06|BC-Hax3112|Cocytius mortuorum	TP 0.070588 SOWD213-06|BC-Hax3112|Cocytius mortuorum	TP 0.070588 SOWD213-06|BC-Hax3112|Cocytius mortuorum	TP 0.068653 SOWB193-06|BC-Hax1186|Xylophanes hannemanni	TP 0.068528 SOWE297-07|BC-Hax4196|Cocytius duponchel
TP 0.077098 BLPCC828-08|07-SRNP-107313|Xylophanes anubus	TP 0.073788 SPUEA562-07|BC-EMEM0562|Manduca gueneei	TP 0.072464 SPUEB035-07|BC-EMEM0975|Agrius rothschildi	TP 0.073164 SOWB765-06|BC-Hax1758|Manduca extrema	TP 0.070588 SOWD213-06|BC-Hax3112|Cocytius mortuorum	TP 0.070588 SOWD213-06|BC-Hax3112|Cocytius mortuorum	TP 0.070588 SOWD213-06|BC-Hax3112|Cocytius mortuorum	TP 0.068653 SOWB193-06|BC-Hax1186|Xylophanes hannemanni	TP 0.068528 SOWE297-07|BC-Hax4196|Cocytius duponchel
TP 0.077090 SOWC273-06|BC-Hax2172|Nyceryx fernandezi	TP 0.073788 SPUEA562-07|BC-EMEM0562|Manduca gueneei	TP 0.072307 SOWB946-06|BC-Hax1939|Hemeroplanes diffusa	TP 0.073164 SOWB765-06|BC-Hax1758|Manduca extrema	TP 0.070588 SOWD213-06|BC-Hax3112|Cocytius mortuorum	TP 0.070588 SOWD213-06|BC-Hax3112|Cocytius mortuorum	TP 0.070588 SOWD213-06|BC-Hax3112|Cocytius mortuorum	TP 0.068607 SPBRI086-08|07-WA-00195|Xylophanes pyrrhus	TP 0.068528 SOWE297-07|BC-Hax4196|Cocytius duponchel
TP 0.076867 SOWB763-06|BC-Hax1756|Manduca undata	TP 0.073788 SPUEA562-07|BC-EMEM0562|Manduca gueneei	TP 0.072307 SOWB946-06|BC-Hax1939|Hemeroplanes diffusa	TP 0.073164 SOWB765-06|BC-Hax1758|Manduca extrema	TP 0.070588 SOWD213-06|BC-Hax3112|Cocytius mortuorum	TP 0.070588 SOWD213-06|BC-Hax3112|Cocytius mortuorum	TP 0.070588 SOWD213-06|BC-Hax3112|Cocytius mortuorum	TP 0.068607 SPBRI086-08|07-WA-00195|Xylophanes pyrrhus	TP 0.068528 SOWE297-07|BC-Hax4196|Cocytius duponchel
TP 0.076867 SOWB763-06|BC-Hax1756|Manduca undata	TP 0.073773 SPTMA134-07|BC-Mel 0212|Aellopos tantalus	TP 0.072307 SOWB946-06|BC-Hax1939|Hemeroplanes diffusa	TP 0.072793 SOWB051-06|BC-Hax1044|Eumorpha cissi	TP 0.070588 SOWD213-06|BC-Hax3112|Cocytius mortuorum	TP 0.070588 SOWD213-06|BC-Hax3112|Cocytius mortuorum	TP 0.070588 SOWD213-06|BC-Hax3112|Cocytius mortuorum	TP 0.068607 SPBRI086-08|07-WA-00195|Xylophanes pyrrhus	TP 0.068528 SOWE297-07|BC-Hax4196|Cocytius duponchel
TP 0.076763 SOWC402-06|BC-Hax2301|Enyo bathus	TP 0.073773 SOWB163-06|BC-Hax1156|Xylophanes zurcheri	TP 0.072307 SOWB946-06|BC-Hax1939|Hemeroplanes diffusa	TP 0.072793 SOWB051-06|BC-Hax1044|Eumorpha cissi	TP 0.070588 SOWD213-06|BC-Hax3112|Cocytius mortuorum	TP 0.070588 SOWD213-06|BC-Hax3112|Cocytius mortuorum	TP 0.070588 SOWD213-06|BC-Hax3112|Cocytius mortuorum	TP 0.068607 SPBRI086-08|07-WA-00195|Xylophanes pyrrhus	TP 0.068528 SOWE297-07|BC-Hax4196|Cocytius duponchel
TP 0.076763 SOWC402-06|BC-Hax2301|Enyo bathus	TP 0.073773 SOWB163-06|BC-Hax1156|Xylophanes zurcheri	TP 0.072307 SOWB946-06|BC-Hax1939|Hemeroplanes diffusa	TP 0.072793 SOWB051-06|BC-Hax1044|Eumorpha cissi	TP 0.070588 SOWD213-06|BC-Hax3112|Cocytius mortuorum	TP 0.070588 SOWD213-06|BC-Hax3112|Cocytius mortuorum	TP 0.070588 SOWD213-06|BC-Hax3112|Cocytius mortuorum	TP 0.068528 SOWE297-07|BC-Hax4196|Cocytius duponchel	TP 0.068528 SOWE297-07|BC-Hax4196|Cocytius duponchel
TP 0.076661 SOWB293-06|BC-Hax1286|Erinnyis crameri	TP 0.073773 SOWB163-06|BC-Hax1156|Xylophanes zurcheri	TP 0.072307 SOWB946-06|BC-Hax1939|Hemeroplanes diffusa	TP 0.072793 SOWB051-06|BC-Hax1044|Eumorpha cissi	TP 0.070588 SOWD213-06|BC-Hax3112|Cocytius mortuorum	TP 0.070588 SOWD213-06|BC-Hax3112|Cocytius mortuorum	TP 0.070588 SOWD213-06|BC-Hax3112|Cocytius mortuorum	TP 0.068528 SOWE297-07|BC-Hax4196|Cocytius duponchel	TP 0.068528 SOWE297-07|BC-Hax4196|Cocytius duponchel
TP 0.076661 SOWB293-06|BC-Hax1286|Erinnyis crameri	TP 0.073718 SOWA865-06|BC-Hax0858|Xylophanes staudingeri	TP 0.072307 SOWB946-06|BC-Hax1939|Hemeroplanes diffusa	TP 0.072793 SOWB051-06|BC-Hax1044|Eumorpha cissi	TP 0.070588 SOWD213-06|BC-Hax3112|Cocytius mortuorum	TP 0.070588 SOWD213-06|BC-Hax3112|Cocytius mortuorum	TP 0.070588 SOWD213-06|BC-Hax3112|Cocytius mortuorum	TP 0.068528 SOWE297-07|BC-Hax4196|Cocytius duponchel	TP 0.068528 SOWE297-07|BC-Hax4196|Cocytius duponchel
TP 0.076661 SOWB293-06|BC-Hax1286|Erinnyis crameri	TP 0.073668 SOWB103-06|BC-Hax1096|Eumorpha typhoon	TP 0.072307 SOWB946-06|BC-Hax1939|Hemeroplanes diffusa	TP 0.072793 SOWB051-06|BC-Hax1044|Eumorpha cissi	TP 0.070588 SOWD213-06|BC-Hax3112|Cocytius mortuorum	TP 0.070588 SOWD213-06|BC-Hax3112|Cocytius mortuorum	TP 0.070588 SOWD213-06|BC-Hax3112|Cocytius mortuorum	TP 0.068528 SOWE297-07|BC-Hax4196|Cocytius duponchel	TP 0.068528 SOWE297-07|BC-Hax4196|Cocytius duponchel
TP 0.076558 SOWC150-06|BC-Hax2143|Nyceryx hyposticta	TP 0.073668 SOWB103-06|BC-Hax1096|Eumorpha typhoon	TP 0.072307 SOWB946-06|BC-Hax1939|Hemeroplanes diffusa	TP 0.072793 SOWB051-06|BC-Hax1044|Eumorpha cissi	TP 0.070588 SOWD213-06|BC-Hax3112|Cocytius mortuorum	TP 0.070588 SOWD213-06|BC-Hax3112|Cocytius mortuorum	TP 0.070588 SOWD213-06|BC-Hax3112|Cocytius mortuorum	TP 0.068528 SOWE297-07|BC-Hax4196|Cocytius duponchel	TP 0.068528 SOWE297-07|BC-Hax4196|Cocytius duponchel
TP 0.076103 SPTVA093-07|VAG-093|Pachygonidia martini	TP 0.073548 SOWC396-06|BC-Hax2295|Enyo cavifer	TP 0.072307 SOWB946-06|BC-Hax1939|Hemeroplanes diffusa	TP 0.072793 SOWB051-06|BC-Hax1044|Eumorpha cissi	TP 0.070261 SOWA764-06|BC-Hax0757|Xylophanes elara	TP 0.070588 SOWD213-06|BC-Hax3112|Cocytius mortuorum	TP 0.070588 SOWD213-06|BC-Hax3112|Cocytius mortuorum	TP 0.068528 SOWE297-07|BC-Hax4196|Cocytius duponchel	TP 0.068528 SOWE297-07|BC-Hax4196|Cocytius duponchel
TP 0.076103 SPTVA093-07|VAG-093|Pachygonidia martini	TP 0.073541 SOWB060-06|BC-Hax1053|Eumorpha neubergeri	TP 0.072307 SOWB946-06|BC-Hax1939|Hemeroplanes diffusa	TP 0.072793 SOWB051-06|BC-Hax1044|Eumorpha cissi	TP 0.070261 SOWA764-06|BC-Hax0757|Xylophanes elara	TP 0.070588 SOWD213-06|BC-Hax3112|Cocytius mortuorum	TP 0.070588 SOWD213-06|BC-Hax3112|Cocytius mortuorum	TP 0.068528 SOWE297-07|BC-Hax4196|Cocytius duponchel	TP 0.068528 SOWE297-07|BC-Hax4196|Cocytius duponchel
TP 0.076103 SPTVA093-07|VAG-093|Pachygonidia martini	TP 0.073541 SOWB060-06|BC-Hax1053|Eumorpha neubergeri	TP 0.072060 BLPCD906-08|07-SRNP-108331|Xylophanes cyrene	TP 0.072764 SOWB029-06|BC-Hax1022|Xylophanes kiefferi	TP 0.070261 SOWA764-06|BC-Hax0757|Xylophanes elara	TP 0.070588 SOWD213-06|BC-Hax3112|Cocytius mortuorum	TP 0.070588 SOWD213-06|BC-Hax3112|Cocytius mortuorum	TP 0.068528 SOWE297-07|BC-Hax4196|Cocytius duponchel	TP 0.068528 SOWE297-07|BC-Hax4196|Cocytius duponchel
TP 0.075552 SOWB097-06|BC-Hax1090|Eumorpha satellitia	TP 0.073478 SOWB074-06|BC-Hax1067|Eumorpha vitis	TP 0.072060 BLPCD906-08|07-SRNP-108331|Xylophanes cyrene	TP 0.072764 SOWB029-06|BC-Hax1022|Xylophanes kiefferi	TP 0.070259 SOWB946-06|BC-Hax1939|Hemeroplanes diffusa	TP 0.070588 SOWD213-06|BC-Hax3112|Cocytius mortuorum	TP 0.070588 SOWD213-06|BC-Hax3112|Cocytius mortuorum	TP 0.068528 SOWE297-07|BC-Hax4196|Cocytius duponchel	TP 0.068528 SOWE297-07|BC-Hax4196|Cocytius duponchel
TP 0.075491 SOWA251-06|BC-Hax0251|Adhemarius tigrina	TP 0.073478 SOWB074-06|BC-Hax1067|Eumorpha vitis	TP 0.072060 BLPCD906-08|07-SRNP-108331|Xylophanes cyrene	TP 0.072580 SOWC281-06|BC-Hax2180|Nyceryx continua	TP 0.070259 SOWB946-06|BC-Hax1939|Hemeroplanes diffusa	TP 0.070588 SOWD213-06|BC-Hax3112|Cocytius mortuorum	TP 0.070588 SOWD213-06|BC-Hax3112|Cocytius mortuorum	TP 0.068528 SOWE297-07|BC-Hax4196|Cocytius duponchel	TP 0.068528 SOWE297-07|BC-Hax4196|Cocytius duponchel
TP 0.075331 SOWC431-06|BC-Hax2330|Aellopos ceculus	TP 0.073478 MHACG115-04|97-SRNP-9784|Eumorpha fasciatus	TP 0.072009 SOWA820-06|BC-Hax0813|Xylophanes turbata	TP 0.072551 SOWC409-06|BC-Hax2308|Enyo taedium	TP 0.068922 SOWE518-07|BC-Hax4417|Nyceryx riscus	TP 0.070261 SOWA764-06|BC-Hax0757|Xylophanes elara	TP 0.070588 SOWD213-06|BC-Hax3112|Cocytius mortuorum	TP 0.068528 SOWE297-07|BC-Hax4196|Cocytius duponchel	TP 0.068528 SOWE297-07|BC-Hax4196|Cocytius duponchel
TP 0.075331 SOWC431-06|BC-Hax2330|Aellopos ceculus	TP 0.073413 SOWB068-06|BC-Hax1061|Eumorpha pandorus	TP 0.071813 SOWB060-06|BC-Hax1053|Eumorpha neubergeri	TP 0.072551 SOWC409-06|BC-Hax2308|Enyo taedium	TP 0.068908 SOWC373-06|BC-Hax2272|Aleuron chloroptera	TP 0.070261 SOWA764-06|BC-Hax0757|Xylophanes elara	TP 0.070588 SOWD213-06|BC-Hax3112|Cocytius mortuorum	TP 0.068528 SOWE297-07|BC-Hax4196|Cocytius duponchel	TP 0.068528 SOWE297-07|BC-Hax4196|Cocytius duponchel
TP 0.075331 SOWC431-06|BC-Hax2330|Aellopos ceculus	TP 0.073413 SOWB068-06|BC-Hax1061|Eumorpha pandorus	TP 0.071813 SOWB060-06|BC-Hax1053|Eumorpha neubergeri	TP 0.072551 SOWC409-06|BC-Hax2308|Enyo taedium	TP 0.068653 SOWB193-06|BC-Hax1186|Xylophanes hannemanni	TP 0.070261 SOWA764-06|BC-Hax0757|Xylophanes elara	TP 0.070261 SOWA764-06|BC-Hax0757|Xylophanes elara	TP 0.068528 SOWE297-07|BC-Hax4196|Cocytius duponchel	TP 0.068528 SOWE297-07|BC-Hax4196|Cocytius duponchel
TP 0.075331 SOWB103-06|BC-Hax1096|Eumorpha typhoon	TP 0.073413 SOWB068-06|BC-Hax1061|Eumorpha pandorus	TP 0.071322 SOWE361-07|BC-Hax4260|Manduca franciscae	TP 0.072551 SOWC409-06|BC-Hax2308|Enyo taedium	TP 0.068653 SOWB193-06|BC-Hax1186|Xylophanes hannemanni	TP 0.070261 SOWA764-06|BC-Hax0757|Xylophanes elara	TP 0.070261 SOWA764-06|BC-Hax0757|Xylophanes elara	TP 0.068528 SOWE297-07|BC-Hax4196|Cocytius duponchel	TP 0.068528 SOWE297-07|BC-Hax4196|Cocytius duponchel
TP 0.075122 SOWB069-06|BC-Hax1062|Eumorpha achemon	TP 0.073413 SOWB068-06|BC-Hax1061|Eumorpha pandorus	TP 0.071322 SOWE361-07|BC-Hax4260|Manduca franciscae	TP 0.072551 SOWC409-06|BC-Hax2308|Enyo taedium	TP 0.068653 SOWB193-06|BC-Hax1186|Xylophanes hannemanni	TP 0.070261 SOWA764-06|BC-Hax0757|Xylophanes elara	TP 0.070261 SOWA764-06|BC-Hax0757|Xylophanes elara	TP 0.068528 SOWE297-07|BC-Hax4196|Cocytius duponchel	TP 0.068528 SOWE297-07|BC-Hax4196|Cocytius duponchel
TP 0.075122 SOWB069-06|BC-Hax1062|Eumorpha achemon	TP 0.073367 SPTMA447-07|BC-Mel 0525|Xylophanes hydrata	TP 0.071322 SOWE361-07|BC-Hax4260|Manduca franciscae	TP 0.072551 SOWC409-06|BC-Hax2308|Enyo taedium	TP 0.068653 SOWB193-06|BC-Hax1186|Xylophanes hannemanni	TP 0.070259 SOWB946-06|BC-Hax1939|Hemeroplanes diffusa	TP 0.068922 SOWE518-07|BC-Hax4417|Nyceryx riscus	TP 0.068528 SOWE297-07|BC-Hax4196|Cocytius duponchel	TP 0.067912 SOWB158-06|BC-Hax1151|Xylophanes ceratomioides
TP 0.075122 SOWB069-06|BC-Hax1062|Eumorpha achemon	TP 0.073367 SPTMA447-07|BC-Mel 0525|Xylophanes hydrata	TP 0.071322 SOWE361-07|BC-Hax4260|Manduca franciscae	TP 0.072307 SOWB946-06|BC-Hax1939|Hemeroplanes diffusa	TP 0.068653 SOWB193-06|BC-Hax1186|Xylophanes hannemanni	TP 0.068908 SOWC373-06|BC-Hax2272|Aleuron chloroptera	TP 0.068908 SOWC373-06|BC-Hax2272|Aleuron chloroptera	TP 0.068528 SOWE297-07|BC-Hax4196|Cocytius duponchel	TP 0.067912 SOWB158-06|BC-Hax1151|Xylophanes ceratomioides
TP 0.074106 MHACG121-04|01-SRNP-18083|Aleuron iphis	TP 0.073164 SOWB765-06|BC-Hax1758|Manduca extrema	TP 0.071322 SOWE361-07|BC-Hax4260|Manduca franciscae	TP 0.072307 SOWB946-06|BC-Hax1939|Hemeroplanes diffusa	TP 0.068653 SOWB193-06|BC-Hax1186|Xylophanes hannemanni	TP 0.068908 SOWC373-06|BC-Hax2272|Aleuron chloroptera	TP 0.068908 SOWC373-06|BC-Hax2272|Aleuron chloroptera	TP 0.068528 SOWE297-07|BC-Hax4196|Cocytius duponchel	TP 0.067912 SOWB158-06|BC-Hax1151|Xylophanes ceratomioides
TP 0.073858 SOWC414-06|BC-Hax2313|Enyo latipennis	TP 0.073164 SOWB765-06|BC-Hax1758|Manduca extrema	TP 0.071322 SOWE361-07|BC-Hax4260|Manduca franciscae	TP 0.072307 SOWB946-06|BC-Hax1939|Hemeroplanes diffusa	TP 0.068653 SOWB193-06|BC-Hax1186|Xylophanes hannemanni	TP 0.068908 SOWC373-06|BC-Hax2272|Aleuron chloroptera	TP 0.068908 SOWC373-06|BC-Hax2272|Aleuron chloroptera	TP 0.068528 SOWE297-07|BC-Hax4196|Cocytius duponchel	TP 0.067912 SOWB158-06|BC-Hax1151|Xylophanes ceratomioides
TP 0.073788 SPUEA562-07|BC-EMEM0562|Manduca gueneei	TP 0.073164 SOWB765-06|BC-Hax1758|Manduca extrema	TP 0.071322 SOWE361-07|BC-Hax4260|Manduca franciscae	TP 0.072307 SOWB946-06|BC-Hax1939|Hemeroplanes diffusa	TP 0.068653 SOWB193-06|BC-Hax1186|Xylophanes hannemanni	TP 0.068908 SOWC373-06|BC-Hax2272|Aleuron chloroptera	TP 0.068653 SOWB193-06|BC-Hax1186|Xylophanes hannemanni	TP 0.068528 SOWE297-07|BC-Hax4196|Cocytius duponchel	TP 0.067912 SOWB158-06|BC-Hax1151|Xylophanes ceratomioides
TP 0.073788 SPUEA562-07|BC-EMEM0562|Manduca gueneei	TP 0.073164 SOWB765-06|BC-Hax1758|Manduca extrema	TP 0.071322 SOWE361-07|BC-Hax4260|Manduca franciscae	TP 0.072307 SOWB946-06|BC-Hax1939|Hemeroplanes diffusa	TP 0.068607 SPBRI086-08|07-WA-00195|Xylophanes pyrrhus	TP 0.068908 SOWC373-06|BC-Hax2272|Aleuron chloroptera	TP 0.068653 SOWB193-06|BC-Hax1186|Xylophanes hannemanni	TP 0.068528 SOWE297-07|BC-Hax4196|Cocytius duponchel	TP 0.067912 SOWB158-06|BC-Hax1151|Xylophanes ceratomioides
TP 0.073773 SPTMA134-07|BC-Mel 0212|Aellopos tantalus	TP 0.072793 SOWB051-06|BC-Hax1044|Eumorpha cissi	TP 0.071322 SOWE361-07|BC-Hax4260|Manduca franciscae	TP 0.072307 SOWB946-06|BC-Hax1939|Hemeroplanes diffusa	TP 0.068607 SPBRI086-08|07-WA-00195|Xylophanes pyrrhus	TP 0.068908 SOWC373-06|BC-Hax2272|Aleuron chloroptera	TP 0.068653 SOWB193-06|BC-Hax1186|Xylophanes hannemanni	TP 0.068528 SOWE297-07|BC-Hax4196|Cocytius duponchel	TP 0.067912 SOWB158-06|BC-Hax1151|Xylophanes ceratomioides
TP 0.073773 SPTMA134-07|BC-Mel 0212|Aellopos tantalus	TP 0.072793 SOWB051-06|BC-Hax1044|Eumorpha cissi	TP 0.070970 SOWA417-06|BC-Hax0417|Adhemarius palmeri	TP 0.072307 SOWB946-06|BC-Hax1939|Hemeroplanes diffusa	TP 0.068607 SPBRI086-08|07-WA-00195|Xylophanes pyrrhus	TP 0.068653 SOWB193-06|BC-Hax1186|Xylophanes hannemanni	TP 0.068653 SOWB193-06|BC-Hax1186|Xylophanes hannemanni	TP 0.068528 SOWE297-07|BC-Hax4196|Cocytius duponchel	TP 0.067912 SOWB158-06|BC-Hax1151|Xylophanes ceratomioides
TP 0.073773 SPTMA134-07|BC-Mel 0212|Aellopos tantalus	TP 0.072793 SOWB051-06|BC-Hax1044|Eumorpha cissi	TP 0.070588 SOWD213-06|BC-Hax3112|Cocytius mortuorum	TP 0.072307 SOWB946-06|BC-Hax1939|Hemeroplanes diffusa	TP 0.068607 SPBRI086-08|07-WA-00195|Xylophanes pyrrhus	TP 0.068653 SOWB193-06|BC-Hax1186|Xylophanes hannemanni	TP 0.068653 SOWB193-06|BC-Hax1186|Xylophanes hannemanni	TP 0.068528 SOWE297-07|BC-Hax4196|Cocytius duponchel	TP 0.067912 SOWB158-06|BC-Hax1151|Xylophanes ceratomioides
TP 0.073773 SPTMA134-07|BC-Mel 0212|Aellopos tantalus	TP 0.072793 SOWB051-06|BC-Hax1044|Eumorpha cissi	TP 0.070588 SOWD213-06|BC-Hax3112|Cocytius mortuorum	TP 0.072060 BLPCD906-08|07-SRNP-108331|Xylophanes cyrene	TP 0.068607 SPBRI086-08|07-WA-00195|Xylophanes pyrrhus	TP 0.068653 SOWB193-06|BC-Hax1186|Xylophanes hannemanni	TP 0.068653 SOWB193-06|BC-Hax1186|Xylophanes hannemanni	TP 0.068528 SOWE297-07|BC-Hax4196|Cocytius duponchel	TP 0.067912 SOWB158-06|BC-Hax1151|Xylophanes ceratomioides
TP 0.073773 SOWB163-06|BC-Hax1156|Xylophanes zurcheri	TP 0.072793 SOWB051-06|BC-Hax1044|Eumorpha cissi	TP 0.070588 SOWD213-06|BC-Hax3112|Cocytius mortuorum	TP 0.072009 SOWA820-06|BC-Hax0813|Xylophanes turbata	TP 0.068607 SPBRI086-08|07-WA-00195|Xylophanes pyrrhus	TP 0.068653 SOWB193-06|BC-Hax1186|Xylophanes hannemanni	TP 0.068653 SOWB193-06|BC-Hax1186|Xylophanes hannemanni	TP 0.067942 SOWC302-06|BC-Hax2201|Nyceryx maxwelli	TP 0.067912 SOWB158-06|BC-Hax1151|Xylophanes ceratomioides
TP 0.073668 SOWB998-06|BC-Hax1991|Callionima nomius	TP 0.072793 SOWB051-06|BC-Hax1044|Eumorpha cissi	TP 0.070588 SOWD213-06|BC-Hax3112|Cocytius mortuorum	TP 0.072009 SOWA820-06|BC-Hax0813|Xylophanes turbata	TP 0.068528 SOWE297-07|BC-Hax4196|Cocytius duponchel	TP 0.068653 SOWB193-06|BC-Hax1186|Xylophanes hannemanni	TP 0.068653 SOWB193-06|BC-Hax1186|Xylophanes hannemanni	TP 0.067912 SOWB158-06|BC-Hax1151|Xylophanes ceratomioides	TP 0.067912 SOWB158-06|BC-Hax1151|Xylophanes ceratomioides
TP 0.073668 SOWB103-06|BC-Hax1096|Eumorpha typhoon	TP 0.072793 SOWB051-06|BC-Hax1044|Eumorpha cissi	TP 0.070588 SOWD213-06|BC-Hax3112|Cocytius mortuorum	TP 0.072009 SOWA820-06|BC-Hax0813|Xylophanes turbata	TP 0.068528 SOWE297-07|BC-Hax4196|Cocytius duponchel	TP 0.068653 SOWB193-06|BC-Hax1186|Xylophanes hannemanni	TP 0.068653 SOWB193-06|BC-Hax1186|Xylophanes hannemanni	TP 0.067912 SOWB158-06|BC-Hax1151|Xylophanes ceratomioides	TP 0.067912 SOWB158-06|BC-Hax1151|Xylophanes ceratomioides
TP 0.073580 SOWB060-06|BC-Hax1053|Eumorpha neubergeri	TP 0.072764 SOWB029-06|BC-Hax1022|Xylophanes kiefferi	TP 0.070588 SOWD213-06|BC-Hax3112|Cocytius mortuorum	TP 0.071322 SOWE361-07|BC-Hax4260|Manduca franciscae	TP 0.068528 SOWE297-07|BC-Hax4196|Cocytius duponchel	TP 0.068653 SOWB193-06|BC-Hax1186|Xylophanes hannemanni	TP 0.068607 SPBRI086-08|07-WA-00195|Xylophanes pyrrhus	TP 0.067912 SOWB158-06|BC-Hax1151|Xylophanes ceratomioides	TP 0.067912 SOWB158-06|BC-Hax1151|Xylophanes ceratomioides
TP 0.073548 SOWC396-06|BC-Hax2295|Enyo cavifer	TP 0.072764 SOWB029-06|BC-Hax1022|Xylophanes kiefferi	TP 0.070588 SOWD213-06|BC-Hax3112|Cocytius mortuorum	TP 0.071322 SOWE361-07|BC-Hax4260|Manduca franciscae	TP 0.068528 SOWE297-07|BC-Hax4196|Cocytius duponchel	TP 0.068653 SOWB193-06|BC-Hax1186|Xylophanes hannemanni	TP 0.068607 SPBRI086-08|07-WA-00195|Xylophanes pyrrhus	TP 0.067912 SOWB158-06|BC-Hax1151|Xylophanes ceratomioides	TP 0.067912 SOWB158-06|BC-Hax1151|Xylophanes ceratomioides
TP 0.073541 SOWB060-06|BC-Hax1053|Eumorpha neubergeri	TP 0.072580 SOWC281-06|BC-Hax2180|Nyceryx continua	TP 0.070588 SOWD213-06|BC-Hax3112|Cocytius mortuorum	TP 0.071322 SOWE361-07|BC-Hax4260|Manduca franciscae	TP 0.068528 SOWE297-07|BC-Hax4196|Cocytius duponchel	TP 0.068607 SPBRI086-08|07-WA-00195|Xylophanes pyrrhus	TP 0.068607 SPBRI086-08|07-WA-00195|Xylophanes pyrrhus	TP 0.067912 SOWB158-06|BC-Hax1151|Xylophanes ceratomioides	TP 0.067912 SOWB158-06|BC-Hax1151|Xylophanes ceratomioides
TP 0.073541 SOWB060-06|BC-Hax1053|Eumorpha neubergeri	TP 0.072580 SOWC281-06|BC-Hax2180|Nyceryx continua	TP 0.070261 SOWA764-06|BC-Hax0757|Xylophanes elara	TP 0.071322 SOWE361-07|BC-Hax4260|Manduca franciscae	TP 0.068528 SOWE297-07|BC-Hax4196|Cocytius duponchel	TP 0.068607 SPBRI086-08|07-WA-00195|Xylophanes pyrrhus	TP 0.068607 SPBRI086-08|07-WA-00195|Xylophanes pyrrhus	TP 0.067912 SOWB158-06|BC-Hax1151|Xylophanes ceratomioides	TP 0.067912 SOWB158-06|BC-Hax1151|Xylophanes ceratomioides
TP 0.073478 SOWB074-06|BC-Hax1067|Eumorpha vitis	TP 0.072580 SOWC281-06|BC-Hax2180|Nyceryx continua	TP 0.070261 SOWA764-06|BC-Hax0757|Xylophanes elara	TP 0.071322 SOWE361-07|BC-Hax4260|Manduca franciscae	TP 0.068528 SOWE297-07|BC-Hax4196|Cocytius duponchel	TP 0.068607 SPBRI086-08|07-WA-00195|Xylophanes pyrrhus	TP 0.068607 SPBRI086-08|07-WA-00195|Xylophanes pyrrhus	TP 0.067912 SOWB158-06|BC-Hax1151|Xylophanes ceratomioides	TP 0.067912 SOWB158-06|BC-Hax1151|Xylophanes ceratomioides
TP 0.073478 MHACG115-04|97-SRNP-9784|Eumorpha fasciatus	TP 0.072580 SOWC281-06|BC-Hax2180|Nyceryx continua	TP 0.070261 SOWA764-06|BC-Hax0757|Xylophanes elara	TP 0.071322 SOWE361-07|BC-Hax4260|Manduca franciscae	TP 0.068528 SOWE297-07|BC-Hax4196|Cocytius duponchel	TP 0.068607 SPBRI086-08|07-WA-00195|Xylophanes pyrrhus	TP 0.068607 SPBRI086-08|07-WA-00195|Xylophanes pyrrhus	TP 0.067912 SOWB158-06|BC-Hax1151|Xylophanes ceratomioides	TP 0.067912 SOWB158-06|BC-Hax1151|Xylophanes ceratomioides
TP 0.073478 MHACG115-04|97-SRNP-9784|Eumorpha fasciatus	TP 0.072551 SOWC409-06|BC-Hax2308|Enyo taedium	TP 0.070261 SOWA764-06|BC-Hax0757|Xylophanes elara	TP 0.071322 SOWE361-07|BC-Hax4260|Manduca franciscae	TP 0.068528 SOWE297-07|BC-Hax4196|Cocytius duponchel	TP 0.068607 SPBRI086-08|07-WA-00195|Xylophanes pyrrhus	TP 0.068528 SOWE297-07|BC-Hax4196|Cocytius duponchel	TP 0.067912 SOWB158-06|BC-Hax1151|Xylophanes ceratomioides	TP 0.067912 SOWB158-06|BC-Hax1151|Xylophanes ceratomioides
TP 0.073478 MHACG115-04|97-SRNP-9784|Eumorpha fasciatus	TP 0.072551 SOWC409-06|BC-Hax2308|Enyo taedium	TP 0.070261 SOWA764-06|BC-Hax0757|Xylophanes elara	TP 0.071322 SOWE361-07|BC-Hax4260|Manduca franciscae	TP 0.068528 SOWE297-07|BC-Hax4196|Cocytius duponchel	TP 0.068607 SPBRI086-08|07-WA-00195|Xylophanes pyrrhus	TP 0.068528 SOWE297-07|BC-Hax4196|Cocytius duponchel	TP 0.067912 SOWB158-06|BC-Hax1151|Xylophanes ceratomioides	TP 0.067912 SOWB158-06|BC-Hax1151|Xylophanes ceratomioides
TP 0.073478 MHACG115-04|97-SRNP-9784|Eumorpha fasciatus	TP 0.072551 SOWC409-06|BC-Hax2308|Enyo taedium	TP 0.070259 SOWB946-06|BC-Hax1939|Hemeroplanes diffusa	TP 0.071322 SOWE361-07|BC-Hax4260|Manduca franciscae	TP 0.068528 SOWE297-07|BC-Hax4196|Cocytius duponchel	TP 0.068607 SPBRI086-08|07-WA-00195|Xylophanes pyrrhus	TP 0.068528 SOWE297-07|BC-Hax4196|Cocytius duponchel	TP 0.067912 SOWB158-06|BC-Hax1151|Xylophanes ceratomioides	TP 0.067912 SOWB158-06|BC-Hax1151|Xylophanes ceratomioides
TP 0.073452 SOWE519-07|BC-Hax4418|Enyo gorgon	TP 0.072551 SOWC409-06|BC-Hax2308|Enyo taedium	TP 0.070259 SOWB946-06|BC-Hax1939|Hemeroplanes diffusa	TP 0.071322 SOWE361-07|BC-Hax4260|Manduca franciscae	TP 0.068528 SOWE297-07|BC-Hax4196|Cocytius duponchel	TP 0.068607 SPBRI086-08|07-WA-00195|Xylophanes pyrrhus	TP 0.068528 SOWE297-07|BC-Hax4196|Cocytius duponchel	TP 0.067912 SOWB158-06|BC-Hax1151|Xylophanes ceratomioides	TP 0.067912 SOWB158-06|BC-Hax1151|Xylophanes ceratomioides
TP 0.073452 SOWB293-06|BC-Hax1286|Erinnyis crameri	TP 0.072551 SOWC409-06|BC-Hax2308|Enyo taedium	TP 0.070259 SOWB946-06|BC-Hax1939|Hemeroplanes diffusa	TP 0.071322 SOWE361-07|BC-Hax4260|Manduca franciscae	TP 0.068528 SOWE297-07|BC-Hax4196|Cocytius duponchel	TP 0.068528 SOWE297-07|BC-Hax4196|Cocytius duponchel	TP 0.068528 SOWE297-07|BC-Hax4196|Cocytius duponchel	TP 0.067912 SOWB158-06|BC-Hax1151|Xylophanes ceratomioides	TP 0.067912 SOWB158-06|BC-Hax1151|Xylophanes ceratomioides
TP 0.073452 SOWB126-06|BC-Hax1119|Eumorpha elisa	TP 0.072551 SOWC409-06|BC-Hax2308|Enyo taedium	TP 0.070259 SOWB946-06|BC-Hax1939|Hemeroplanes diffusa	TP 0.071322 SOWE361-07|BC-Hax4260|Manduca franciscae	TP 0.068528 SOWE297-07|BC-Hax4196|Cocytius duponchel	TP 0.068528 SOWE297-07|BC-Hax4196|Cocytius duponchel	TP 0.068528 SOWE297-07|BC-Hax4196|Cocytius duponchel	TP 0.067912 SOWB158-06|BC-Hax1151|Xylophanes ceratomioides	TP 0.067912 SOWB158-06|BC-Hax1151|Xylophanes ceratomioides
TP 0.073413 SOWB068-06|BC-Hax1061|Eumorpha pandorus	TP 0.072551 SOWC409-06|BC-Hax2308|Enyo taedium	TP 0.070123 SOWB697-06|BC-Hax1690|Manduca occulta	TP 0.070588 SOWD213-06|BC-Hax3112|Cocytius mortuorum	TP 0.068528 SOWE297-07|BC-Hax4196|Cocytius duponchel	TP 0.068528 SOWE297-07|BC-Hax4196|Cocytius duponchel	TP 0.068528 SOWE297-07|BC-Hax4196|Cocytius duponchel	TP 0.067912 SOWB158-06|BC-Hax1151|Xylophanes ceratomioides	TP 0.067912 SOWB158-06|BC-Hax1151|Xylophanes ceratomioides
TP 0.073367 SPTMA447-07|BC-Mel 0525|Xylophanes hydrata	TP 0.072551 SOWC409-06|BC-Hax2308|Enyo taedium	TP 0.069084 SOWA226-06|BC-Hax0226|Adhemarius daphne	TP 0.070588 SOWD213-06|BC-Hax3112|Cocytius mortuorum	TP 0.067942 SOWC302-06|BC-Hax2201|Nyceryx maxwelli	TP 0.068528 SOWE297-07|BC-Hax4196|Cocytius duponchel	TP 0.068528 SOWE297-07|BC-Hax4196|Cocytius duponchel	TP 0.067912 SOWB158-06|BC-Hax1151|Xylophanes ceratomioides	TP 0.067912 SOWB158-06|BC-Hax1151|Xylophanes ceratomioides
TP 0.073367 SPTMA447-07|BC-Mel 0525|Xylophanes hydrata	TP 0.072551 SOWC409-06|BC-Hax2308|Enyo taedium	TP 0.069084 SOWA226-06|BC-Hax0226|Adhemarius daphne	TP 0.070588 SOWD213-06|BC-Hax3112|Cocytius mortuorum	TP 0.067912 SOWB158-06|BC-Hax1151|Xylophanes ceratomioides	TP 0.068528 SOWE297-07|BC-Hax4196|Cocytius duponchel	TP 0.068528 SOWE297-07|BC-Hax4196|Cocytius duponchel	TP 0.067912 SOWB158-06|BC-Hax1151|Xylophanes ceratomioides	TP 0.067110 SOWB951-06|BC-Hax1944|Hemeroplanes longistriga
TP 0.073367 SPTMA447-07|BC-Mel 0525|Xylophanes hydrata	TP 0.072551 SOWC409-06|BC-Hax2308|Enyo taedium	TP 0.068922 SOWE518-07|BC-Hax4417|Nyceryx riscus	TP 0.070588 SOWD213-06|BC-Hax3112|Cocytius mortuorum	TP 0.067912 SOWB158-06|BC-Hax1151|Xylophanes ceratomioides	TP 0.068528 SOWE297-07|BC-Hax4196|Cocytius duponchel	TP 0.068528 SOWE297-07|BC-Hax4196|Cocytius duponchel	TP 0.067912 SOWB158-06|BC-Hax1151|Xylophanes ceratomioides	TP 0.067110 SOWB951-06|BC-Hax1944|Hemeroplanes longistriga
TP 0.073367 SPTMA447-07|BC-Mel 0525|Xylophanes hydrata	TP 0.072464 SPUEB035-07|BC-EMEM0975|Agrius rothschildi	TP 0.068908 SOWC373-06|BC-Hax2272|Aleuron chloroptera	TP 0.070588 SOWD213-06|BC-Hax3112|Cocytius mortuorum	TP 0.067912 SOWB158-06|BC-Hax1151|Xylophanes ceratomioides	TP 0.068528 SOWE297-07|BC-Hax4196|Cocytius duponchel	TP 0.068528 SOWE297-07|BC-Hax4196|Cocytius duponchel	TP 0.067912 SOWB158-06|BC-Hax1151|Xylophanes ceratomioides	TP 0.067110 SOWB951-06|BC-Hax1944|Hemeroplanes longistriga
TP 0.073164 SOWB765-06|BC-Hax1758|Manduca extrema	TP 0.072464 SPUEB035-07|BC-EMEM0975|Agrius rothschildi	TP 0.068908 SOWC373-06|BC-Hax2272|Aleuron chloroptera	TP 0.070588 SOWD213-06|BC-Hax3112|Cocytius mortuorum	TP 0.067912 SOWB158-06|BC-Hax1151|Xylophanes ceratomioides	TP 0.068528 SOWE297-07|BC-Hax4196|Cocytius duponchel	TP 0.068528 SOWE297-07|BC-Hax4196|Cocytius duponchel	TP 0.067912 SOWB158-06|BC-Hax1151|Xylophanes ceratomioides	TP 0.067110 SOWB951-06|BC-Hax1944|Hemeroplanes longistriga
TP 0.073164 SOWB765-06|BC-Hax1758|Manduca extrema	TP 0.072307 SOWB946-06|BC-Hax1939|Hemeroplanes diffusa	TP 0.068908 SOWC373-06|BC-Hax2272|Aleuron chloroptera	TP 0.070588 SOWD213-06|BC-Hax3112|Cocytius mortuorum	TP 0.067912 SOWB158-06|BC-Hax1151|Xylophanes ceratomioides	TP 0.068528 SOWE297-07|BC-Hax4196|Cocytius duponchel	TP 0.068528 SOWE297-07|BC-Hax4196|Cocytius duponchel	TP 0.067912 SOWB158-06|BC-Hax1151|Xylophanes ceratomioides	TP 0.067090 SOWC380-06|BC-Hax2279|Enyo lugubris
TP 0.072793 SOWB051-06|BC-Hax1044|Eumorpha cissi	TP 0.072307 SOWB946-06|BC-Hax1939|Hemeroplanes diffusa	TP 0.068908 SOWC373-06|BC-Hax2272|Aleuron chloroptera	TP 0.070588 SOWD213-06|BC-Hax3112|Cocytius mortuorum	TP 0.067912 SOWB158-06|BC-Hax1151|Xylophanes ceratomioides	TP 0.068528 SOWE297-07|BC-Hax4196|Cocytius duponchel	TP 0.068528 SOWE297-07|BC-Hax4196|Cocytius duponchel	TP 0.067912 SOWB158-06|BC-Hax1151|Xylophanes ceratomioides	TP 0.067090 SOWC380-06|BC-Hax2279|Enyo lugubris
TP 0.072793 SOWB051-06|BC-Hax1044|Eumorpha cissi	TP 0.072307 SOWB946-06|BC-Hax1939|Hemeroplanes diffusa	TP 0.068908 SOWC373-06|BC-Hax2272|Aleuron chloroptera	TP 0.070588 SOWD213-06|BC-Hax3112|Cocytius mortuorum	TP 0.067912 SOWB158-06|BC-Hax1151|Xylophanes ceratomioides	TP 0.068528 SOWE297-07|BC-Hax4196|Cocytius duponchel	TP 0.068528 SOWE297-07|BC-Hax4196|Cocytius duponchel	TP 0.067912 SOWB158-06|BC-Hax1151|Xylophanes ceratomioides	TP 0.067090 SOWC380-06|BC-Hax2279|Enyo lugubris
TP 0.072793 SOWB051-06|BC-Hax1044|Eumorpha cissi	TP 0.072307 SOWB946-06|BC-Hax1939|Hemeroplanes diffusa	TP 0.068875 SOWC366-06|BC-Hax2265|Aleuron carinata	TP 0.070588 SOWD213-06|BC-Hax3112|Cocytius mortuorum	TP 0.067912 SOWB158-06|BC-Hax1151|Xylophanes ceratomioides	TP 0.068528 SOWE297-07|BC-Hax4196|Cocytius duponchel	TP 0.068528 SOWE297-07|BC-Hax4196|Cocytius duponchel	TP 0.067912 SOWB158-06|BC-Hax1151|Xylophanes ceratomioides	TP 0.067090 SOWC380-06|BC-Hax2279|Enyo lugubris
TP 0.072764 SOWB029-06|BC-Hax1022|Xylophanes kiefferi	TP 0.072116 SOWA865-06|BC-Hax0858|Xylophanes staudingeri	TP 0.068653 SOWB193-06|BC-Hax1186|Xylophanes hannemanni	TP 0.070261 SOWA764-06|BC-Hax0757|Xylophanes elara	TP 0.067912 SOWB158-06|BC-Hax1151|Xylophanes ceratomioides	TP 0.068528 SOWE297-07|BC-Hax4196|Cocytius duponchel	TP 0.068528 SOWE297-07|BC-Hax4196|Cocytius duponchel	TP 0.067912 SOWB158-06|BC-Hax1151|Xylophanes ceratomioides	TP 0.067090 SOWC380-06|BC-Hax2279|Enyo lugubris
TP 0.072764 SOWB029-06|BC-Hax1022|Xylophanes kiefferi	TP 0.072060 BLPCD906-08|07-SRNP-108331|Xylophanes cyrene	TP 0.068653 SOWB193-06|BC-Hax1186|Xylophanes hannemanni	TP 0.070261 SOWA764-06|BC-Hax0757|Xylophanes elara	TP 0.067912 SOWB158-06|BC-Hax1151|Xylophanes ceratomioides	TP 0.068528 SOWE297-07|BC-Hax4196|Cocytius duponchel	TP 0.068528 SOWE297-07|BC-Hax4196|Cocytius duponchel	TP 0.067912 SOWB158-06|BC-Hax1151|Xylophanes ceratomioides	TP 0.067090 SOWC380-06|BC-Hax2279|Enyo lugubris
TP 0.072616 SOWB142-06|BC-Hax1135|Xylophanes colinae	TP 0.072060 BLPCD906-08|07-SRNP-108331|Xylophanes cyrene	TP 0.068607 SPBRI086-08|07-WA-00195|Xylophanes pyrrhus	TP 0.070261 SOWA764-06|BC-Hax0757|Xylophanes elara	TP 0.067912 SOWB158-06|BC-Hax1151|Xylophanes ceratomioides	TP 0.068528 SOWE297-07|BC-Hax4196|Cocytius duponchel	TP 0.068528 SOWE297-07|BC-Hax4196|Cocytius duponchel	TP 0.067912 SOWB158-06|BC-Hax1151|Xylophanes ceratomioides	TP 0.067090 SOWC380-06|BC-Hax2279|Enyo lugubris
TP 0.072580 SOWC281-06|BC-Hax2180|Nyceryx continua	TP 0.072060 BLPCD906-08|07-SRNP-108331|Xylophanes cyrene	TP 0.068607 SPBRI086-08|07-WA-00195|Xylophanes pyrrhus	TP 0.070261 SOWA764-06|BC-Hax0757|Xylophanes elara	TP 0.067912 SOWB158-06|BC-Hax1151|Xylophanes ceratomioides	TP 0.068528 SOWE297-07|BC-Hax4196|Cocytius duponchel	TP 0.068528 SOWE297-07|BC-Hax4196|Cocytius duponchel	TP 0.067110 SOWB951-06|BC-Hax1944|Hemeroplanes longistriga	TP 0.067090 SOWC380-06|BC-Hax2279|Enyo lugubris
TP 0.072580 SOWC281-06|BC-Hax2180|Nyceryx continua	TP 0.072009 SOWA820-06|BC-Hax0813|Xylophanes turbata	TP 0.068607 SPBRI086-08|07-WA-00195|Xylophanes pyrrhus	TP 0.070259 SOWB946-06|BC-Hax1939|Hemeroplanes diffusa	TP 0.067912 SOWB158-06|BC-Hax1151|Xylophanes ceratomioides	TP 0.068528 SOWE297-07|BC-Hax4196|Cocytius duponchel	TP 0.067912 SOWB158-06|BC-Hax1151|Xylophanes ceratomioides	TP 0.067090 SOWC380-06|BC-Hax2279|Enyo lugubris	TP 0.067090 SOWC380-06|BC-Hax2279|Enyo lugubris
TP 0.072551 SOWC409-06|BC-Hax2308|Enyo taedium	TP 0.072009 SOWA820-06|BC-Hax0813|Xylophanes turbata	TP 0.068607 SPBRI086-08|07-WA-00195|Xylophanes pyrrhus	TP 0.070259 SOWB946-06|BC-Hax1939|Hemeroplanes diffusa	TP 0.067912 SOWB158-06|BC-Hax1151|Xylophanes ceratomioides	TP 0.068528 SOWE297-07|BC-Hax4196|Cocytius duponchel	TP 0.067912 SOWB158-06|BC-Hax1151|Xylophanes ceratomioides	TP 0.067090 SOWC380-06|BC-Hax2279|Enyo lugubris	TP 0.067090 SOWC380-06|BC-Hax2279|Enyo lugubris
TP 0.072551 SOWC409-06|BC-Hax2308|Enyo taedium	TP 0.071813 SOWB060-06|BC-Hax1053|Eumorpha neubergeri	TP 0.068607 SPBRI086-08|07-WA-00195|Xylophanes pyrrhus	TP 0.070259 SOWB946-06|BC-Hax1939|Hemeroplanes diffusa	TP 0.067912 SOWB158-06|BC-Hax1151|Xylophanes ceratomioides	TP 0.067942 SOWC302-06|BC-Hax2201|Nyceryx maxwelli	TP 0.067912 SOWB158-06|BC-Hax1151|Xylophanes ceratomioides	TP 0.067090 SOWC380-06|BC-Hax2279|Enyo lugubris	TP 0.067090 SOWC380-06|BC-Hax2279|Enyo lugubris
TP 0.072551 SOWC409-06|BC-Hax2308|Enyo taedium	TP 0.071813 MHACG121-04|01-SRNP-18083|Aleuron iphis	TP 0.068607 SPBRI086-08|07-WA-00195|Xylophanes pyrrhus	TP 0.070184 SOWB069-06|BC-Hax1062|Eumorpha achemon	TP 0.067912 SOWB158-06|BC-Hax1151|Xylophanes ceratomioides	TP 0.067942 SOWC302-06|BC-Hax2201|Nyceryx maxwelli	TP 0.067912 SOWB158-06|BC-Hax1151|Xylophanes ceratomioides	TP 0.067090 SOWC380-06|BC-Hax2279|Enyo lugubris	TP 0.067090 SOWC380-06|BC-Hax2279|Enyo lugubris
TP 0.072551 SOWC409-06|BC-Hax2308|Enyo taedium	TP 0.071813 MHACG121-04|01-SRNP-18083|Aleuron iphis	TP 0.068528 SOWE297-07|BC-Hax4196|Cocytius duponchel	TP 0.070184 SOWB069-06|BC-Hax1062|Eumorpha achemon	TP 0.067912 SOWB158-06|BC-Hax1151|Xylophanes ceratomioides	TP 0.067942 SOWC302-06|BC-Hax2201|Nyceryx maxwelli	TP 0.067912 SOWB158-06|BC-Hax1151|Xylophanes ceratomioides	TP 0.067090 SOWC380-06|BC-Hax2279|Enyo lugubris	TP 0.067090 SOWC380-06|BC-Hax2279|Enyo lugubris
TP 0.072551 SOWC409-06|BC-Hax2308|Enyo taedium	TP 0.071322 SOWE361-07|BC-Hax4260|Manduca franciscae	TP 0.068528 SOWE297-07|BC-Hax4196|Cocytius duponchel	TP 0.069196 SOWE522-07|BC-Hax4421|Nyceryx tacita	TP 0.067381 SOWE528-07|BC-Hax4427|Nyceryx eximia	TP 0.067912 SOWB158-06|BC-Hax1151|Xylophanes ceratomioides	TP 0.067912 SOWB158-06|BC-Hax1151|Xylophanes ceratomioides	TP 0.067090 SOWC380-06|BC-Hax2279|Enyo lugubris	TP 0.067090 SOWC380-06|BC-Hax2279|Enyo lugubris
TP 0.072464 SPUEB035-07|BC-EMEM0975|Agrius rothschildi	TP 0.071322 SOWE361-07|BC-Hax4260|Manduca franciscae	TP 0.068528 SOWE297-07|BC-Hax4196|Cocytius duponchel	TP 0.068922 SOWE518-07|BC-Hax4417|Nyceryx riscus	TP 0.067381 SOWE528-07|BC-Hax4427|Nyceryx eximia	TP 0.067912 SOWB158-06|BC-Hax1151|Xylophanes ceratomioides	TP 0.067912 SOWB158-06|BC-Hax1151|Xylophanes ceratomioides	TP 0.067090 SOWC380-06|BC-Hax2279|Enyo lugubris	TP 0.067090 SOWC380-06|BC-Hax2279|Enyo lugubris
TP 0.072464 SPUEB035-07|BC-EMEM0975|Agrius rothschildi	TP 0.070972 SPUEB106-07|BC-EMEM1046|Nyceryx ericea	TP 0.068528 SOWE297-07|BC-Hax4196|Cocytius duponchel	TP 0.068922 SOWE518-07|BC-Hax4417|Nyceryx riscus	TP 0.067277 SOWA216-06|BC-Hax0216|Adhemarius fulvescens	TP 0.067912 SOWB158-06|BC-Hax1151|Xylophanes ceratomioides	TP 0.067912 SOWB158-06|BC-Hax1151|Xylophanes ceratomioides	TP 0.067090 SOWC380-06|BC-Hax2279|Enyo lugubris	TP 0.067090 SOWC380-06|BC-Hax2279|Enyo lugubris
TP 0.072116 SOWA865-06|BC-Hax0858|Xylophanes staudingeri	TP 0.070970 SOWA417-06|BC-Hax0417|Adhemarius palmeri	TP 0.068528 SOWE297-07|BC-Hax4196|Cocytius duponchel	TP 0.068922 SOWE518-07|BC-Hax4417|Nyceryx riscus	TP 0.067232 SOWE261-07|BC-Hax4160|Adhemarius gagarini	TP 0.067912 SOWB158-06|BC-Hax1151|Xylophanes ceratomioides	TP 0.067912 SOWB158-06|BC-Hax1151|Xylophanes ceratomioides	TP 0.067090 SOWC380-06|BC-Hax2279|Enyo lugubris	TP 0.067090 SOWC380-06|BC-Hax2279|Enyo lugubris
TP 0.072060 BLPCD906-08|07-SRNP-108331|Xylophanes cyrene	TP 0.070827 SOWC307-06|BC-Hax2206|Nyceryx furtadoi	TP 0.068528 SOWE297-07|BC-Hax4196|Cocytius duponchel	TP 0.068922 SOWE518-07|BC-Hax4417|Nyceryx riscus	TP 0.067232 SOWE261-07|BC-Hax4160|Adhemarius gagarini	TP 0.067912 SOWB158-06|BC-Hax1151|Xylophanes ceratomioides	TP 0.067912 SOWB158-06|BC-Hax1151|Xylophanes ceratomioides	TP 0.067090 SOWC380-06|BC-Hax2279|Enyo lugubris	TP 0.067090 SOWC380-06|BC-Hax2279|Enyo lugubris
TP 0.072060 BLPCD906-08|07-SRNP-108331|Xylophanes cyrene	TP 0.070588 SOWD213-06|BC-Hax3112|Cocytius mortuorum	TP 0.068528 SOWE297-07|BC-Hax4196|Cocytius duponchel	TP 0.068908 SOWC373-06|BC-Hax2272|Aleuron chloroptera	TP 0.067232 SOWE261-07|BC-Hax4160|Adhemarius gagarini	TP 0.067912 SOWB158-06|BC-Hax1151|Xylophanes ceratomioides	TP 0.067912 SOWB158-06|BC-Hax1151|Xylophanes ceratomioides	TP 0.067090 SOWC380-06|BC-Hax2279|Enyo lugubris	TP 0.067090 SOWC380-06|BC-Hax2279|Enyo lugubris
TP 0.072060 BLPCD906-08|07-SRNP-108331|Xylophanes cyrene	TP 0.070588 SOWD213-06|BC-Hax3112|Cocytius mortuorum	TP 0.068528 SOWE297-07|BC-Hax4196|Cocytius duponchel	TP 0.068908 SOWC373-06|BC-Hax2272|Aleuron chloroptera	TP 0.067232 SOWE261-07|BC-Hax4160|Adhemarius gagarini	TP 0.067912 SOWB158-06|BC-Hax1151|Xylophanes ceratomioides	TP 0.067912 SOWB158-06|BC-Hax1151|Xylophanes ceratomioides	TP 0.067090 SOWC380-06|BC-Hax2279|Enyo lugubris	TP 0.067090 SOWC380-06|BC-Hax2279|Enyo lugubris
TP 0.072060 BLPCD906-08|07-SRNP-108331|Xylophanes cyrene	TP 0.070588 SOWD213-06|BC-Hax3112|Cocytius mortuorum	TP 0.068528 SOWE297-07|BC-Hax4196|Cocytius duponchel	TP 0.068908 SOWC373-06|BC-Hax2272|Aleuron chloroptera	TP 0.067110 SOWB951-06|BC-Hax1944|Hemeroplanes longistriga	TP 0.067912 SOWB158-06|BC-Hax1151|Xylophanes ceratomioides	TP 0.067912 SOWB158-06|BC-Hax1151|Xylophanes ceratomioides	TP 0.067090 SOWC380-06|BC-Hax2279|Enyo lugubris	TP 0.067090 SOWC380-06|BC-Hax2279|Enyo lugubris
TP 0.072009 SOWB998-06|BC-Hax1991|Callionima nomius	TP 0.070588 SOWD213-06|BC-Hax3112|Cocytius mortuorum	TP 0.068528 SOWE297-07|BC-Hax4196|Cocytius duponchel	TP 0.068908 SOWC373-06|BC-Hax2272|Aleuron chloroptera	TP 0.067110 SOWB951-06|BC-Hax1944|Hemeroplanes longistriga	TP 0.067912 SOWB158-06|BC-Hax1151|Xylophanes ceratomioides	TP 0.067912 SOWB158-06|BC-Hax1151|Xylophanes ceratomioides	TP 0.067090 SOWC380-06|BC-Hax2279|Enyo lugubris	TP 0.067090 SOWC380-06|BC-Hax2279|Enyo lugubris
TP 0.072009 SOWA820-06|BC-Hax0813|Xylophanes turbata	TP 0.070588 SOWD213-06|BC-Hax3112|Cocytius mortuorum	TP 0.068528 SOWE297-07|BC-Hax4196|Cocytius duponchel	TP 0.068875 SOWC366-06|BC-Hax2265|Aleuron carinata	TP 0.067110 SOWB951-06|BC-Hax1944|Hemeroplanes longistriga	TP 0.067912 SOWB158-06|BC-Hax1151|Xylophanes ceratomioides	TP 0.067912 SOWB158-06|BC-Hax1151|Xylophanes ceratomioides	TP 0.067090 SOWC380-06|BC-Hax2279|Enyo lugubris	TP 0.067090 SOWC380-06|BC-Hax2279|Enyo lugubris
TP 0.072009 SOWA820-06|BC-Hax0813|Xylophanes turbata	TP 0.070588 SOWD213-06|BC-Hax3112|Cocytius mortuorum	TP 0.068528 SOWE297-07|BC-Hax4196|Cocytius duponchel	TP 0.068653 SOWB193-06|BC-Hax1186|Xylophanes hannemanni	TP 0.067110 SOWB951-06|BC-Hax1944|Hemeroplanes longistriga	TP 0.067912 SOWB158-06|BC-Hax1151|Xylophanes ceratomioides	TP 0.067912 SOWB158-06|BC-Hax1151|Xylophanes ceratomioides	TP 0.067090 SOWC380-06|BC-Hax2279|Enyo lugubris	TP 0.067090 SOWC380-06|BC-Hax2279|Enyo lugubris
TP 0.071813 MHACG121-04|01-SRNP-18083|Aleuron iphis	TP 0.070561 SPTMA134-07|BC-Mel 0212|Aellopos tantalus	TP 0.068528 SOWE297-07|BC-Hax4196|Cocytius duponchel	TP 0.068653 SOWB193-06|BC-Hax1186|Xylophanes hannemanni	TP 0.067110 SOWB951-06|BC-Hax1944|Hemeroplanes longistriga	TP 0.067912 SOWB158-06|BC-Hax1151|Xylophanes ceratomioides	TP 0.067912 SOWB158-06|BC-Hax1151|Xylophanes ceratomioides	TP 0.067090 SOWC380-06|BC-Hax2279|Enyo lugubris	TP 0.067090 SOWC380-06|BC-Hax2279|Enyo lugubris
TP 0.071322 SOWE361-07|BC-Hax4260|Manduca franciscae	TP 0.070259 SOWB946-06|BC-Hax1939|Hemeroplanes diffusa	TP 0.067912 SOWB158-06|BC-Hax1151|Xylophanes ceratomioides	TP 0.068653 SOWB193-06|BC-Hax1186|Xylophanes hannemanni	TP 0.067110 SOWB951-06|BC-Hax1944|Hemeroplanes longistriga	TP 0.067912 SOWB158-06|BC-Hax1151|Xylophanes ceratomioides	TP 0.067912 SOWB158-06|BC-Hax1151|Xylophanes ceratomioides	TP 0.067090 SOWC380-06|BC-Hax2279|Enyo lugubris	TP 0.067090 SOWC380-06|BC-Hax2279|Enyo lugubris
TP 0.070972 SPUEB106-07|BC-EMEM1046|Nyceryx ericea	TP 0.070259 SOWB946-06|BC-Hax1939|Hemeroplanes diffusa	TP 0.067912 SOWB158-06|BC-Hax1151|Xylophanes ceratomioides	TP 0.068653 SOWB193-06|BC-Hax1186|Xylophanes hannemanni	TP 0.067110 SOWB951-06|BC-Hax1944|Hemeroplanes longistriga	TP 0.067381 SOWE528-07|BC-Hax4427|Nyceryx eximia	TP 0.067381 SOWE528-07|BC-Hax4427|Nyceryx eximia	TP 0.067090 SOWC380-06|BC-Hax2279|Enyo lugubris	TP 0.067090 SOWC380-06|BC-Hax2279|Enyo lugubris
TP 0.070972 SPUEB106-07|BC-EMEM1046|Nyceryx ericea	TP 0.070259 SOWB946-06|BC-Hax1939|Hemeroplanes diffusa	TP 0.067912 SOWB158-06|BC-Hax1151|Xylophanes ceratomioides	TP 0.068653 SOWB193-06|BC-Hax1186|Xylophanes hannemanni	TP 0.067110 SOWB951-06|BC-Hax1944|Hemeroplanes longistriga	TP 0.067381 SOWE528-07|BC-Hax4427|Nyceryx eximia	TP 0.067381 SOWE528-07|BC-Hax4427|Nyceryx eximia	TP 0.067090 SOWC380-06|BC-Hax2279|Enyo lugubris	TP 0.067090 SOWC380-06|BC-Hax2279|Enyo lugubris
TP 0.070970 SOWA417-06|BC-Hax0417|Adhemarius palmeri	TP 0.070184 SOWB069-06|BC-Hax1062|Eumorpha achemon	TP 0.067912 SOWB158-06|BC-Hax1151|Xylophanes ceratomioides	TP 0.068653 SOWB193-06|BC-Hax1186|Xylophanes hannemanni	TP 0.067110 SOWB951-06|BC-Hax1944|Hemeroplanes longistriga	TP 0.067381 SOWE528-07|BC-Hax4427|Nyceryx eximia	TP 0.067381 SOWE528-07|BC-Hax4427|Nyceryx eximia	TP 0.067090 SOWC380-06|BC-Hax2279|Enyo lugubris	TP 0.067090 SOWC380-06|BC-Hax2279|Enyo lugubris
TP 0.070954 SOWA738-06|BC-Hax0731|Xylophanes dolius	TP 0.069196 SOWE522-07|BC-Hax4421|Nyceryx tacita	TP 0.067912 SOWB158-06|BC-Hax1151|Xylophanes ceratomioides	TP 0.068653 SOWB193-06|BC-Hax1186|Xylophanes hannemanni	TP 0.067110 SOWB951-06|BC-Hax1944|Hemeroplanes longistriga	TP 0.067232 SOWE261-07|BC-Hax4160|Adhemarius gagarini	TP 0.067110 SOWB951-06|BC-Hax1944|Hemeroplanes longistriga	TP 0.067090 SOWC380-06|BC-Hax2279|Enyo lugubris	TP 0.067090 SOWC380-06|BC-Hax2279|Enyo lugubris
TP 0.070954 SOWA738-06|BC-Hax0731|Xylophanes dolius	TP 0.069196 SOWE522-07|BC-Hax4421|Nyceryx tacita	TP 0.067912 SOWB158-06|BC-Hax1151|Xylophanes ceratomioides	TP 0.068653 SOWB193-06|BC-Hax1186|Xylophanes hannemanni	TP 0.067110 SOWB951-06|BC-Hax1944|Hemeroplanes longistriga	TP 0.067110 SOWB951-06|BC-Hax1944|Hemeroplanes longistriga	TP 0.067110 SOWB951-06|BC-Hax1944|Hemeroplanes longistriga	TP 0.067090 SOWC380-06|BC-Hax2279|Enyo lugubris	TP 0.067056 SOWB932-06|BC-Hax1925|Hemeroplanes ornatus
TP 0.070954 SOWA738-06|BC-Hax0731|Xylophanes dolius	TP 0.069196 SOWE522-07|BC-Hax4421|Nyceryx tacita	TP 0.067912 SOWB158-06|BC-Hax1151|Xylophanes ceratomioides	TP 0.068653 SOWB193-06|BC-Hax1186|Xylophanes hannemanni	TP 0.067090 SOWC380-06|BC-Hax2279|Enyo lugubris	TP 0.067110 SOWB951-06|BC-Hax1944|Hemeroplanes longistriga	TP 0.067110 SOWB951-06|BC-Hax1944|Hemeroplanes longistriga	TP 0.067090 SOWC380-06|BC-Hax2279|Enyo lugubris	TP 0.067056 SOWB932-06|BC-Hax1925|Hemeroplanes ornatus
TP 0.070827 SOWC307-06|BC-Hax2206|Nyceryx furtadoi	TP 0.069196 SOWE522-07|BC-Hax4421|Nyceryx tacita	TP 0.067912 SOWB158-06|BC-Hax1151|Xylophanes ceratomioides	TP 0.068653 SOWB193-06|BC-Hax1186|Xylophanes hannemanni	TP 0.067090 SOWC380-06|BC-Hax2279|Enyo lugubris	TP 0.067110 SOWB951-06|BC-Hax1944|Hemeroplanes longistriga	TP 0.067110 SOWB951-06|BC-Hax1944|Hemeroplanes longistriga	TP 0.067090 SOWC380-06|BC-Hax2279|Enyo lugubris	TP 0.067056 SOWB932-06|BC-Hax1925|Hemeroplanes ornatus
TP 0.070827 SOWC307-06|BC-Hax2206|Nyceryx furtadoi	TP 0.069084 SOWA925-06|BC-Hax0918|Xylophanes belti	TP 0.067912 SOWB158-06|BC-Hax1151|Xylophanes ceratomioides	TP 0.068653 SOWB193-06|BC-Hax1186|Xylophanes hannemanni	TP 0.067090 SOWC380-06|BC-Hax2279|Enyo lugubris	TP 0.067110 SOWB951-06|BC-Hax1944|Hemeroplanes longistriga	TP 0.067110 SOWB951-06|BC-Hax1944|Hemeroplanes longistriga	TP 0.067056 SOWB932-06|BC-Hax1925|Hemeroplanes ornatus	TP 0.067056 SOWB932-06|BC-Hax1925|Hemeroplanes ornatus
TP 0.070656 SOWB175-06|BC-Hax1168|Xylophanes germen	TP 0.069084 SOWA226-06|BC-Hax0226|Adhemarius daphne	TP 0.067912 SOWB158-06|BC-Hax1151|Xylophanes ceratomioides	TP 0.068607 SPBRI086-08|07-WA-00195|Xylophanes pyrrhus	TP 0.067090 SOWC380-06|BC-Hax2279|Enyo lugubris	TP 0.067110 SOWB951-06|BC-Hax1944|Hemeroplanes longistriga	TP 0.067090 SOWC380-06|BC-Hax2279|Enyo lugubris	TP 0.067056 SOWB932-06|BC-Hax1925|Hemeroplanes ornatus	TP 0.067056 SOWB932-06|BC-Hax1925|Hemeroplanes ornatus
TP 0.070656 SOWB175-06|BC-Hax1168|Xylophanes germen	TP 0.069084 SOWA226-06|BC-Hax0226|Adhemarius daphne	TP 0.067912 SOWB158-06|BC-Hax1151|Xylophanes ceratomioides	TP 0.068607 SPBRI086-08|07-WA-00195|Xylophanes pyrrhus	TP 0.067090 SOWC380-06|BC-Hax2279|Enyo lugubris	TP 0.067110 SOWB951-06|BC-Hax1944|Hemeroplanes longistriga	TP 0.067090 SOWC380-06|BC-Hax2279|Enyo lugubris	TP 0.067056 SOWB932-06|BC-Hax1925|Hemeroplanes ornatus	TP 0.067056 SOWB932-06|BC-Hax1925|Hemeroplanes ornatus
TP 0.070639 SOWE528-07|BC-Hax4427|Nyceryx eximia	TP 0.069084 SOWA226-06|BC-Hax0226|Adhemarius daphne	TP 0.067381 SOWE528-07|BC-Hax4427|Nyceryx eximia	TP 0.068607 SPBRI086-08|07-WA-00195|Xylophanes pyrrhus	TP 0.067090 SOWC380-06|BC-Hax2279|Enyo lugubris	TP 0.067110 SOWB951-06|BC-Hax1944|Hemeroplanes longistriga	TP 0.067090 SOWC380-06|BC-Hax2279|Enyo lugubris	TP 0.067056 SOWB932-06|BC-Hax1925|Hemeroplanes ornatus	TP 0.067056 SOWB932-06|BC-Hax1925|Hemeroplanes ornatus
TP 0.070588 SOWD213-06|BC-Hax3112|Cocytius mortuorum	TP 0.069084 SOWA226-06|BC-Hax0226|Adhemarius daphne	TP 0.067381 SOWE528-07|BC-Hax4427|Nyceryx eximia	TP 0.068607 SPBRI086-08|07-WA-00195|Xylophanes pyrrhus	TP 0.067090 SOWC380-06|BC-Hax2279|Enyo lugubris	TP 0.067110 SOWB951-06|BC-Hax1944|Hemeroplanes longistriga	TP 0.067090 SOWC380-06|BC-Hax2279|Enyo lugubris	TP 0.067056 SOWB932-06|BC-Hax1925|Hemeroplanes ornatus	TP 0.067056 SOWB932-06|BC-Hax1925|Hemeroplanes ornatus
TP 0.070588 SOWD213-06|BC-Hax3112|Cocytius mortuorum	TP 0.069084 SOWA226-06|BC-Hax0226|Adhemarius daphne	TP 0.067381 SOWE528-07|BC-Hax4427|Nyceryx eximia	TP 0.068607 SPBRI086-08|07-WA-00195|Xylophanes pyrrhus	TP 0.067090 SOWC380-06|BC-Hax2279|Enyo lugubris	TP 0.067110 SOWB951-06|BC-Hax1944|Hemeroplanes longistriga	TP 0.067090 SOWC380-06|BC-Hax2279|Enyo lugubris	TP 0.067056 SOWB932-06|BC-Hax1925|Hemeroplanes ornatus	TP 0.067056 SOWB932-06|BC-Hax1925|Hemeroplanes ornatus
TP 0.070588 SOWD213-06|BC-Hax3112|Cocytius mortuorum	TP 0.069084 SOWA226-06|BC-Hax0226|Adhemarius daphne	TP 0.067381 SOWE528-07|BC-Hax4427|Nyceryx eximia	TP 0.068607 SPBRI086-08|07-WA-00195|Xylophanes pyrrhus	TP 0.067090 SOWC380-06|BC-Hax2279|Enyo lugubris	TP 0.067090 SOWC380-06|BC-Hax2279|Enyo lugubris	TP 0.067090 SOWC380-06|BC-Hax2279|Enyo lugubris	TP 0.067056 SOWB932-06|BC-Hax1925|Hemeroplanes ornatus	TP 0.067056 SOWB932-06|BC-Hax1925|Hemeroplanes ornatus
TP 0.070588 SOWD213-06|BC-Hax3112|Cocytius mortuorum	TP 0.068924 SOWA946-06|BC-Hax0939|Xylophanes obscurus	TP 0.067369 BLPCK544-08|08-SRNP-100637|Xylophanes loelia	TP 0.068607 SPBRI086-08|07-WA-00195|Xylophanes pyrrhus	TP 0.067090 SOWC380-06|BC-Hax2279|Enyo lugubris	TP 0.067090 SOWC380-06|BC-Hax2279|Enyo lugubris	TP 0.067090 SOWC380-06|BC-Hax2279|Enyo lugubris	TP 0.067056 SOWB932-06|BC-Hax1925|Hemeroplanes ornatus	TP 0.067056 SOWB932-06|BC-Hax1925|Hemeroplanes ornatus
TP 0.070588 SOWD213-06|BC-Hax3112|Cocytius mortuorum	TP 0.068922 SOWE518-07|BC-Hax4417|Nyceryx riscus	TP 0.067277 SOWA216-06|BC-Hax0216|Adhemarius fulvescens	TP 0.068607 SPBRI086-08|07-WA-00195|Xylophanes pyrrhus	TP 0.067090 SOWC380-06|BC-Hax2279|Enyo lugubris	TP 0.067090 SOWC380-06|BC-Hax2279|Enyo lugubris	TP 0.067090 SOWC380-06|BC-Hax2279|Enyo lugubris	TP 0.067056 SOWB932-06|BC-Hax1925|Hemeroplanes ornatus	TP 0.067056 SOWB932-06|BC-Hax1925|Hemeroplanes ornatus
TP 0.070463 SATWB129-08|BC-Roug1177|Xylophanes isaon	TP 0.068922 SOWE518-07|BC-Hax4417|Nyceryx riscus	TP 0.067232 SOWE261-07|BC-Hax4160|Adhemarius gagarini	TP 0.068528 SOWE297-07|BC-Hax4196|Cocytius duponchel	TP 0.067090 SOWC380-06|BC-Hax2279|Enyo lugubris	TP 0.067090 SOWC380-06|BC-Hax2279|Enyo lugubris	TP 0.067090 SOWC380-06|BC-Hax2279|Enyo lugubris	TP 0.067056 SOWB932-06|BC-Hax1925|Hemeroplanes ornatus	TP 0.067056 SOWB932-06|BC-Hax1925|Hemeroplanes ornatus
TP 0.070261 SOWA764-06|BC-Hax0757|Xylophanes elara	TP 0.068908 SOWC373-06|BC-Hax2272|Aleuron chloroptera	TP 0.067232 SOWE261-07|BC-Hax4160|Adhemarius gagarini	TP 0.068528 SOWE297-07|BC-Hax4196|Cocytius duponchel	TP 0.067056 SOWB932-06|BC-Hax1925|Hemeroplanes ornatus	TP 0.067090 SOWC380-06|BC-Hax2279|Enyo lugubris	TP 0.067090 SOWC380-06|BC-Hax2279|Enyo lugubris	TP 0.067056 SOWB932-06|BC-Hax1925|Hemeroplanes ornatus	TP 0.067056 SOWB932-06|BC-Hax1925|Hemeroplanes ornatus
TP 0.070261 SOWA764-06|BC-Hax0757|Xylophanes elara	TP 0.068908 SOWC373-06|BC-Hax2272|Aleuron chloroptera	TP 0.067232 SOWE261-07|BC-Hax4160|Adhemarius gagarini	TP 0.068528 SOWE297-07|BC-Hax4196|Cocytius duponchel	TP 0.067056 SOWB932-06|BC-Hax1925|Hemeroplanes ornatus	TP 0.067090 SOWC380-06|BC-Hax2279|Enyo lugubris	TP 0.067090 SOWC380-06|BC-Hax2279|Enyo lugubris	TP 0.067056 SOWB932-06|BC-Hax1925|Hemeroplanes ornatus	TP 0.067056 SOWB932-06|BC-Hax1925|Hemeroplanes ornatus
TP 0.070184 SOWB069-06|BC-Hax1062|Eumorpha achemon	TP 0.068908 SOWC373-06|BC-Hax2272|Aleuron chloroptera	TP 0.067232 SOWE261-07|BC-Hax4160|Adhemarius gagarini	TP 0.068528 SOWE297-07|BC-Hax4196|Cocytius duponchel	TP 0.067056 SOWB932-06|BC-Hax1925|Hemeroplanes ornatus	TP 0.067090 SOWC380-06|BC-Hax2279|Enyo lugubris	TP 0.067090 SOWC380-06|BC-Hax2279|Enyo lugubris	TP 0.067056 SOWB932-06|BC-Hax1925|Hemeroplanes ornatus	TP 0.067056 SOWB932-06|BC-Hax1925|Hemeroplanes ornatus
TP 0.070184 SOWB069-06|BC-Hax1062|Eumorpha achemon	TP 0.068908 SOWC373-06|BC-Hax2272|Aleuron chloroptera	TP 0.067232 SOWE261-07|BC-Hax4160|Adhemarius gagarini	TP 0.068528 SOWE297-07|BC-Hax4196|Cocytius duponchel	TP 0.067056 SOWB932-06|BC-Hax1925|Hemeroplanes ornatus	TP 0.067090 SOWC380-06|BC-Hax2279|Enyo lugubris	TP 0.067090 SOWC380-06|BC-Hax2279|Enyo lugubris	TP 0.067056 SOWB932-06|BC-Hax1925|Hemeroplanes ornatus	TP 0.067056 SOWB932-06|BC-Hax1925|Hemeroplanes ornatus
TP 0.070052 SOWB878-06|BC-Hax1871|Manduca violaalba	TP 0.068873 SOWB890-06|BC-Hax1883|Manduca prestoni	TP 0.067232 SOWE261-07|BC-Hax4160|Adhemarius gagarini	TP 0.068528 SOWE297-07|BC-Hax4196|Cocytius duponchel	TP 0.067056 SOWB932-06|BC-Hax1925|Hemeroplanes ornatus	TP 0.067090 SOWC380-06|BC-Hax2279|Enyo lugubris	TP 0.067090 SOWC380-06|BC-Hax2279|Enyo lugubris	TP 0.067056 SOWB932-06|BC-Hax1925|Hemeroplanes ornatus	TP 0.067056 SOWB932-06|BC-Hax1925|Hemeroplanes ornatus
TP 0.069196 SOWE522-07|BC-Hax4421|Nyceryx tacita	TP 0.068814 SOWA944-06|BC-Hax0937|Xylophanes cosmius	TP 0.067169 SOWA233-06|BC-Hax0233|Adhemarius ypsilon	TP 0.068528 SOWE297-07|BC-Hax4196|Cocytius duponchel	TP 0.067056 SOWB932-06|BC-Hax1925|Hemeroplanes ornatus	TP 0.067090 SOWC380-06|BC-Hax2279|Enyo lugubris	TP 0.067090 SOWC380-06|BC-Hax2279|Enyo lugubris	TP 0.067056 SOWB932-06|BC-Hax1925|Hemeroplanes ornatus	TP 0.067056 SOWB932-06|BC-Hax1925|Hemeroplanes ornatus
TP 0.069081 SOWB029-06|BC-Hax1022|Xylophanes kiefferi	TP 0.068667 SOWA962-06|BC-Hax0955|Xylophanes letiranti	TP 0.067110 SOWB951-06|BC-Hax1944|Hemeroplanes longistriga	TP 0.068528 SOWE297-07|BC-Hax4196|Cocytius duponchel	TP 0.067056 SOWB932-06|BC-Hax1925|Hemeroplanes ornatus	TP 0.067090 SOWC380-06|BC-Hax2279|Enyo lugubris	TP 0.067090 SOWC380-06|BC-Hax2279|Enyo lugubris	TP 0.067056 SOWB932-06|BC-Hax1925|Hemeroplanes ornatus	TP 0.067056 SOWB932-06|BC-Hax1925|Hemeroplanes ornatus
TP 0.069081 SOWB029-06|BC-Hax1022|Xylophanes kiefferi	TP 0.068653 SOWB193-06|BC-Hax1186|Xylophanes hannemanni	TP 0.067110 SOWB951-06|BC-Hax1944|Hemeroplanes longistriga	TP 0.068528 SOWE297-07|BC-Hax4196|Cocytius duponchel	TP 0.067056 SOWB932-06|BC-Hax1925|Hemeroplanes ornatus	TP 0.067090 SOWC380-06|BC-Hax2279|Enyo lugubris	TP 0.067090 SOWC380-06|BC-Hax2279|Enyo lugubris	TP 0.067056 SOWB932-06|BC-Hax1925|Hemeroplanes ornatus	TP 0.067056 SOWB932-06|BC-Hax1925|Hemeroplanes ornatus
TP 0.068941 SOWA820-06|BC-Hax0813|Xylophanes turbata	TP 0.068653 SOWB193-06|BC-Hax1186|Xylophanes hannemanni	TP 0.067110 SOWB951-06|BC-Hax1944|Hemeroplanes longistriga	TP 0.068528 SOWE297-07|BC-Hax4196|Cocytius duponchel	TP 0.067056 SOWB932-06|BC-Hax1925|Hemeroplanes ornatus	TP 0.067090 SOWC380-06|BC-Hax2279|Enyo lugubris	TP 0.067090 SOWC380-06|BC-Hax2279|Enyo lugubris	TP 0.067056 SOWB932-06|BC-Hax1925|Hemeroplanes ornatus	TP 0.067056 SOWB932-06|BC-Hax1925|Hemeroplanes ornatus
TP 0.068922 SOWE518-07|BC-Hax4417|Nyceryx riscus	TP 0.068653 SOWB193-06|BC-Hax1186|Xylophanes hannemanni	TP 0.067110 SOWB951-06|BC-Hax1944|Hemeroplanes longistriga	TP 0.068528 SOWE297-07|BC-Hax4196|Cocytius duponchel	TP 0.067056 SOWB932-06|BC-Hax1925|Hemeroplanes ornatus	TP 0.067090 SOWC380-06|BC-Hax2279|Enyo lugubris	TP 0.067090 SOWC380-06|BC-Hax2279|Enyo lugubris	TP 0.067056 SOWB932-06|BC-Hax1925|Hemeroplanes ornatus	TP 0.067056 SOWB932-06|BC-Hax1925|Hemeroplanes ornatus
TP 0.068922 SOWE518-07|BC-Hax4417|Nyceryx riscus	TP 0.068653 SOWB193-06|BC-Hax1186|Xylophanes hannemanni	TP 0.067090 SOWC380-06|BC-Hax2279|Enyo lugubris	TP 0.068528 SOWE297-07|BC-Hax4196|Cocytius duponchel	TP 0.067056 SOWB932-06|BC-Hax1925|Hemeroplanes ornatus	TP 0.067090 SOWC380-06|BC-Hax2279|Enyo lugubris	TP 0.067090 SOWC380-06|BC-Hax2279|Enyo lugubris	TP 0.067056 SOWB932-06|BC-Hax1925|Hemeroplanes ornatus	TP 0.067056 SOWB932-06|BC-Hax1925|Hemeroplanes ornatus
TP 0.068922 SOWE518-07|BC-Hax4417|Nyceryx riscus	TP 0.068653 SOWB193-06|BC-Hax1186|Xylophanes hannemanni	TP 0.067090 SOWC380-06|BC-Hax2279|Enyo lugubris	TP 0.068528 SOWE297-07|BC-Hax4196|Cocytius duponchel	TP 0.067056 SOWB932-06|BC-Hax1925|Hemeroplanes ornatus	TP 0.067090 SOWC380-06|BC-Hax2279|Enyo lugubris	TP 0.067090 SOWC380-06|BC-Hax2279|Enyo lugubris	TP 0.067056 SOWB932-06|BC-Hax1925|Hemeroplanes ornatus	TP 0.067056 SOWB932-06|BC-Hax1925|Hemeroplanes ornatus
TP 0.068922 SOWE518-07|BC-Hax4417|Nyceryx riscus	TP 0.068653 SOWB193-06|BC-Hax1186|Xylophanes hannemanni	TP 0.067090 SOWC380-06|BC-Hax2279|Enyo lugubris	TP 0.068528 SOWE297-07|BC-Hax4196|Cocytius duponchel	TP 0.067056 SOWB932-06|BC-Hax1925|Hemeroplanes ornatus	TP 0.067056 SOWB932-06|BC-Hax1925|Hemeroplanes ornatus	TP 0.067090 SOWC380-06|BC-Hax2279|Enyo lugubris	TP 0.067056 SOWB932-06|BC-Hax1925|Hemeroplanes ornatus	TP 0.065659 SOWB966-06|BC-Hax1959|Madoryx pseudothyreus
TP 0.068908 SOWC373-06|BC-Hax2272|Aleuron chloroptera	TP 0.068607 SPBRI086-08|07-WA-00195|Xylophanes pyrrhus	TP 0.067090 SOWC380-06|BC-Hax2279|Enyo lugubris	TP 0.068495 SOWB263-06|BC-Hax1256|Erinnyis guttularis	TP 0.067056 SOWB932-06|BC-Hax1925|Hemeroplanes ornatus	TP 0.067056 SOWB932-06|BC-Hax1925|Hemeroplanes ornatus	TP 0.067056 SOWB932-06|BC-Hax1925|Hemeroplanes ornatus	TP 0.067056 SOWB932-06|BC-Hax1925|Hemeroplanes ornatus	TP 0.065659 SOWB966-06|BC-Hax1959|Madoryx pseudothyreus
TP 0.068908 SOWC373-06|BC-Hax2272|Aleuron chloroptera	TP 0.068607 SPBRI086-08|07-WA-00195|Xylophanes pyrrhus	TP 0.067090 SOWC380-06|BC-Hax2279|Enyo lugubris	TP 0.067982 SOWB239-06|BC-Hax1232|Isognathus caricae	TP 0.067056 SOWB932-06|BC-Hax1925|Hemeroplanes ornatus	TP 0.067056 SOWB932-06|BC-Hax1925|Hemeroplanes ornatus	TP 0.067056 SOWB932-06|BC-Hax1925|Hemeroplanes ornatus	TP 0.065659 SOWB966-06|BC-Hax1959|Madoryx pseudothyreus	TP 0.065659 SOWB966-06|BC-Hax1959|Madoryx pseudothyreus
TP 0.068908 SOWC373-06|BC-Hax2272|Aleuron chloroptera	TP 0.068607 SPBRI086-08|07-WA-00195|Xylophanes pyrrhus	TP 0.067090 SOWC380-06|BC-Hax2279|Enyo lugubris	TP 0.067912 SOWB158-06|BC-Hax1151|Xylophanes ceratomioides	TP 0.067056 SOWB932-06|BC-Hax1925|Hemeroplanes ornatus	TP 0.067056 SOWB932-06|BC-Hax1925|Hemeroplanes ornatus	TP 0.067056 SOWB932-06|BC-Hax1925|Hemeroplanes ornatus	TP 0.065659 SOWB966-06|BC-Hax1959|Madoryx pseudothyreus	TP 0.065659 SOWB966-06|BC-Hax1959|Madoryx pseudothyreus
TP 0.068875 SOWC366-06|BC-Hax2265|Aleuron carinata	TP 0.068607 SPBRI086-08|07-WA-00195|Xylophanes pyrrhus	TP 0.067090 SOWC380-06|BC-Hax2279|Enyo lugubris	TP 0.067912 SOWB158-06|BC-Hax1151|Xylophanes ceratomioides	TP 0.067056 SOWB932-06|BC-Hax1925|Hemeroplanes ornatus	TP 0.067056 SOWB932-06|BC-Hax1925|Hemeroplanes ornatus	TP 0.067056 SOWB932-06|BC-Hax1925|Hemeroplanes ornatus	TP 0.065659 SOWB966-06|BC-Hax1959|Madoryx pseudothyreus	TP 0.065659 SOWB966-06|BC-Hax1959|Madoryx pseudothyreus
TP 0.068873 SOWB890-06|BC-Hax1883|Manduca prestoni	TP 0.068607 SPBRI086-08|07-WA-00195|Xylophanes pyrrhus	TP 0.067090 SOWC380-06|BC-Hax2279|Enyo lugubris	TP 0.067912 SOWB158-06|BC-Hax1151|Xylophanes ceratomioides	TP 0.066958 SOWB074-06|BC-Hax1067|Eumorpha vitis	TP 0.067056 SOWB932-06|BC-Hax1925|Hemeroplanes ornatus	TP 0.067056 SOWB932-06|BC-Hax1925|Hemeroplanes ornatus	TP 0.065659 SOWB966-06|BC-Hax1959|Madoryx pseudothyreus	TP 0.065659 SOWB966-06|BC-Hax1959|Madoryx pseudothyreus
TP 0.068814 SOWC150-06|BC-Hax2143|Nyceryx hyposticta	TP 0.068528 SOWE297-07|BC-Hax4196|Cocytius duponchel	TP 0.067090 SOWC380-06|BC-Hax2279|Enyo lugubris	TP 0.067912 SOWB158-06|BC-Hax1151|Xylophanes ceratomioides	TP 0.065659 SOWB966-06|BC-Hax1959|Madoryx pseudothyreus	TP 0.067056 SOWB932-06|BC-Hax1925|Hemeroplanes ornatus	TP 0.067056 SOWB932-06|BC-Hax1925|Hemeroplanes ornatus	TP 0.065659 SOWB966-06|BC-Hax1959|Madoryx pseudothyreus	TP 0.065659 SOWB966-06|BC-Hax1959|Madoryx pseudothyreus
TP 0.068722 SOWA833-06|BC-Hax0826|Xylophanes eumedon	TP 0.068528 SOWE297-07|BC-Hax4196|Cocytius duponchel	TP 0.067090 SOWC380-06|BC-Hax2279|Enyo lugubris	TP 0.067912 SOWB158-06|BC-Hax1151|Xylophanes ceratomioides	TP 0.065659 SOWB966-06|BC-Hax1959|Madoryx pseudothyreus	TP 0.067056 SOWB932-06|BC-Hax1925|Hemeroplanes ornatus	TP 0.067056 SOWB932-06|BC-Hax1925|Hemeroplanes ornatus	TP 0.065659 SOWB966-06|BC-Hax1959|Madoryx pseudothyreus	TP 0.065659 SOWB966-06|BC-Hax1959|Madoryx pseudothyreus
TP 0.068667 SOWB018-06|BC-Hax1011|Xylophanes rhodochlora	TP 0.068528 SOWE297-07|BC-Hax4196|Cocytius duponchel	TP 0.067090 SOWC380-06|BC-Hax2279|Enyo lugubris	TP 0.067912 SOWB158-06|BC-Hax1151|Xylophanes ceratomioides	TP 0.065659 SOWB966-06|BC-Hax1959|Madoryx pseudothyreus	TP 0.067056 SOWB932-06|BC-Hax1925|Hemeroplanes ornatus	TP 0.067056 SOWB932-06|BC-Hax1925|Hemeroplanes ornatus	TP 0.065659 SOWB966-06|BC-Hax1959|Madoryx pseudothyreus	TP 0.065659 SOWB966-06|BC-Hax1959|Madoryx pseudothyreus
TP 0.068653 SOWB193-06|BC-Hax1186|Xylophanes hannemanni	TP 0.068528 SOWE297-07|BC-Hax4196|Cocytius duponchel	TP 0.067056 SOWB932-06|BC-Hax1925|Hemeroplanes ornatus	TP 0.067912 SOWB158-06|BC-Hax1151|Xylophanes ceratomioides	TP 0.065659 SOWB966-06|BC-Hax1959|Madoryx pseudothyreus	TP 0.067056 SOWB932-06|BC-Hax1925|Hemeroplanes ornatus	TP 0.067056 SOWB932-06|BC-Hax1925|Hemeroplanes ornatus	TP 0.065659 SOWB966-06|BC-Hax1959|Madoryx pseudothyreus	TP 0.065659 SOWB966-06|BC-Hax1959|Madoryx pseudothyreus
TP 0.068647 SOWC332-06|BC-Hax2231|Nyceryx stuarti	TP 0.068528 SOWE297-07|BC-Hax4196|Cocytius duponchel	TP 0.067056 SOWB932-06|BC-Hax1925|Hemeroplanes ornatus	TP 0.067912 SOWB158-06|BC-Hax1151|Xylophanes ceratomioides	TP 0.065659 SOWB966-06|BC-Hax1959|Madoryx pseudothyreus	TP 0.067056 SOWB932-06|BC-Hax1925|Hemeroplanes ornatus	TP 0.067056 SOWB932-06|BC-Hax1925|Hemeroplanes ornatus	TP 0.065659 SOWB966-06|BC-Hax1959|Madoryx pseudothyreus	TP 0.065659 SOWB966-06|BC-Hax1959|Madoryx pseudothyreus
TP 0.068607 SPBRI086-08|07-WA-00195|Xylophanes pyrrhus	TP 0.068528 SOWE297-07|BC-Hax4196|Cocytius duponchel	TP 0.067056 SOWB932-06|BC-Hax1925|Hemeroplanes ornatus	TP 0.067912 SOWB158-06|BC-Hax1151|Xylophanes ceratomioides	TP 0.065659 SOWB966-06|BC-Hax1959|Madoryx pseudothyreus	TP 0.067056 SOWB932-06|BC-Hax1925|Hemeroplanes ornatus	TP 0.067056 SOWB932-06|BC-Hax1925|Hemeroplanes ornatus	TP 0.065659 SOWB966-06|BC-Hax1959|Madoryx pseudothyreus	TP 0.065659 SOWB966-06|BC-Hax1959|Madoryx pseudothyreus
TP 0.068607 SOWC431-06|BC-Hax2330|Aellopos ceculus	TP 0.068528 SOWE297-07|BC-Hax4196|Cocytius duponchel	TP 0.067056 SOWB932-06|BC-Hax1925|Hemeroplanes ornatus	TP 0.067381 SOWE528-07|BC-Hax4427|Nyceryx eximia	TP 0.065659 SOWB966-06|BC-Hax1959|Madoryx pseudothyreus	TP 0.067056 SOWB932-06|BC-Hax1925|Hemeroplanes ornatus	TP 0.067056 SOWB932-06|BC-Hax1925|Hemeroplanes ornatus	TP 0.065659 SOWB966-06|BC-Hax1959|Madoryx pseudothyreus	TP 0.065659 SOWB966-06|BC-Hax1959|Madoryx pseudothyreus
TP 0.068607 SOWC431-06|BC-Hax2330|Aellopos ceculus	TP 0.068528 SOWE297-07|BC-Hax4196|Cocytius duponchel	TP 0.067056 SOWB932-06|BC-Hax1925|Hemeroplanes ornatus	TP 0.067381 SOWE528-07|BC-Hax4427|Nyceryx eximia	TP 0.065659 SOWB966-06|BC-Hax1959|Madoryx pseudothyreus	TP 0.067056 SOWB932-06|BC-Hax1925|Hemeroplanes ornatus	TP 0.067056 SOWB932-06|BC-Hax1925|Hemeroplanes ornatus	TP 0.065659 SOWB966-06|BC-Hax1959|Madoryx pseudothyreus	TP 0.065659 SOWB966-06|BC-Hax1959|Madoryx pseudothyreus
TP 0.068607 SOWB855-06|BC-Hax1848|Manduca rustica	TP 0.068528 SOWE297-07|BC-Hax4196|Cocytius duponchel	TP 0.067056 SOWB932-06|BC-Hax1925|Hemeroplanes ornatus	TP 0.067381 SOWE528-07|BC-Hax4427|Nyceryx eximia	TP 0.065659 SOWB966-06|BC-Hax1959|Madoryx pseudothyreus	TP 0.067056 SOWB932-06|BC-Hax1925|Hemeroplanes ornatus	TP 0.067056 SOWB932-06|BC-Hax1925|Hemeroplanes ornatus	TP 0.065659 SOWB966-06|BC-Hax1959|Madoryx pseudothyreus	TP 0.065659 SOWB966-06|BC-Hax1959|Madoryx pseudothyreus
TP 0.068528 SOWE297-07|BC-Hax4196|Cocytius duponchel	TP 0.068495 SOWB263-06|BC-Hax1256|Erinnyis guttularis	TP 0.067056 SOWB932-06|BC-Hax1925|Hemeroplanes ornatus	TP 0.067381 SOWE528-07|BC-Hax4427|Nyceryx eximia	TP 0.065659 SOWB966-06|BC-Hax1959|Madoryx pseudothyreus	TP 0.065659 SOWB966-06|BC-Hax1959|Madoryx pseudothyreus	TP 0.067056 SOWB932-06|BC-Hax1925|Hemeroplanes ornatus	TP 0.065659 SOWB966-06|BC-Hax1959|Madoryx pseudothyreus	TP 0.065659 SOWB966-06|BC-Hax1959|Madoryx pseudothyreus
TP 0.068528 SOWE297-07|BC-Hax4196|Cocytius duponchel	TP 0.068495 SOWB263-06|BC-Hax1256|Erinnyis guttularis	TP 0.067056 SOWB932-06|BC-Hax1925|Hemeroplanes ornatus	TP 0.067277 SOWA216-06|BC-Hax0216|Adhemarius fulvescens	TP 0.065659 SOWB966-06|BC-Hax1959|Madoryx pseudothyreus	TP 0.065659 SOWB966-06|BC-Hax1959|Madoryx pseudothyreus	TP 0.067056 SOWB932-06|BC-Hax1925|Hemeroplanes ornatus	TP 0.065659 SOWB966-06|BC-Hax1959|Madoryx pseudothyreus	TP 0.065659 SOWB966-06|BC-Hax1959|Madoryx pseudothyreus
TP 0.068495 SOWB263-06|BC-Hax1256|Erinnyis guttularis	TP 0.067942 SOWC302-06|BC-Hax2201|Nyceryx maxwelli	TP 0.066958 SOWB074-06|BC-Hax1067|Eumorpha vitis	TP 0.067232 SOWE261-07|BC-Hax4160|Adhemarius gagarini	TP 0.065659 SOWB966-06|BC-Hax1959|Madoryx pseudothyreus	TP 0.065659 SOWB966-06|BC-Hax1959|Madoryx pseudothyreus	TP 0.067056 SOWB932-06|BC-Hax1925|Hemeroplanes ornatus	TP 0.065659 SOWB966-06|BC-Hax1959|Madoryx pseudothyreus	TP 0.065659 SOWB966-06|BC-Hax1959|Madoryx pseudothyreus
TP 0.068495 SOWB263-06|BC-Hax1256|Erinnyis guttularis	TP 0.067942 SOWC302-06|BC-Hax2201|Nyceryx maxwelli	TP 0.066900 SOWA891-06|BC-Hax0884|Xylophanes tyndarus	TP 0.067232 SOWE261-07|BC-Hax4160|Adhemarius gagarini	TP 0.065659 SOWB966-06|BC-Hax1959|Madoryx pseudothyreus	TP 0.065659 SOWB966-06|BC-Hax1959|Madoryx pseudothyreus	TP 0.067056 SOWB932-06|BC-Hax1925|Hemeroplanes ornatus	TP 0.065659 SOWB966-06|BC-Hax1959|Madoryx pseudothyreus	TP 0.065659 SOWB966-06|BC-Hax1959|Madoryx pseudothyreus
TP 0.068073 SOWB036-06|BC-Hax1029|Xylophanes schwartzi	TP 0.067942 SOWC302-06|BC-Hax2201|Nyceryx maxwelli	TP 0.065731 MHACG088-04|04-SRNP-22153|Xylophanes maculator	TP 0.067232 SOWE261-07|BC-Hax4160|Adhemarius gagarini	TP 0.065659 SOWB966-06|BC-Hax1959|Madoryx pseudothyreus	TP 0.065659 SOWB966-06|BC-Hax1959|Madoryx pseudothyreus	TP 0.067056 SOWB932-06|BC-Hax1925|Hemeroplanes ornatus	TP 0.065659 SOWB966-06|BC-Hax1959|Madoryx pseudothyreus	TP 0.065659 SOWB966-06|BC-Hax1959|Madoryx pseudothyreus
TP 0.067982 SOWB239-06|BC-Hax1232|Isognathus caricae	TP 0.067912 SOWB158-06|BC-Hax1151|Xylophanes ceratomioides	TP 0.065659 SOWB966-06|BC-Hax1959|Madoryx pseudothyreus	TP 0.067169 SOWA233-06|BC-Hax0233|Adhemarius ypsilon	TP 0.065659 SOWB966-06|BC-Hax1959|Madoryx pseudothyreus	TP 0.065659 SOWB966-06|BC-Hax1959|Madoryx pseudothyreus	TP 0.067056 SOWB932-06|BC-Hax1925|Hemeroplanes ornatus	TP 0.065659 SOWB966-06|BC-Hax1959|Madoryx pseudothyreus	TP 0.065659 SOWB966-06|BC-Hax1959|Madoryx pseudothyreus
TP 0.067942 SOWC302-06|BC-Hax2201|Nyceryx maxwelli	TP 0.067912 SOWB158-06|BC-Hax1151|Xylophanes ceratomioides	TP 0.065659 SOWB966-06|BC-Hax1959|Madoryx pseudothyreus	TP 0.067110 SOWB951-06|BC-Hax1944|Hemeroplanes longistriga	TP 0.065659 SOWB966-06|BC-Hax1959|Madoryx pseudothyreus	TP 0.065659 SOWB966-06|BC-Hax1959|Madoryx pseudothyreus	TP 0.065659 SOWB966-06|BC-Hax1959|Madoryx pseudothyreus	TP 0.065659 SOWB966-06|BC-Hax1959|Madoryx pseudothyreus	TP 0.065659 SOWB966-06|BC-Hax1959|Madoryx pseudothyreus
TP 0.067942 SOWC302-06|BC-Hax2201|Nyceryx maxwelli	TP 0.067912 SOWB158-06|BC-Hax1151|Xylophanes ceratomioides	TP 0.065659 SOWB966-06|BC-Hax1959|Madoryx pseudothyreus	TP 0.067110 SOWB951-06|BC-Hax1944|Hemeroplanes longistriga	TP 0.065659 SOWA233-06|BC-Hax0233|Adhemarius ypsilon	TP 0.065659 SOWB966-06|BC-Hax1959|Madoryx pseudothyreus	TP 0.065659 SOWB966-06|BC-Hax1959|Madoryx pseudothyreus	TP 0.065659 SOWB966-06|BC-Hax1959|Madoryx pseudothyreus	TP 0.065659 SOWB966-06|BC-Hax1959|Madoryx pseudothyreus
TP 0.067942 SOWC302-06|BC-Hax2201|Nyceryx maxwelli	TP 0.067381 SOWE528-07|BC-Hax4427|Nyceryx eximia	TP 0.065659 SOWB966-06|BC-Hax1959|Madoryx pseudothyreus	TP 0.067110 SOWB951-06|BC-Hax1944|Hemeroplanes longistriga	TP 0.065480 SOWC314-06|BC-Hax2213|Nyceryx alophus	TP 0.065659 SOWB966-06|BC-Hax1959|Madoryx pseudothyreus	TP 0.065659 SOWB966-06|BC-Hax1959|Madoryx pseudothyreus	TP 0.065659 SOWB966-06|BC-Hax1959|Madoryx pseudothyreus	TP 0.065659 SOWB966-06|BC-Hax1959|Madoryx pseudothyreus
TP 0.067912 SOWB158-06|BC-Hax1151|Xylophanes ceratomioides	TP 0.067381 SOWE528-07|BC-Hax4427|Nyceryx eximia	TP 0.065659 SOWB966-06|BC-Hax1959|Madoryx pseudothyreus	TP 0.067110 SOWB951-06|BC-Hax1944|Hemeroplanes longistriga	TP 0.065480 SOWC314-06|BC-Hax2213|Nyceryx alophus	TP 0.065659 SOWB966-06|BC-Hax1959|Madoryx pseudothyreus	TP 0.065659 SOWB966-06|BC-Hax1959|Madoryx pseudothyreus	TP 0.065659 SOWB966-06|BC-Hax1959|Madoryx pseudothyreus	TP 0.065659 SOWB966-06|BC-Hax1959|Madoryx pseudothyreus
TP 0.067381 SOWE528-07|BC-Hax4427|Nyceryx eximia	TP 0.067381 SOWE528-07|BC-Hax4427|Nyceryx eximia	TP 0.065659 SOWB966-06|BC-Hax1959|Madoryx pseudothyreus	TP 0.067110 SOWB951-06|BC-Hax1944|Hemeroplanes longistriga	TP 0.065480 SOWC314-06|BC-Hax2213|Nyceryx alophus	TP 0.065659 SOWB966-06|BC-Hax1959|Madoryx pseudothyreus	TP 0.065659 SOWB966-06|BC-Hax1959|Madoryx pseudothyreus	TP 0.065659 SOWB966-06|BC-Hax1959|Madoryx pseudothyreus	TP 0.065659 SOWB966-06|BC-Hax1959|Madoryx pseudothyreus
TP 0.067381 SOWE528-07|BC-Hax4427|Nyceryx eximia	TP 0.067381 SOWE528-07|BC-Hax4427|Nyceryx eximia	TP 0.065659 SOWB966-06|BC-Hax1959|Madoryx pseudothyreus	TP 0.067110 SOWB951-06|BC-Hax1944|Hemeroplanes longistriga	TP 0.065480 SOWC314-06|BC-Hax2213|Nyceryx alophus	TP 0.065659 SOWB966-06|BC-Hax1959|Madoryx pseudothyreus	TP 0.065659 SOWB966-06|BC-Hax1959|Madoryx pseudothyreus	TP 0.065480 SOWC314-06|BC-Hax2213|Nyceryx alophus	TP 0.065659 SOWB966-06|BC-Hax1959|Madoryx pseudothyreus
TP 0.067381 SOWE528-07|BC-Hax4427|Nyceryx eximia	TP 0.067381 SOWE528-07|BC-Hax4427|Nyceryx eximia	TP 0.065659 SOWB966-06|BC-Hax1959|Madoryx pseudothyreus	TP 0.067110 SOWB951-06|BC-Hax1944|Hemeroplanes longistriga	TP 0.065480 SOWC314-06|BC-Hax2213|Nyceryx alophus	TP 0.065659 SOWB966-06|BC-Hax1959|Madoryx pseudothyreus	TP 0.065659 SOWB966-06|BC-Hax1959|Madoryx pseudothyreus	TP 0.065480 SOWC314-06|BC-Hax2213|Nyceryx alophus	TP 0.065480 SOWC314-06|BC-Hax2213|Nyceryx alophus
TP 0.067381 SOWE528-07|BC-Hax4427|Nyceryx eximia	TP 0.067381 SOWE528-07|BC-Hax4427|Nyceryx eximia	TP 0.065659 SOWB966-06|BC-Hax1959|Madoryx pseudothyreus	TP 0.067090 SOWC380-06|BC-Hax2279|Enyo lugubris	TP 0.065480 SOWC314-06|BC-Hax2213|Nyceryx alophus	TP 0.065659 SOWB966-06|BC-Hax1959|Madoryx pseudothyreus	TP 0.065659 SOWB966-06|BC-Hax1959|Madoryx pseudothyreus	TP 0.065480 SOWC314-06|BC-Hax2213|Nyceryx alophus	TP 0.065480 SOWC314-06|BC-Hax2213|Nyceryx alophus
TP 0.067298 SOWA896-06|BC-Hax0889|Xylophanes marginalis	TP 0.067381 SOWE528-07|BC-Hax4427|Nyceryx eximia	TP 0.065659 SOWA233-06|BC-Hax0233|Adhemarius ypsilon	TP 0.067090 SOWC380-06|BC-Hax2279|Enyo lugubris	TP 0.065480 SOWC314-06|BC-Hax2213|Nyceryx alophus	TP 0.065659 SOWB966-06|BC-Hax1959|Madoryx pseudothyreus	TP 0.065659 SOWB966-06|BC-Hax1959|Madoryx pseudothyreus	TP 0.065480 SOWC314-06|BC-Hax2213|Nyceryx alophus	TP 0.065480 SOWC314-06|BC-Hax2213|Nyceryx alophus
TP 0.067295 SOWC273-06|BC-Hax2172|Nyceryx fernandezi	TP 0.067369 BLPCK544-08|08-SRNP-100637|Xylophanes loelia	TP 0.065659 SOWA233-06|BC-Hax0233|Adhemarius ypsilon	TP 0.067090 SOWC380-06|BC-Hax2279|Enyo lugubris	TP 0.065480 SOWC314-06|BC-Hax2213|Nyceryx alophus	TP 0.065659 SOWB966-06|BC-Hax1959|Madoryx pseudothyreus	TP 0.065659 SOWB966-06|BC-Hax1959|Madoryx pseudothyreus	TP 0.065480 SOWC314-06|BC-Hax2213|Nyceryx alophus	TP 0.065480 SOWC314-06|BC-Hax2213|Nyceryx alophus
TP 0.067295 SOWC273-06|BC-Hax2172|Nyceryx fernandezi	TP 0.067277 SOWA216-06|BC-Hax0216|Adhemarius fulvescens	TP 0.065480 SOWC314-06|BC-Hax2213|Nyceryx alophus	TP 0.067090 SOWC380-06|BC-Hax2279|Enyo lugubris	TP 0.065412 SOWB074-06|BC-Hax1067|Eumorpha vitis	TP 0.065659 SOWB966-06|BC-Hax1959|Madoryx pseudothyreus	TP 0.065659 SOWB966-06|BC-Hax1959|Madoryx pseudothyreus	TP 0.065480 SOWC314-06|BC-Hax2213|Nyceryx alophus	TP 0.063671 SOWA944-06|BC-Hax0937|Xylophanes cosmius
TP 0.067277 SOWA216-06|BC-Hax0216|Adhemarius fulvescens	TP 0.067277 SOWA216-06|BC-Hax0216|Adhemarius fulvescens	TP 0.065480 SOWC314-06|BC-Hax2213|Nyceryx alophus	TP 0.067090 SOWC380-06|BC-Hax2279|Enyo lugubris	TP 0.065412 SOWB074-06|BC-Hax1067|Eumorpha vitis	TP 0.065659 SOWB966-06|BC-Hax1959|Madoryx pseudothyreus	TP 0.065659 SOWB966-06|BC-Hax1959|Madoryx pseudothyreus	TP 0.065480 SOWC314-06|BC-Hax2213|Nyceryx alophus	TP 0.063671 SOWA944-06|BC-Hax0937|Xylophanes cosmius
TP 0.067169 SOWB097-06|BC-Hax1090|Eumorpha satellitia	TP 0.067232 SOWE261-07|BC-Hax4160|Adhemarius gagarini	TP 0.065480 SOWC314-06|BC-Hax2213|Nyceryx alophus	TP 0.067090 SOWC380-06|BC-Hax2279|Enyo lugubris	TP 0.065412 SOWB074-06|BC-Hax1067|Eumorpha vitis	TP 0.065480 SOWC314-06|BC-Hax2213|Nyceryx alophus	TP 0.065659 SOWB966-06|BC-Hax1959|Madoryx pseudothyreus	TP 0.065480 SOWC314-06|BC-Hax2213|Nyceryx alophus	TP 0.063671 SOWA944-06|BC-Hax0937|Xylophanes cosmius
TP 0.067169 SOWA233-06|BC-Hax0233|Adhemarius ypsilon	TP 0.067232 SOWE261-07|BC-Hax4160|Adhemarius gagarini	TP 0.065412 SOWB112-06|BC-Hax1105|Eumorpha analis	TP 0.067090 SOWC380-06|BC-Hax2279|Enyo lugubris	TP 0.065412 SOWB074-06|BC-Hax1067|Eumorpha vitis	TP 0.065480 SOWC314-06|BC-Hax2213|Nyceryx alophus	TP 0.065659 SOWB966-06|BC-Hax1959|Madoryx pseudothyreus	TP 0.065304 SOWC368-06|BC-Hax2267|Aleuron cymographum	TP 0.063671 SOWA944-06|BC-Hax0937|Xylophanes cosmius
TP 0.067110 SOWB951-06|BC-Hax1944|Hemeroplanes longistriga	TP 0.067232 SOWE261-07|BC-Hax4160|Adhemarius gagarini	TP 0.065412 SOWB112-06|BC-Hax1105|Eumorpha analis	TP 0.067090 SOWC380-06|BC-Hax2279|Enyo lugubris	TP 0.065412 SOWB074-06|BC-Hax1067|Eumorpha vitis	TP 0.065480 SOWC314-06|BC-Hax2213|Nyceryx alophus	TP 0.065659 SOWB966-06|BC-Hax1959|Madoryx pseudothyreus	TP 0.065304 SOWC368-06|BC-Hax2267|Aleuron cymographum	TP 0.062140 SPUEB082-07|BC-EMEM1022|Aleuron neglectum
TP 0.067110 SOWB951-06|BC-Hax1944|Hemeroplanes longistriga	TP 0.067232 SOWE261-07|BC-Hax4160|Adhemarius gagarini	TP 0.065412 SOWB074-06|BC-Hax1067|Eumorpha vitis	TP 0.067090 SOWC380-06|BC-Hax2279|Enyo lugubris	TP 0.065361 SOWA820-06|BC-Hax0813|Xylophanes turbata	TP 0.065480 SOWC314-06|BC-Hax2213|Nyceryx alophus	TP 0.065659 SOWB966-06|BC-Hax1959|Madoryx pseudothyreus	TP 0.065269 BLPCC824-08|07-SRNP-107309|Xylophanes chiron	TP 0.062140 SPUEB082-07|BC-EMEM1022|Aleuron neglectum
TP 0.067110 SOWB951-06|BC-Hax1944|Hemeroplanes longistriga	TP 0.067232 SOWE261-07|BC-Hax4160|Adhemarius gagarini	TP 0.065412 SOWB074-06|BC-Hax1067|Eumorpha vitis	TP 0.067090 SOWC380-06|BC-Hax2279|Enyo lugubris	TP 0.065361 SOWA820-06|BC-Hax0813|Xylophanes turbata	TP 0.065480 SOWC314-06|BC-Hax2213|Nyceryx alophus	TP 0.065659 SOWB966-06|BC-Hax1959|Madoryx pseudothyreus	TP 0.065269 BLPCC824-08|07-SRNP-107309|Xylophanes chiron	TP 0.062140 SPUEB082-07|BC-EMEM1022|Aleuron neglectum
TP 0.067110 SOWB951-06|BC-Hax1944|Hemeroplanes longistriga	TP 0.067173 SOWB763-06|BC-Hax1756|Manduca undata	TP 0.065412 SOWB074-06|BC-Hax1067|Eumorpha vitis	TP 0.067090 SOWC380-06|BC-Hax2279|Enyo lugubris	TP 0.065361 SOWA820-06|BC-Hax0813|Xylophanes turbata	TP 0.065480 SOWC314-06|BC-Hax2213|Nyceryx alophus	TP 0.065659 SOWB966-06|BC-Hax1959|Madoryx pseudothyreus	TP 0.063671 SOWA944-06|BC-Hax0937|Xylophanes cosmius	TP 0.062140 SPUEB082-07|BC-EMEM1022|Aleuron neglectum
TP 0.067110 SOWB951-06|BC-Hax1944|Hemeroplanes longistriga	TP 0.067169 SOWA233-06|BC-Hax0233|Adhemarius ypsilon	TP 0.065412 SOWB074-06|BC-Hax1067|Eumorpha vitis	TP 0.067090 SOWC380-06|BC-Hax2279|Enyo lugubris	TP 0.065361 SOWA820-06|BC-Hax0813|Xylophanes turbata	TP 0.065412 SOWB112-06|BC-Hax1105|Eumorpha analis	TP 0.065659 SOWB966-06|BC-Hax1959|Madoryx pseudothyreus	TP 0.063671 SOWA944-06|BC-Hax0937|Xylophanes cosmius	TP 0.062140 SPUEB082-07|BC-EMEM1022|Aleuron neglectum
TP 0.067090 SOWC380-06|BC-Hax2279|Enyo lugubris	TP 0.067169 SOWA233-06|BC-Hax0233|Adhemarius ypsilon	TP 0.065412 SOWB074-06|BC-Hax1067|Eumorpha vitis	TP 0.067056 SOWB932-06|BC-Hax1925|Hemeroplanes ornatus	TP 0.065304 SOWC368-06|BC-Hax2267|Aleuron cymographum	TP 0.065412 SOWB074-06|BC-Hax1067|Eumorpha vitis	TP 0.065659 SOWB966-06|BC-Hax1959|Madoryx pseudothyreus	TP 0.063548 MHACG280-04|00-SRNP-2705|Aellopos clavipes	TP 0.062140 SPUEB082-07|BC-EMEM1022|Aleuron neglectum
TP 0.067090 SOWC380-06|BC-Hax2279|Enyo lugubris	TP 0.067110 SOWB951-06|BC-Hax1944|Hemeroplanes longistriga	TP 0.065412 SOWB074-06|BC-Hax1067|Eumorpha vitis	TP 0.067056 SOWB932-06|BC-Hax1925|Hemeroplanes ornatus	TP 0.065304 SOWC368-06|BC-Hax2267|Aleuron cymographum	TP 0.065361 SOWA820-06|BC-Hax0813|Xylophanes turbata	TP 0.065480 SOWC314-06|BC-Hax2213|Nyceryx alophus	TP 0.063548 MHACG280-04|00-SRNP-2705|Aellopos clavipes	TP 0.062140 SPUEB082-07|BC-EMEM1022|Aleuron neglectum
TP 0.067056 SOWB932-06|BC-Hax1925|Hemeroplanes ornatus	TP 0.067110 SOWB951-06|BC-Hax1944|Hemeroplanes longistriga	TP 0.065361 SOWA820-06|BC-Hax0813|Xylophanes turbata	TP 0.067056 SOWB932-06|BC-Hax1925|Hemeroplanes ornatus	TP 0.065304 SOWC368-06|BC-Hax2267|Aleuron cymographum	TP 0.065304 SOWC368-06|BC-Hax2267|Aleuron cymographum	TP 0.065480 SOWC314-06|BC-Hax2213|Nyceryx alophus	TP 0.062140 SPUEB082-07|BC-EMEM1022|Aleuron neglectum	TP 0.062140 SPUEB082-07|BC-EMEM1022|Aleuron neglectum
TP 0.067056 SOWB932-06|BC-Hax1925|Hemeroplanes ornatus	TP 0.067110 SOWB951-06|BC-Hax1944|Hemeroplanes longistriga	TP 0.065361 SOWA820-06|BC-Hax0813|Xylophanes turbata	TP 0.067056 SOWB932-06|BC-Hax1925|Hemeroplanes ornatus	TP 0.065304 SOWC368-06|BC-Hax2267|Aleuron cymographum	TP 0.065304 SOWC368-06|BC-Hax2267|Aleuron cymographum	TP 0.065480 SOWC314-06|BC-Hax2213|Nyceryx alophus	TP 0.062140 SPUEB082-07|BC-EMEM1022|Aleuron neglectum	TP 0.062140 SPUEB082-07|BC-EMEM1022|Aleuron neglectum
TP 0.066958 SOWB074-06|BC-Hax1067|Eumorpha vitis	TP 0.067110 SOWB951-06|BC-Hax1944|Hemeroplanes longistriga	TP 0.065361 SOWA820-06|BC-Hax0813|Xylophanes turbata	TP 0.067056 SOWB932-06|BC-Hax1925|Hemeroplanes ornatus	TP 0.065304 SOWC368-06|BC-Hax2267|Aleuron cymographum	TP 0.065304 SOWC368-06|BC-Hax2267|Aleuron cymographum	TP 0.065412 SOWB074-06|BC-Hax1067|Eumorpha vitis	TP 0.062140 SPUEB082-07|BC-EMEM1022|Aleuron neglectum	TP 0.062140 SPUEB082-07|BC-EMEM1022|Aleuron neglectum
TP 0.066915 SOWA820-06|BC-Hax0813|Xylophanes turbata	TP 0.067110 SOWB951-06|BC-Hax1944|Hemeroplanes longistriga	TP 0.065361 SOWA820-06|BC-Hax0813|Xylophanes turbata	TP 0.067056 SOWB932-06|BC-Hax1925|Hemeroplanes ornatus	TP 0.065304 SOWC368-06|BC-Hax2267|Aleuron cymographum	TP 0.065304 SOWC368-06|BC-Hax2267|Aleuron cymographum	TP 0.065304 SOWC368-06|BC-Hax2267|Aleuron cymographum	TP 0.062140 SPUEB082-07|BC-EMEM1022|Aleuron neglectum	TP 0.062140 SPUEB082-07|BC-EMEM1022|Aleuron neglectum
TP 0.066877 SOWB655-06|BC-Hax1648|Manduca sexta	TP 0.067090 SOWC380-06|BC-Hax2279|Enyo lugubris	TP 0.065304 SOWC368-06|BC-Hax2267|Aleuron cymographum	TP 0.067056 SOWB932-06|BC-Hax1925|Hemeroplanes ornatus	TP 0.065304 SOWC368-06|BC-Hax2267|Aleuron cymographum	TP 0.065304 SOWC368-06|BC-Hax2267|Aleuron cymographum	TP 0.065304 SOWC368-06|BC-Hax2267|Aleuron cymographum	TP 0.062140 SPUEB082-07|BC-EMEM1022|Aleuron neglectum	TP 0.062140 SPUEB082-07|BC-EMEM1022|Aleuron neglectum
TP 0.066842 SOWB263-06|BC-Hax1256|Erinnyis guttularis	TP 0.067090 SOWC380-06|BC-Hax2279|Enyo lugubris	TP 0.065304 SOWC368-06|BC-Hax2267|Aleuron cymographum	TP 0.067056 SOWB932-06|BC-Hax1925|Hemeroplanes ornatus	TP 0.065269 BLPCC824-08|07-SRNP-107309|Xylophanes chiron	TP 0.065269 BLPCC824-08|07-SRNP-107309|Xylophanes chiron	TP 0.065229 SOWC085-06|BC-Hax2078|Enyo ocypete	TP 0.062140 SPUEB082-07|BC-EMEM1022|Aleuron neglectum	TP 0.062140 SPUEB082-07|BC-EMEM1022|Aleuron neglectum
TP 0.066842 SOWB263-06|BC-Hax1256|Erinnyis guttularis	TP 0.067090 SOWC380-06|BC-Hax2279|Enyo lugubris	TP 0.065304 SOWC368-06|BC-Hax2267|Aleuron cymographum	TP 0.067056 SOWB932-06|BC-Hax1925|Hemeroplanes ornatus	TP 0.065269 BLPCC824-08|07-SRNP-107309|Xylophanes chiron	TP 0.065229 SOWC085-06|BC-Hax2078|Enyo ocypete	TP 0.065193 SPTVA681-07|VAG-317|Manduca wellingi	TP 0.062140 SPUEB082-07|BC-EMEM1022|Aleuron neglectum	TP 0.062140 SPUEB082-07|BC-EMEM1022|Aleuron neglectum
TP 0.066811 SPUEA562-07|BC-EMEM0562|Manduca gueneei	TP 0.067090 SOWC380-06|BC-Hax2279|Enyo lugubris	TP 0.065304 SOWC368-06|BC-Hax2267|Aleuron cymographum	TP 0.067056 SOWB932-06|BC-Hax1925|Hemeroplanes ornatus	TP 0.065269 BLPCC824-08|07-SRNP-107309|Xylophanes chiron	TP 0.063671 SOWA944-06|BC-Hax0937|Xylophanes cosmius	TP 0.064650 SOWE518-07|BC-Hax4417|Nyceryx riscus	TP 0.062140 SPUEB082-07|BC-EMEM1022|Aleuron neglectum	TP 0.062140 SPUEB082-07|BC-EMEM1022|Aleuron neglectum
TP 0.066811 SOWB069-06|BC-Hax1062|Eumorpha achemon	TP 0.067090 SOWC380-06|BC-Hax2279|Enyo lugubris	TP 0.065304 SOWC368-06|BC-Hax2267|Aleuron cymographum	TP 0.067056 SOWB932-06|BC-Hax1925|Hemeroplanes ornatus	TP 0.065269 BLPCC824-08|07-SRNP-107309|Xylophanes chiron	TP 0.063671 SOWA944-06|BC-Hax0937|Xylophanes cosmius	TP 0.063671 SOWA944-06|BC-Hax0937|Xylophanes cosmius	TP 0.062140 SPUEB082-07|BC-EMEM1022|Aleuron neglectum	TP 0.062140 SPUEB082-07|BC-EMEM1022|Aleuron neglectum
TP 0.066811 SOWB069-06|BC-Hax1062|Eumorpha achemon	TP 0.067090 SOWC380-06|BC-Hax2279|Enyo lugubris	TP 0.065269 BLPCC824-08|07-SRNP-107309|Xylophanes chiron	TP 0.067056 SOWB932-06|BC-Hax1925|Hemeroplanes ornatus	TP 0.065269 BLPCC824-08|07-SRNP-107309|Xylophanes chiron	TP 0.063671 SOWA944-06|BC-Hax0937|Xylophanes cosmius	TP 0.063671 SOWA944-06|BC-Hax0937|Xylophanes cosmius	TP 0.062140 SPUEB082-07|BC-EMEM1022|Aleuron neglectum	TP 0.062140 SPUEB082-07|BC-EMEM1022|Aleuron neglectum
TP 0.066786 SOWE522-07|BC-Hax4421|Nyceryx tacita	TP 0.067056 SOWB932-06|BC-Hax1925|Hemeroplanes ornatus	TP 0.065269 BLPCC824-08|07-SRNP-107309|Xylophanes chiron	TP 0.066958 SOWB074-06|BC-Hax1067|Eumorpha vitis	TP 0.065229 SOWC085-06|BC-Hax2078|Enyo ocypete	TP 0.063671 SOWA944-06|BC-Hax0937|Xylophanes cosmius	TP 0.063671 SOWA944-06|BC-Hax0937|Xylophanes cosmius	TP 0.062140 SPUEB082-07|BC-EMEM1022|Aleuron neglectum	TP 0.062140 SPUEB082-07|BC-EMEM1022|Aleuron neglectum
TP 0.066785 SOWE334-07|BC-Hax4233|Manduca schausi	TP 0.067056 SOWB932-06|BC-Hax1925|Hemeroplanes ornatus	TP 0.065269 BLPCC824-08|07-SRNP-107309|Xylophanes chiron	TP 0.066811 SOWB069-06|BC-Hax1062|Eumorpha achemon	TP 0.065229 SOWC085-06|BC-Hax2078|Enyo ocypete	TP 0.063671 SOWA944-06|BC-Hax0937|Xylophanes cosmius	TP 0.063671 SOWA944-06|BC-Hax0937|Xylophanes cosmius	TP 0.062140 SPUEB082-07|BC-EMEM1022|Aleuron neglectum	TP 0.062140 SPUEB082-07|BC-EMEM1022|Aleuron neglectum
TP 0.066757 SOWB175-06|BC-Hax1168|Xylophanes germen	TP 0.067056 SOWB932-06|BC-Hax1925|Hemeroplanes ornatus	TP 0.065269 BLPCC824-08|07-SRNP-107309|Xylophanes chiron	TP 0.066811 SOWB069-06|BC-Hax1062|Eumorpha achemon	TP 0.065229 SOWC085-06|BC-Hax2078|Enyo ocypete	TP 0.063671 SOWA944-06|BC-Hax0937|Xylophanes cosmius	TP 0.063671 SOWA944-06|BC-Hax0937|Xylophanes cosmius	TP 0.062140 SPUEB082-07|BC-EMEM1022|Aleuron neglectum	TP 0.062140 SPUEB082-07|BC-EMEM1022|Aleuron neglectum
TP 0.066757 SOWB175-06|BC-Hax1168|Xylophanes germen	TP 0.067056 SOWB932-06|BC-Hax1925|Hemeroplanes ornatus	TP 0.065269 BLPCC824-08|07-SRNP-107309|Xylophanes chiron	TP 0.065659 SOWB966-06|BC-Hax1959|Madoryx pseudothyreus	TP 0.065229 SOWC085-06|BC-Hax2078|Enyo ocypete	TP 0.063671 SOWA944-06|BC-Hax0937|Xylophanes cosmius	TP 0.063671 SOWA944-06|BC-Hax0937|Xylophanes cosmius	TP 0.062140 SPUEB082-07|BC-EMEM1022|Aleuron neglectum	TP 0.062140 SPUEB082-07|BC-EMEM1022|Aleuron neglectum
TP 0.066757 SOWB175-06|BC-Hax1168|Xylophanes germen	TP 0.067052 SPZSM133-08|BC-ZSMRR0133|Erinnyis alope	TP 0.065229 SOWC085-06|BC-Hax2078|Enyo ocypete	TP 0.065659 SOWB966-06|BC-Hax1959|Madoryx pseudothyreus	TP 0.065193 SOWB103-06|BC-Hax1096|Eumorpha typhoon	TP 0.063548 MHACG280-04|00-SRNP-2705|Aellopos clavipes	TP 0.063548 MHACG280-04|00-SRNP-2705|Aellopos clavipes	TP 0.062140 SPUEB082-07|BC-EMEM1022|Aleuron neglectum	TP 0.062140 SPUEB082-07|BC-EMEM1022|Aleuron neglectum
TP 0.065895 SOWB312-06|BC-Hax1305|Erinnyis domingonis	TP 0.067052 SPZSM133-08|BC-ZSMRR0133|Erinnyis alope	TP 0.065229 BLPCA125-08|07-SRNP-104730|Aellopos fadus	TP 0.065659 SOWB966-06|BC-Hax1959|Madoryx pseudothyreus	TP 0.063956 SOWB045-06|BC-Hax1038|Eumorpha strenua	TP 0.063548 MHACG280-04|00-SRNP-2705|Aellopos clavipes	TP 0.063548 MHACG280-04|00-SRNP-2705|Aellopos clavipes	TP 0.062140 SPUEB082-07|BC-EMEM1022|Aleuron neglectum	TP 0.062140 SPUEB082-07|BC-EMEM1022|Aleuron neglectum
TP 0.065885 SOWB221-06|BC-Hax1214|Isognathus excelsior	TP 0.066958 SOWB074-06|BC-Hax1067|Eumorpha vitis	TP 0.064650 SOWE518-07|BC-Hax4417|Nyceryx riscus	TP 0.065659 SOWB966-06|BC-Hax1959|Madoryx pseudothyreus	TP 0.063956 SOWB045-06|BC-Hax1038|Eumorpha strenua	TP 0.063548 MHACG280-04|00-SRNP-2705|Aellopos clavipes	TP 0.063486 SOWB627-06|BC-Hax1620|Manduca brontes	TP 0.062140 SPUEB082-07|BC-EMEM1022|Aleuron neglectum	TP 0.062140 SPUEB082-07|BC-EMEM1022|Aleuron neglectum
TP 0.065885 SOWB221-06|BC-Hax1214|Isognathus excelsior	TP 0.066958 SOWB074-06|BC-Hax1067|Eumorpha vitis	TP 0.064650 SOWE518-07|BC-Hax4417|Nyceryx riscus	TP 0.065659 SOWB966-06|BC-Hax1959|Madoryx pseudothyreus	TP 0.063671 SOWA944-06|BC-Hax0937|Xylophanes cosmius	TP 0.063548 MHACG280-04|00-SRNP-2705|Aellopos clavipes	TP 0.062140 SPUEB082-07|BC-EMEM1022|Aleuron neglectum	TP 0.062140 SPUEB082-07|BC-EMEM1022|Aleuron neglectum	TP 0.062140 SPUEB082-07|BC-EMEM1022|Aleuron neglectum
TP 0.065659 SOWB966-06|BC-Hax1959|Madoryx pseudothyreus	TP 0.066786 SOWE522-07|BC-Hax4421|Nyceryx tacita	TP 0.064337 SPTMA232-07|BC-Mel 0310|Xylophanes indistincta	TP 0.065659 SOWB966-06|BC-Hax1959|Madoryx pseudothyreus	TP 0.063671 SOWA944-06|BC-Hax0937|Xylophanes cosmius	TP 0.063486 SOWB627-06|BC-Hax1620|Manduca brontes	TP 0.062140 SPUEB082-07|BC-EMEM1022|Aleuron neglectum	TP 0.062140 SPUEB082-07|BC-EMEM1022|Aleuron neglectum	TP 0.062140 SPUEB082-07|BC-EMEM1022|Aleuron neglectum
TP 0.065659 SOWB966-06|BC-Hax1959|Madoryx pseudothyreus	TP 0.066757 SOWB175-06|BC-Hax1168|Xylophanes germen	TP 0.064337 SPTMA232-07|BC-Mel 0310|Xylophanes indistincta	TP 0.065659 SOWB966-06|BC-Hax1959|Madoryx pseudothyreus	TP 0.063671 SOWA944-06|BC-Hax0937|Xylophanes cosmius	TP 0.062140 SPUEB082-07|BC-EMEM1022|Aleuron neglectum	TP 0.062140 SPUEB082-07|BC-EMEM1022|Aleuron neglectum	TP 0.062140 SPUEB082-07|BC-EMEM1022|Aleuron neglectum	TP 0.061988 SOWB940-06|BC-Hax1933|Hemeroplanes triptolemus
TP 0.065659 SOWB966-06|BC-Hax1959|Madoryx pseudothyreus	TP 0.066757 SOWB175-06|BC-Hax1168|Xylophanes germen	TP 0.063956 SOWB045-06|BC-Hax1038|Eumorpha strenua	TP 0.065659 SOWB966-06|BC-Hax1959|Madoryx pseudothyreus	TP 0.063671 SOWA944-06|BC-Hax0937|Xylophanes cosmius	TP 0.062140 SPUEB082-07|BC-EMEM1022|Aleuron neglectum	TP 0.062140 SPUEB082-07|BC-EMEM1022|Aleuron neglectum	TP 0.062140 SPUEB082-07|BC-EMEM1022|Aleuron neglectum	TP 0.061988 SOWB940-06|BC-Hax1933|Hemeroplanes triptolemus
TP 0.065592 SOWA944-06|BC-Hax0937|Xylophanes cosmius	TP 0.065895 SOWB312-06|BC-Hax1305|Erinnyis domingonis	TP 0.063956 SOWB045-06|BC-Hax1038|Eumorpha strenua	TP 0.065659 SOWB966-06|BC-Hax1959|Madoryx pseudothyreus	TP 0.063671 SOWA944-06|BC-Hax0937|Xylophanes cosmius	TP 0.062140 SPUEB082-07|BC-EMEM1022|Aleuron neglectum	TP 0.062140 SPUEB082-07|BC-EMEM1022|Aleuron neglectum	TP 0.062140 SPUEB082-07|BC-EMEM1022|Aleuron neglectum	TP 0.061988 SOWB940-06|BC-Hax1933|Hemeroplanes triptolemus
TP 0.065480 SOWC314-06|BC-Hax2213|Nyceryx alophus	TP 0.065895 SOWB312-06|BC-Hax1305|Erinnyis domingonis	TP 0.063956 SOWB045-06|BC-Hax1038|Eumorpha strenua	TP 0.065659 SOWB966-06|BC-Hax1959|Madoryx pseudothyreus	TP 0.063671 SOWA944-06|BC-Hax0937|Xylophanes cosmius	TP 0.062140 SPUEB082-07|BC-EMEM1022|Aleuron neglectum	TP 0.062140 SPUEB082-07|BC-EMEM1022|Aleuron neglectum	TP 0.062140 SPUEB082-07|BC-EMEM1022|Aleuron neglectum	TP 0.061988 SOWB940-06|BC-Hax1933|Hemeroplanes triptolemus
TP 0.065480 SOWC314-06|BC-Hax2213|Nyceryx alophus	TP 0.065885 SOWB221-06|BC-Hax1214|Isognathus excelsior	TP 0.063956 SOWB045-06|BC-Hax1038|Eumorpha strenua	TP 0.065659 SOWB966-06|BC-Hax1959|Madoryx pseudothyreus	TP 0.063548 MHACG280-04|00-SRNP-2705|Aellopos clavipes	TP 0.062140 SPUEB082-07|BC-EMEM1022|Aleuron neglectum	TP 0.062140 SPUEB082-07|BC-EMEM1022|Aleuron neglectum	TP 0.062140 SPUEB082-07|BC-EMEM1022|Aleuron neglectum	TP 0.061988 SOWB940-06|BC-Hax1933|Hemeroplanes triptolemus
TP 0.065468 SOWA881-06|BC-Hax0874|Xylophanes meridanus	TP 0.065885 SOWB221-06|BC-Hax1214|Isognathus excelsior	TP 0.063891 SOWE261-07|BC-Hax4160|Adhemarius gagarini	TP 0.065659 SOWB966-06|BC-Hax1959|Madoryx pseudothyreus	TP 0.063548 MHACG280-04|00-SRNP-2705|Aellopos clavipes	TP 0.062140 SPUEB082-07|BC-EMEM1022|Aleuron neglectum	TP 0.062140 SPUEB082-07|BC-EMEM1022|Aleuron neglectum	TP 0.062140 SPUEB082-07|BC-EMEM1022|Aleuron neglectum	TP 0.061988 SOWB940-06|BC-Hax1933|Hemeroplanes triptolemus
TP 0.065412 SOWB112-06|BC-Hax1105|Eumorpha analis	TP 0.065731 SOWA756-06|BC-Hax0749|Xylophanes haxairei	TP 0.063891 SOWE261-07|BC-Hax4160|Adhemarius gagarini	TP 0.065659 SOWA233-06|BC-Hax0233|Adhemarius ypsilon	TP 0.063548 MHACG280-04|00-SRNP-2705|Aellopos clavipes	TP 0.062140 SPUEB082-07|BC-EMEM1022|Aleuron neglectum	TP 0.062140 SPUEB082-07|BC-EMEM1022|Aleuron neglectum	TP 0.062140 SPUEB082-07|BC-EMEM1022|Aleuron neglectum	TP 0.061988 SOWB940-06|BC-Hax1933|Hemeroplanes triptolemus
TP 0.065412 SOWB074-06|BC-Hax1067|Eumorpha vitis	TP 0.065659 SOWB966-06|BC-Hax1959|Madoryx pseudothyreus	TP 0.063891 SOWE261-07|BC-Hax4160|Adhemarius gagarini	TP 0.065659 SOWA233-06|BC-Hax0233|Adhemarius ypsilon	TP 0.063548 MHACG280-04|00-SRNP-2705|Aellopos clavipes	TP 0.062140 SPUEB082-07|BC-EMEM1022|Aleuron neglectum	TP 0.062140 SPUEB082-07|BC-EMEM1022|Aleuron neglectum	TP 0.062140 SPUEB082-07|BC-EMEM1022|Aleuron neglectum	TP 0.061988 SOWB940-06|BC-Hax1933|Hemeroplanes triptolemus
TP 0.065361 SOWB132-06|BC-Hax1125|Xylophanes media	TP 0.065659 SOWB966-06|BC-Hax1959|Madoryx pseudothyreus	TP 0.063891 SOWE261-07|BC-Hax4160|Adhemarius gagarini	TP 0.065480 SOWC314-06|BC-Hax2213|Nyceryx alophus	TP 0.063461 SOWB271-06|BC-Hax1264|Erinnyis lassauxii	TP 0.062140 SPUEB082-07|BC-EMEM1022|Aleuron neglectum	TP 0.062140 SPUEB082-07|BC-EMEM1022|Aleuron neglectum	TP 0.062140 SPUEB082-07|BC-EMEM1022|Aleuron neglectum	TP 0.061988 SOWB940-06|BC-Hax1933|Hemeroplanes triptolemus
TP 0.065361 SOWA820-06|BC-Hax0813|Xylophanes turbata	TP 0.065659 SOWB966-06|BC-Hax1959|Madoryx pseudothyreus	TP 0.063720 SOWB112-06|BC-Hax1105|Eumorpha analis	TP 0.065480 SOWC314-06|BC-Hax2213|Nyceryx alophus	TP 0.062324 BLPCK543-08|08-SRNP-100636|Xylophanes undata	TP 0.062140 SPUEB082-07|BC-EMEM1022|Aleuron neglectum	TP 0.062140 SPUEB082-07|BC-EMEM1022|Aleuron neglectum	TP 0.062034 SOWA417-06|BC-Hax0417|Adhemarius palmeri	TP 0.061988 SOWB940-06|BC-Hax1933|Hemeroplanes triptolemus
TP 0.065361 SOWA820-06|BC-Hax0813|Xylophanes turbata	TP 0.065659 SOWB966-06|BC-Hax1959|Madoryx pseudothyreus	TP 0.063671 SOWA944-06|BC-Hax0937|Xylophanes cosmius	TP 0.065480 SOWC314-06|BC-Hax2213|Nyceryx alophus	TP 0.062186 LOSU059-06|05-SUR-0059|Isognathus scyron	TP 0.062140 SPUEB082-07|BC-EMEM1022|Aleuron neglectum	TP 0.062140 SPUEB082-07|BC-EMEM1022|Aleuron neglectum	TP 0.061988 SOWB940-06|BC-Hax1933|Hemeroplanes triptolemus	TP 0.061988 SOWB940-06|BC-Hax1933|Hemeroplanes triptolemus
TP 0.065361 SOWA820-06|BC-Hax0813|Xylophanes turbata	TP 0.065659 SOWB966-06|BC-Hax1959|Madoryx pseudothyreus	TP 0.063671 SOWA944-06|BC-Hax0937|Xylophanes cosmius	TP 0.065480 SOWC314-06|BC-Hax2213|Nyceryx alophus	TP 0.062186 LOSU059-06|05-SUR-0059|Isognathus scyron	TP 0.062140 SPUEB082-07|BC-EMEM1022|Aleuron neglectum	TP 0.062140 SPUEB082-07|BC-EMEM1022|Aleuron neglectum	TP 0.061988 SOWB940-06|BC-Hax1933|Hemeroplanes triptolemus	TP 0.061988 SOWB940-06|BC-Hax1933|Hemeroplanes triptolemus
TP 0.065304 SOWC368-06|BC-Hax2267|Aleuron cymographum	TP 0.065659 SOWA233-06|BC-Hax0233|Adhemarius ypsilon	TP 0.063671 SOWA944-06|BC-Hax0937|Xylophanes cosmius	TP 0.065480 SOWC314-06|BC-Hax2213|Nyceryx alophus	TP 0.062140 SPUEB082-07|BC-EMEM1022|Aleuron neglectum	TP 0.062140 SPUEB082-07|BC-EMEM1022|Aleuron neglectum	TP 0.062140 SPUEB082-07|BC-EMEM1022|Aleuron neglectum	TP 0.061988 SOWB940-06|BC-Hax1933|Hemeroplanes triptolemus	TP 0.061988 SOWB940-06|BC-Hax1933|Hemeroplanes triptolemus
TP 0.065304 SOWC368-06|BC-Hax2267|Aleuron cymographum	TP 0.065659 SOWA233-06|BC-Hax0233|Adhemarius ypsilon	TP 0.063671 SOWA944-06|BC-Hax0937|Xylophanes cosmius	TP 0.065480 SOWC314-06|BC-Hax2213|Nyceryx alophus	TP 0.062140 SPUEB082-07|BC-EMEM1022|Aleuron neglectum	TP 0.062140 SPUEB082-07|BC-EMEM1022|Aleuron neglectum	TP 0.062140 SPUEB082-07|BC-EMEM1022|Aleuron neglectum	TP 0.061988 SOWB940-06|BC-Hax1933|Hemeroplanes triptolemus	TP 0.061988 SOWB940-06|BC-Hax1933|Hemeroplanes triptolemus
TP 0.065304 SOWC368-06|BC-Hax2267|Aleuron cymographum	TP 0.065528 SOWA911-06|BC-Hax0904|Xylophanes aglaor	TP 0.063671 SOWA944-06|BC-Hax0937|Xylophanes cosmius	TP 0.065412 SOWB112-06|BC-Hax1105|Eumorpha analis	TP 0.062140 SPUEB082-07|BC-EMEM1022|Aleuron neglectum	TP 0.062034 SOWA417-06|BC-Hax0417|Adhemarius palmeri	TP 0.062140 SPUEB082-07|BC-EMEM1022|Aleuron neglectum	TP 0.061988 SOWB940-06|BC-Hax1933|Hemeroplanes triptolemus	TP 0.061988 SOWB940-06|BC-Hax1933|Hemeroplanes triptolemus
TP 0.065269 BLPCC824-08|07-SRNP-107309|Xylophanes chiron	TP 0.065480 SOWC314-06|BC-Hax2213|Nyceryx alophus	TP 0.063671 SOWA944-06|BC-Hax0937|Xylophanes cosmius	TP 0.065412 SOWB074-06|BC-Hax1067|Eumorpha vitis	TP 0.062140 SPUEB082-07|BC-EMEM1022|Aleuron neglectum	TP 0.062034 SOWA417-06|BC-Hax0417|Adhemarius palmeri	TP 0.062140 SPUEB082-07|BC-EMEM1022|Aleuron neglectum	TP 0.061988 SOWB940-06|BC-Hax1933|Hemeroplanes triptolemus	TP 0.061988 SOWB940-06|BC-Hax1933|Hemeroplanes triptolemus
TP 0.065260 SOWB890-06|BC-Hax1883|Manduca prestoni	TP 0.065412 SOWB112-06|BC-Hax1105|Eumorpha analis	TP 0.063671 SOWA944-06|BC-Hax0937|Xylophanes cosmius	TP 0.065412 SOWB074-06|BC-Hax1067|Eumorpha vitis	TP 0.062140 SPUEB082-07|BC-EMEM1022|Aleuron neglectum	TP 0.061988 SOWB940-06|BC-Hax1933|Hemeroplanes triptolemus	TP 0.062140 SPUEB082-07|BC-EMEM1022|Aleuron neglectum	TP 0.061988 SOWB940-06|BC-Hax1933|Hemeroplanes triptolemus	TP 0.061988 SOWB940-06|BC-Hax1933|Hemeroplanes triptolemus
TP 0.065229 SOWC085-06|BC-Hax2078|Enyo ocypete	TP 0.065412 SOWB112-06|BC-Hax1105|Eumorpha analis	TP 0.063548 SOWB276-06|BC-Hax1269|Erinnyis impunctata	TP 0.065412 SOWB074-06|BC-Hax1067|Eumorpha vitis	TP 0.062140 SPUEB082-07|BC-EMEM1022|Aleuron neglectum	TP 0.061988 SOWB940-06|BC-Hax1933|Hemeroplanes triptolemus	TP 0.062034 SOWA417-06|BC-Hax0417|Adhemarius palmeri	TP 0.061988 SOWB940-06|BC-Hax1933|Hemeroplanes triptolemus	TP 0.061988 SOWB940-06|BC-Hax1933|Hemeroplanes triptolemus
TP 0.065229 SOWC085-06|BC-Hax2078|Enyo ocypete	TP 0.065412 SOWB112-06|BC-Hax1105|Eumorpha analis	TP 0.063548 MHACG280-04|00-SRNP-2705|Aellopos clavipes	TP 0.065412 SOWB074-06|BC-Hax1067|Eumorpha vitis	TP 0.062140 SPUEB082-07|BC-EMEM1022|Aleuron neglectum	TP 0.061988 SOWB940-06|BC-Hax1933|Hemeroplanes triptolemus	TP 0.061988 SOWB940-06|BC-Hax1933|Hemeroplanes triptolemus	TP 0.061988 SOWB940-06|BC-Hax1933|Hemeroplanes triptolemus	TP 0.061988 SOWB940-06|BC-Hax1933|Hemeroplanes triptolemus
TP 0.065229 SOWC085-06|BC-Hax2078|Enyo ocypete	TP 0.065412 SOWB074-06|BC-Hax1067|Eumorpha vitis	TP 0.063548 MHACG280-04|00-SRNP-2705|Aellopos clavipes	TP 0.065361 SOWA820-06|BC-Hax0813|Xylophanes turbata	TP 0.062140 SPUEB082-07|BC-EMEM1022|Aleuron neglectum	TP 0.061988 SOWB940-06|BC-Hax1933|Hemeroplanes triptolemus	TP 0.061988 SOWB940-06|BC-Hax1933|Hemeroplanes triptolemus	TP 0.061988 SOWB940-06|BC-Hax1933|Hemeroplanes triptolemus	TP 0.061988 SOWB940-06|BC-Hax1933|Hemeroplanes triptolemus
TP 0.065229 SOWB747-06|BC-Hax1740|Manduca quinquemaculatus	TP 0.065412 SOWB074-06|BC-Hax1067|Eumorpha vitis	TP 0.063548 MHACG280-04|00-SRNP-2705|Aellopos clavipes	TP 0.065361 SOWA820-06|BC-Hax0813|Xylophanes turbata	TP 0.062140 SPUEB082-07|BC-EMEM1022|Aleuron neglectum	TP 0.061988 SOWB940-06|BC-Hax1933|Hemeroplanes triptolemus	TP 0.061988 SOWB940-06|BC-Hax1933|Hemeroplanes triptolemus	TP 0.061988 SOWB940-06|BC-Hax1933|Hemeroplanes triptolemus	TP 0.061988 SOWB940-06|BC-Hax1933|Hemeroplanes triptolemus
TP 0.065229 SOWA826-06|BC-Hax0819|Xylophanes pistacina	TP 0.065412 SOWB074-06|BC-Hax1067|Eumorpha vitis	TP 0.063548 MHACG280-04|00-SRNP-2705|Aellopos clavipes	TP 0.065304 SOWC368-06|BC-Hax2267|Aleuron cymographum	TP 0.062140 SPUEB082-07|BC-EMEM1022|Aleuron neglectum	TP 0.061988 SOWB940-06|BC-Hax1933|Hemeroplanes triptolemus	TP 0.061988 SOWB940-06|BC-Hax1933|Hemeroplanes triptolemus	TP 0.061988 SOWB940-06|BC-Hax1933|Hemeroplanes triptolemus	TP 0.061988 SOWB940-06|BC-Hax1933|Hemeroplanes triptolemus
TP 0.065193 SPTVA681-07|VAG-317|Manduca wellingi	TP 0.065361 SOWA820-06|BC-Hax0813|Xylophanes turbata	TP 0.063548 MHACG280-04|00-SRNP-2705|Aellopos clavipes	TP 0.065304 SOWC368-06|BC-Hax2267|Aleuron cymographum	TP 0.062140 SPUEB082-07|BC-EMEM1022|Aleuron neglectum	TP 0.061988 SOWB940-06|BC-Hax1933|Hemeroplanes triptolemus	TP 0.061988 SOWB940-06|BC-Hax1933|Hemeroplanes triptolemus	TP 0.061988 SOWB940-06|BC-Hax1933|Hemeroplanes triptolemus	TP 0.061988 SOWB940-06|BC-Hax1933|Hemeroplanes triptolemus
TP 0.065193 SPTVA681-07|VAG-317|Manduca wellingi	TP 0.065361 SOWA820-06|BC-Hax0813|Xylophanes turbata	TP 0.063515 SOWB720-06|BC-Hax1713|Manduca muscosa	TP 0.065304 SOWC368-06|BC-Hax2267|Aleuron cymographum	TP 0.062140 SPUEB082-07|BC-EMEM1022|Aleuron neglectum	TP 0.061988 SOWB940-06|BC-Hax1933|Hemeroplanes triptolemus	TP 0.061988 SOWB940-06|BC-Hax1933|Hemeroplanes triptolemus	TP 0.061988 SOWB940-06|BC-Hax1933|Hemeroplanes triptolemus	TP 0.061988 SOWB940-06|BC-Hax1933|Hemeroplanes triptolemus
TP 0.065193 SOWB103-06|BC-Hax1096|Eumorpha typhoon	TP 0.065304 SOWC368-06|BC-Hax2267|Aleuron cymographum	TP 0.063515 SOWB634-06|BC-Hax1627|Manduca afflicta	TP 0.065269 BLPCC824-08|07-SRNP-107309|Xylophanes chiron	TP 0.062140 SPUEB082-07|BC-EMEM1022|Aleuron neglectum	TP 0.061988 SOWB940-06|BC-Hax1933|Hemeroplanes triptolemus	TP 0.061988 SOWB940-06|BC-Hax1933|Hemeroplanes triptolemus	TP 0.061988 SOWB940-06|BC-Hax1933|Hemeroplanes triptolemus	TP 0.061988 SOWB940-06|BC-Hax1933|Hemeroplanes triptolemus
TP 0.065161 SOWB286-06|BC-Hax1279|Erinnyis oenotrus	TP 0.065304 SOWC368-06|BC-Hax2267|Aleuron cymographum	TP 0.063486 SOWB627-06|BC-Hax1620|Manduca brontes	TP 0.065269 BLPCC824-08|07-SRNP-107309|Xylophanes chiron	TP 0.062140 SPUEB082-07|BC-EMEM1022|Aleuron neglectum	TP 0.061988 SOWB940-06|BC-Hax1933|Hemeroplanes triptolemus	TP 0.061988 SOWB940-06|BC-Hax1933|Hemeroplanes triptolemus	TP 0.061988 SOWB940-06|BC-Hax1933|Hemeroplanes triptolemus	TP 0.061988 SOWB940-06|BC-Hax1933|Hemeroplanes triptolemus
TP 0.065161 SOWA379-06|BC-Hax0379|Sphinx morio	TP 0.065269 BLPCC824-08|07-SRNP-107309|Xylophanes chiron	TP 0.063486 SOWB627-06|BC-Hax1620|Manduca brontes	TP 0.065269 BLPCC824-08|07-SRNP-107309|Xylophanes chiron	TP 0.062140 SPUEB082-07|BC-EMEM1022|Aleuron neglectum	TP 0.061988 SOWB940-06|BC-Hax1933|Hemeroplanes triptolemus	TP 0.061988 SOWB940-06|BC-Hax1933|Hemeroplanes triptolemus	TP 0.061988 SOWB940-06|BC-Hax1933|Hemeroplanes triptolemus	TP 0.061946 SOWB068-06|BC-Hax1061|Eumorpha pandorus
TP 0.065090 SOWB634-06|BC-Hax1627|Manduca afflicta	TP 0.065269 BLPCC824-08|07-SRNP-107309|Xylophanes chiron	TP 0.063486 SOWB627-06|BC-Hax1620|Manduca brontes	TP 0.065269 BLPCC824-08|07-SRNP-107309|Xylophanes chiron	TP 0.062140 SPUEB082-07|BC-EMEM1022|Aleuron neglectum	TP 0.061988 SOWB940-06|BC-Hax1933|Hemeroplanes triptolemus	TP 0.061988 SOWB940-06|BC-Hax1933|Hemeroplanes triptolemus	TP 0.061988 SOWB940-06|BC-Hax1933|Hemeroplanes triptolemus	TP 0.061860 SPHYE007-08|BC-EST0007|Agrius convolvuli
TP 0.065074 SOWA911-06|BC-Hax0904|Xylophanes aglaor	TP 0.065269 BLPCC824-08|07-SRNP-107309|Xylophanes chiron	TP 0.063486 SOWB298-06|BC-Hax1291|Erinnyis obscura	TP 0.065269 BLPCC824-08|07-SRNP-107309|Xylophanes chiron	TP 0.062140 SPUEB082-07|BC-EMEM1022|Aleuron neglectum	TP 0.061988 SOWB940-06|BC-Hax1933|Hemeroplanes triptolemus	TP 0.061988 SOWB940-06|BC-Hax1933|Hemeroplanes triptolemus	TP 0.061988 SOWB940-06|BC-Hax1933|Hemeroplanes triptolemus	TP 0.061860 SPHYE007-08|BC-EST0007|Agrius convolvuli
TP 0.065063 SPUEB106-07|BC-EMEM1046|Nyceryx ericea	TP 0.065229 SOWC085-06|BC-Hax2078|Enyo ocypete	TP 0.063461 SOWB271-06|BC-Hax1264|Erinnyis lassauxii	TP 0.065269 BLPCC824-08|07-SRNP-107309|Xylophanes chiron	TP 0.062140 SPUEB082-07|BC-EMEM1022|Aleuron neglectum	TP 0.061988 SOWB940-06|BC-Hax1933|Hemeroplanes triptolemus	TP 0.061988 SOWB940-06|BC-Hax1933|Hemeroplanes triptolemus	TP 0.061988 SOWB940-06|BC-Hax1933|Hemeroplanes triptolemus	TP 0.060507 SOWA891-06|BC-Hax0884|Xylophanes tyndarus
TP 0.065063 SPUEB106-07|BC-EMEM1046|Nyceryx ericea	TP 0.065229 SOWC085-06|BC-Hax2078|Enyo ocypete	TP 0.063440 SOWB831-06|BC-Hax1824|Manduca florestan	TP 0.065269 BLPCC824-08|07-SRNP-107309|Xylophanes chiron	TP 0.062140 SPUEB082-07|BC-EMEM1022|Aleuron neglectum	TP 0.061988 SOWB940-06|BC-Hax1933|Hemeroplanes triptolemus	TP 0.061988 SOWB940-06|BC-Hax1933|Hemeroplanes triptolemus	TP 0.061988 SOWB940-06|BC-Hax1933|Hemeroplanes triptolemus	TP 0.060507 SOWA891-06|BC-Hax0884|Xylophanes tyndarus
TP 0.065063 SPUEB106-07|BC-EMEM1046|Nyceryx ericea	TP 0.065229 SOWC085-06|BC-Hax2078|Enyo ocypete	TP 0.063440 SOWB293-06|BC-Hax1286|Erinnyis crameri	TP 0.065269 BLPCC824-08|07-SRNP-107309|Xylophanes chiron	TP 0.062140 SPUEB082-07|BC-EMEM1022|Aleuron neglectum	TP 0.061988 SOWB940-06|BC-Hax1933|Hemeroplanes triptolemus	TP 0.061988 SOWB940-06|BC-Hax1933|Hemeroplanes triptolemus	TP 0.061988 SOWB940-06|BC-Hax1933|Hemeroplanes triptolemus	TP 0.060507 SOWA891-06|BC-Hax0884|Xylophanes tyndarus
TP 0.064650 SOWE518-07|BC-Hax4417|Nyceryx riscus	TP 0.065229 SOWC085-06|BC-Hax2078|Enyo ocypete	TP 0.063410 SPUEA542-07|BC-EMEM0542|Manduca jasminearum	TP 0.065229 SOWC085-06|BC-Hax2078|Enyo ocypete	TP 0.062140 SPUEB082-07|BC-EMEM1022|Aleuron neglectum	TP 0.061988 SOWB940-06|BC-Hax1933|Hemeroplanes triptolemus	TP 0.061988 SOWB940-06|BC-Hax1933|Hemeroplanes triptolemus	TP 0.061988 SOWB940-06|BC-Hax1933|Hemeroplanes triptolemus	TP 0.060507 SOWA891-06|BC-Hax0884|Xylophanes tyndarus
TP 0.064650 SOWE518-07|BC-Hax4417|Nyceryx riscus	TP 0.065229 SOWB747-06|BC-Hax1740|Manduca quinquemaculatus	TP 0.062467 SOWA249-06|BC-Hax0249|Adhemarius dentoni	TP 0.065063 SPUEB106-07|BC-EMEM1046|Nyceryx ericea	TP 0.062140 SPUEB082-07|BC-EMEM1022|Aleuron neglectum	TP 0.061988 SOWB940-06|BC-Hax1933|Hemeroplanes triptolemus	TP 0.061988 SOWB940-06|BC-Hax1933|Hemeroplanes triptolemus	TP 0.061988 SOWB940-06|BC-Hax1933|Hemeroplanes triptolemus	TP 0.060507 SOWA891-06|BC-Hax0884|Xylophanes tyndarus
TP 0.064650 SOWE518-07|BC-Hax4417|Nyceryx riscus	TP 0.065193 SPTVA681-07|VAG-317|Manduca wellingi	TP 0.062208 SOWB002-06|BC-Hax0995|Xylophanes ockendeni	TP 0.064650 SOWE518-07|BC-Hax4417|Nyceryx riscus	TP 0.062034 SOWA417-06|BC-Hax0417|Adhemarius palmeri	TP 0.061988 SOWB940-06|BC-Hax1933|Hemeroplanes triptolemus	TP 0.061988 SOWB940-06|BC-Hax1933|Hemeroplanes triptolemus	TP 0.061988 SOWB940-06|BC-Hax1933|Hemeroplanes triptolemus	TP 0.060507 SOWA891-06|BC-Hax0884|Xylophanes tyndarus
TP 0.064650 SOWE518-07|BC-Hax4417|Nyceryx riscus	TP 0.065193 SOWE226-07|BC-Hax4125|Manduca caribbeus	TP 0.062208 SOWB002-06|BC-Hax0995|Xylophanes ockendeni	TP 0.064616 SOWA829-06|BC-Hax0822|Xylophanes falco	TP 0.062034 SOWA417-06|BC-Hax0417|Adhemarius palmeri	TP 0.061988 SOWB940-06|BC-Hax1933|Hemeroplanes triptolemus	TP 0.061988 SOWB940-06|BC-Hax1933|Hemeroplanes triptolemus	TP 0.061988 SOWB940-06|BC-Hax1933|Hemeroplanes triptolemus	TP 0.060507 SOWA891-06|BC-Hax0884|Xylophanes tyndarus
TP 0.064650 SOWE518-07|BC-Hax4417|Nyceryx riscus	TP 0.065193 SOWE226-07|BC-Hax4125|Manduca caribbeus	TP 0.062186 LOSU059-06|05-SUR-0059|Isognathus scyron	TP 0.063956 SOWB045-06|BC-Hax1038|Eumorpha strenua	TP 0.062034 SOWA417-06|BC-Hax0417|Adhemarius palmeri	TP 0.061946 SOWB068-06|BC-Hax1061|Eumorpha pandorus	TP 0.061988 SOWB940-06|BC-Hax1933|Hemeroplanes triptolemus	TP 0.061988 SOWB940-06|BC-Hax1933|Hemeroplanes triptolemus	TP 0.060507 SOWA891-06|BC-Hax0884|Xylophanes tyndarus
TP 0.064616 SOWA829-06|BC-Hax0822|Xylophanes falco	TP 0.065193 SOWE226-07|BC-Hax4125|Manduca caribbeus	TP 0.062140 SPUEB082-07|BC-EMEM1022|Aleuron neglectum	TP 0.063956 SOWB045-06|BC-Hax1038|Eumorpha strenua	TP 0.062034 SOWA417-06|BC-Hax0417|Adhemarius palmeri	TP 0.061946 SOWB068-06|BC-Hax1061|Eumorpha pandorus	TP 0.061988 SOWB940-06|BC-Hax1933|Hemeroplanes triptolemus	TP 0.061988 SOWB940-06|BC-Hax1933|Hemeroplanes triptolemus	TP 0.060507 SOWA891-06|BC-Hax0884|Xylophanes tyndarus
TP 0.064616 SOWA829-06|BC-Hax0822|Xylophanes falco	TP 0.065193 SOWB103-06|BC-Hax1096|Eumorpha typhoon	TP 0.062140 SPUEB082-07|BC-EMEM1022|Aleuron neglectum	TP 0.063956 SOWB045-06|BC-Hax1038|Eumorpha strenua	TP 0.061988 SOWB940-06|BC-Hax1933|Hemeroplanes triptolemus	TP 0.061946 SOWB068-06|BC-Hax1061|Eumorpha pandorus	TP 0.061988 SOWB940-06|BC-Hax1933|Hemeroplanes triptolemus	TP 0.061946 SOWB068-06|BC-Hax1061|Eumorpha pandorus	TP 0.060507 SOWA891-06|BC-Hax0884|Xylophanes tyndarus
TP 0.064337 SPTMA232-07|BC-Mel 0310|Xylophanes indistincta	TP 0.065063 SPUEB106-07|BC-EMEM1046|Nyceryx ericea	TP 0.062140 SPUEB082-07|BC-EMEM1022|Aleuron neglectum	TP 0.063891 SOWE261-07|BC-Hax4160|Adhemarius gagarini	TP 0.061988 SOWB940-06|BC-Hax1933|Hemeroplanes triptolemus	TP 0.061946 SOWB068-06|BC-Hax1061|Eumorpha pandorus	TP 0.061988 SOWB940-06|BC-Hax1933|Hemeroplanes triptolemus	TP 0.061860 SPHYE007-08|BC-EST0007|Agrius convolvuli	TP 0.060507 SOWA891-06|BC-Hax0884|Xylophanes tyndarus
TP 0.063956 SOWB001-06|BC-Hax0994|Xylophanes macasensis	TP 0.065055 SOWB872-06|BC-Hax1865|Manduca camposi	TP 0.062140 SPUEB082-07|BC-EMEM1022|Aleuron neglectum	TP 0.063720 SOWB112-06|BC-Hax1105|Eumorpha analis	TP 0.061988 SOWB940-06|BC-Hax1933|Hemeroplanes triptolemus	TP 0.061860 SPHYE007-08|BC-EST0007|Agrius convolvuli	TP 0.061988 SOWB940-06|BC-Hax1933|Hemeroplanes triptolemus	TP 0.061860 SPHYE007-08|BC-EST0007|Agrius convolvuli	TP 0.060507 SOWA891-06|BC-Hax0884|Xylophanes tyndarus
TP 0.063956 SATWB129-08|BC-Roug1177|Xylophanes isaon	TP 0.064650 SOWE518-07|BC-Hax4417|Nyceryx riscus	TP 0.062140 SPUEB082-07|BC-EMEM1022|Aleuron neglectum	TP 0.063671 SOWA944-06|BC-Hax0937|Xylophanes cosmius	TP 0.061988 SOWB940-06|BC-Hax1933|Hemeroplanes triptolemus	TP 0.061860 SPHYE007-08|BC-EST0007|Agrius convolvuli	TP 0.061988 SOWB940-06|BC-Hax1933|Hemeroplanes triptolemus	TP 0.061860 SPHYE007-08|BC-EST0007|Agrius convolvuli	TP 0.060507 SOWA891-06|BC-Hax0884|Xylophanes tyndarus
TP 0.063864 SOWA904-06|BC-Hax0897|Xylophanes rhodina	TP 0.064616 SOWA829-06|BC-Hax0822|Xylophanes falco	TP 0.062140 SPUEB082-07|BC-EMEM1022|Aleuron neglectum	TP 0.063671 SOWA944-06|BC-Hax0937|Xylophanes cosmius	TP 0.061988 SOWB940-06|BC-Hax1933|Hemeroplanes triptolemus	TP 0.061860 SPHYE007-08|BC-EST0007|Agrius convolvuli	TP 0.061946 SOWB068-06|BC-Hax1061|Eumorpha pandorus	TP 0.061860 SPHYE007-08|BC-EST0007|Agrius convolvuli	TP 0.060507 SOWA891-06|BC-Hax0884|Xylophanes tyndarus
TP 0.063798 SOWA829-06|BC-Hax0822|Xylophanes falco	TP 0.064616 SOWA829-06|BC-Hax0822|Xylophanes falco	TP 0.062140 SPUEB082-07|BC-EMEM1022|Aleuron neglectum	TP 0.063671 SOWA944-06|BC-Hax0937|Xylophanes cosmius	TP 0.061988 SOWB940-06|BC-Hax1933|Hemeroplanes triptolemus	TP 0.061860 SPHYE007-08|BC-EST0007|Agrius convolvuli	TP 0.061946 SOWB068-06|BC-Hax1061|Eumorpha pandorus	TP 0.061860 SPHYE007-08|BC-EST0007|Agrius convolvuli	TP 0.060507 SOWA891-06|BC-Hax0884|Xylophanes tyndarus
TP 0.063720 SOWB112-06|BC-Hax1105|Eumorpha analis	TP 0.064337 SPTMA232-07|BC-Mel 0310|Xylophanes indistincta	TP 0.062140 SPUEB082-07|BC-EMEM1022|Aleuron neglectum	TP 0.063671 SOWA944-06|BC-Hax0937|Xylophanes cosmius	TP 0.061988 SOWB940-06|BC-Hax1933|Hemeroplanes triptolemus	TP 0.061860 SPHYE007-08|BC-EST0007|Agrius convolvuli	TP 0.061946 SOWB068-06|BC-Hax1061|Eumorpha pandorus	TP 0.061843 SOWB634-06|BC-Hax1627|Manduca afflicta	TP 0.060507 SOWA891-06|BC-Hax0884|Xylophanes tyndarus
TP 0.063688 SOWB029-06|BC-Hax1022|Xylophanes kiefferi	TP 0.063956 SOWB045-06|BC-Hax1038|Eumorpha strenua	TP 0.062140 SPUEB082-07|BC-EMEM1022|Aleuron neglectum	TP 0.063671 SOWA944-06|BC-Hax0937|Xylophanes cosmius	TP 0.061988 SOWB940-06|BC-Hax1933|Hemeroplanes triptolemus	TP 0.061860 SPHYE007-08|BC-EST0007|Agrius convolvuli	TP 0.061860 SPHYE007-08|BC-EST0007|Agrius convolvuli	TP 0.061664 MHACG280-04|00-SRNP-2705|Aellopos clavipes	TP 0.060507 SOWA891-06|BC-Hax0884|Xylophanes tyndarus
TP 0.063671 SOWB018-06|BC-Hax1011|Xylophanes rhodochlora	TP 0.063956 SOWB045-06|BC-Hax1038|Eumorpha strenua	TP 0.062140 SPUEB082-07|BC-EMEM1022|Aleuron neglectum	TP 0.063626 SOWB126-06|BC-Hax1119|Eumorpha elisa	TP 0.061988 SOWB940-06|BC-Hax1933|Hemeroplanes triptolemus	TP 0.061860 SPHYE007-08|BC-EST0007|Agrius convolvuli	TP 0.061860 SPHYE007-08|BC-EST0007|Agrius convolvuli	TP 0.061664 MHACG280-04|00-SRNP-2705|Aellopos clavipes	TP 0.060507 SOWA891-06|BC-Hax0884|Xylophanes tyndarus
TP 0.063671 SOWA944-06|BC-Hax0937|Xylophanes cosmius	TP 0.063956 SOWB045-06|BC-Hax1038|Eumorpha strenua	TP 0.062034 SOWA417-06|BC-Hax0417|Adhemarius palmeri	TP 0.063579 SOWC378-06|BC-Hax2277|Unzela pronoe	TP 0.061988 SOWB940-06|BC-Hax1933|Hemeroplanes triptolemus	TP 0.061860 SPHYE007-08|BC-EST0007|Agrius convolvuli	TP 0.061860 SPHYE007-08|BC-EST0007|Agrius convolvuli	TP 0.061664 MHACG280-04|00-SRNP-2705|Aellopos clavipes	TP 0.060507 SOWA891-06|BC-Hax0884|Xylophanes tyndarus
TP 0.063671 SOWA944-06|BC-Hax0937|Xylophanes cosmius	TP 0.063956 SOWB001-06|BC-Hax0994|Xylophanes macasensis	TP 0.062034 SOWA417-06|BC-Hax0417|Adhemarius palmeri	TP 0.063548 MHACG280-04|00-SRNP-2705|Aellopos clavipes	TP 0.061988 SOWB057-06|BC-Hax1050|Eumorpha drucei	TP 0.061843 SOWB634-06|BC-Hax1627|Manduca afflicta	TP 0.061860 SPHYE007-08|BC-EST0007|Agrius convolvuli	TP 0.060507 SOWA891-06|BC-Hax0884|Xylophanes tyndarus	TP 0.060507 SOWA891-06|BC-Hax0884|Xylophanes tyndarus
TP 0.063671 SOWA944-06|BC-Hax0937|Xylophanes cosmius	TP 0.063956 SATWB129-08|BC-Roug1177|Xylophanes isaon	TP 0.062034 SOWA417-06|BC-Hax0417|Adhemarius palmeri	TP 0.063548 MHACG280-04|00-SRNP-2705|Aellopos clavipes	TP 0.061946 SOWB068-06|BC-Hax1061|Eumorpha pandorus	TP 0.061795 SOWB765-06|BC-Hax1758|Manduca extrema	TP 0.061860 SPHYE007-08|BC-EST0007|Agrius convolvuli	TP 0.060507 SOWA891-06|BC-Hax0884|Xylophanes tyndarus	TP 0.060507 SOWA891-06|BC-Hax0884|Xylophanes tyndarus
TP 0.063671 SOWA944-06|BC-Hax0937|Xylophanes cosmius	TP 0.063891 SOWE261-07|BC-Hax4160|Adhemarius gagarini	TP 0.062034 SOWA417-06|BC-Hax0417|Adhemarius palmeri	TP 0.063548 MHACG280-04|00-SRNP-2705|Aellopos clavipes	TP 0.061946 SOWB068-06|BC-Hax1061|Eumorpha pandorus	TP 0.061794 SOWB286-06|BC-Hax1279|Erinnyis oenotrus	TP 0.061860 SPHYE007-08|BC-EST0007|Agrius convolvuli	TP 0.060507 SOWA891-06|BC-Hax0884|Xylophanes tyndarus	TP 0.060507 SOWA891-06|BC-Hax0884|Xylophanes tyndarus
TP 0.063671 SOWA944-06|BC-Hax0937|Xylophanes cosmius	TP 0.063891 SOWE261-07|BC-Hax4160|Adhemarius gagarini	TP 0.062034 SOWA417-06|BC-Hax0417|Adhemarius palmeri	TP 0.063486 SOWB627-06|BC-Hax1620|Manduca brontes	TP 0.061946 SOWB068-06|BC-Hax1061|Eumorpha pandorus	TP 0.061794 SOWB286-06|BC-Hax1279|Erinnyis oenotrus	TP 0.061843 SOWB634-06|BC-Hax1627|Manduca afflicta	TP 0.060507 SOWA891-06|BC-Hax0884|Xylophanes tyndarus	TP 0.060507 SOWA891-06|BC-Hax0884|Xylophanes tyndarus
TP 0.063626 SOWB728-06|BC-Hax1721|Manduca opima	TP 0.063891 SOWE261-07|BC-Hax4160|Adhemarius gagarini	TP 0.061988 SOWB940-06|BC-Hax1933|Hemeroplanes triptolemus	TP 0.063461 SOWB271-06|BC-Hax1264|Erinnyis lassauxii	TP 0.061860 SPHYE007-08|BC-EST0007|Agrius convolvuli	TP 0.061664 MHACG280-04|00-SRNP-2705|Aellopos clavipes	TP 0.061664 MHACG280-04|00-SRNP-2705|Aellopos clavipes	TP 0.060507 SOWA891-06|BC-Hax0884|Xylophanes tyndarus	TP 0.060507 SOWA891-06|BC-Hax0884|Xylophanes tyndarus
TP 0.063626 SOWA944-06|BC-Hax0937|Xylophanes cosmius	TP 0.063891 SOWE261-07|BC-Hax4160|Adhemarius gagarini	TP 0.061988 SOWB940-06|BC-Hax1933|Hemeroplanes triptolemus	TP 0.063440 SOWB293-06|BC-Hax1286|Erinnyis crameri	TP 0.061860 SPHYE007-08|BC-EST0007|Agrius convolvuli	TP 0.061664 MHACG280-04|00-SRNP-2705|Aellopos clavipes	TP 0.061664 MHACG280-04|00-SRNP-2705|Aellopos clavipes	TP 0.060507 SOWA891-06|BC-Hax0884|Xylophanes tyndarus	TP 0.060507 SOWA891-06|BC-Hax0884|Xylophanes tyndarus
TP 0.063606 SOWB592-06|BC-Hax1585|Manduca pellenia	TP 0.063830 SOWB170-06|BC-Hax1163|Xylophanes fusimacula	TP 0.061988 SOWB940-06|BC-Hax1933|Hemeroplanes triptolemus	TP 0.062903 SOWC273-06|BC-Hax2172|Nyceryx fernandezi	TP 0.061860 SPHYE007-08|BC-EST0007|Agrius convolvuli	TP 0.061664 MHACG280-04|00-SRNP-2705|Aellopos clavipes	TP 0.061664 MHACG280-04|00-SRNP-2705|Aellopos clavipes	TP 0.060507 SOWA891-06|BC-Hax0884|Xylophanes tyndarus	TP 0.060507 SOWA891-06|BC-Hax0884|Xylophanes tyndarus
TP 0.063606 SOWB592-06|BC-Hax1585|Manduca pellenia	TP 0.063830 SOWB170-06|BC-Hax1163|Xylophanes fusimacula	TP 0.061988 SOWB940-06|BC-Hax1933|Hemeroplanes triptolemus	TP 0.062903 SOWC273-06|BC-Hax2172|Nyceryx fernandezi	TP 0.061860 SPHYE007-08|BC-EST0007|Agrius convolvuli	TP 0.061664 MHACG280-04|00-SRNP-2705|Aellopos clavipes	TP 0.061664 MHACG280-04|00-SRNP-2705|Aellopos clavipes	TP 0.060507 SOWA891-06|BC-Hax0884|Xylophanes tyndarus	TP 0.058587 LNSWC310-06|06-NSW-00310|Agrius godarti
TP 0.063579 SOWC378-06|BC-Hax2277|Unzela pronoe	TP 0.063720 SOWB112-06|BC-Hax1105|Eumorpha analis	TP 0.061988 SOWB940-06|BC-Hax1933|Hemeroplanes triptolemus	TP 0.062903 SOWC273-06|BC-Hax2172|Nyceryx fernandezi	TP 0.061860 SPHYE007-08|BC-EST0007|Agrius convolvuli	TP 0.061664 MHACG280-04|00-SRNP-2705|Aellopos clavipes	TP 0.061664 MHACG280-04|00-SRNP-2705|Aellopos clavipes	TP 0.060507 SOWA891-06|BC-Hax0884|Xylophanes tyndarus	TP 0.058587 LNSWC310-06|06-NSW-00310|Agrius godarti
TP 0.063548 MHACG280-04|00-SRNP-2705|Aellopos clavipes	TP 0.063720 SOWB112-06|BC-Hax1105|Eumorpha analis	TP 0.061988 SOWB940-06|BC-Hax1933|Hemeroplanes triptolemus	TP 0.062208 SOWB002-06|BC-Hax0995|Xylophanes ockendeni	TP 0.061860 SPHYE007-08|BC-EST0007|Agrius convolvuli	TP 0.061001 SOWA955-06|BC-Hax0948|Xylophanes aristor	TP 0.061664 MHACG280-04|00-SRNP-2705|Aellopos clavipes	TP 0.060507 SOWA891-06|BC-Hax0884|Xylophanes tyndarus	TP 0.058587 LNSWC310-06|06-NSW-00310|Agrius godarti
TP 0.063548 MHACG280-04|00-SRNP-2705|Aellopos clavipes	TP 0.063720 SOWB112-06|BC-Hax1105|Eumorpha analis	TP 0.061988 SOWB940-06|BC-Hax1933|Hemeroplanes triptolemus	TP 0.062140 SPUEB082-07|BC-EMEM1022|Aleuron neglectum	TP 0.061843 SOWB634-06|BC-Hax1627|Manduca afflicta	TP 0.060927 SOWC374-06|BC-Hax2273|Unzela japix	TP 0.061664 MHACG280-04|00-SRNP-2705|Aellopos clavipes	TP 0.060507 SOWA891-06|BC-Hax0884|Xylophanes tyndarus	TP 0.058587 LNSWC310-06|06-NSW-00310|Agrius godarti
TP 0.063548 MHACG280-04|00-SRNP-2705|Aellopos clavipes	TP 0.063720 BLPCK543-08|08-SRNP-100636|Xylophanes undata	TP 0.061988 SOWB940-06|BC-Hax1933|Hemeroplanes triptolemus	TP 0.062140 SPUEB082-07|BC-EMEM1022|Aleuron neglectum	TP 0.061843 SOWB634-06|BC-Hax1627|Manduca afflicta	TP 0.060566 SATWB113-08|BC-Roug1161|Adhemarius eurysthenes	TP 0.061664 MHACG280-04|00-SRNP-2705|Aellopos clavipes	TP 0.060507 SOWA891-06|BC-Hax0884|Xylophanes tyndarus	TP 0.058587 LNSWC310-06|06-NSW-00310|Agrius godarti
TP 0.063548 MHACG280-04|00-SRNP-2705|Aellopos clavipes	TP 0.063671 SOWA944-06|BC-Hax0937|Xylophanes cosmius	TP 0.061988 SOWB940-06|BC-Hax1933|Hemeroplanes triptolemus	TP 0.062140 SPUEB082-07|BC-EMEM1022|Aleuron neglectum	TP 0.061843 SOWB634-06|BC-Hax1627|Manduca afflicta	TP 0.060507 SOWA891-06|BC-Hax0884|Xylophanes tyndarus	TP 0.061664 MHACG280-04|00-SRNP-2705|Aellopos clavipes	TP 0.060507 SOWA891-06|BC-Hax0884|Xylophanes tyndarus	TP 0.058587 LNSWC310-06|06-NSW-00310|Agrius godarti
TP 0.063515 SOWB655-06|BC-Hax1648|Manduca sexta	TP 0.063671 SOWA944-06|BC-Hax0937|Xylophanes cosmius	TP 0.061988 SOWB940-06|BC-Hax1933|Hemeroplanes triptolemus	TP 0.062140 SPUEB082-07|BC-EMEM1022|Aleuron neglectum	TP 0.061843 SOWB634-06|BC-Hax1627|Manduca afflicta	TP 0.060507 SOWA891-06|BC-Hax0884|Xylophanes tyndarus	TP 0.061664 MHACG280-04|00-SRNP-2705|Aellopos clavipes	TP 0.060507 SOWA891-06|BC-Hax0884|Xylophanes tyndarus	TP 0.058587 LNSWC310-06|06-NSW-00310|Agrius godarti
TP 0.063515 SOWB655-06|BC-Hax1648|Manduca sexta	TP 0.063671 SOWA944-06|BC-Hax0937|Xylophanes cosmius	TP 0.061988 SOWB940-06|BC-Hax1933|Hemeroplanes triptolemus	TP 0.062140 SPUEB082-07|BC-EMEM1022|Aleuron neglectum	TP 0.061843 SOWB634-06|BC-Hax1627|Manduca afflicta	TP 0.060507 SOWA891-06|BC-Hax0884|Xylophanes tyndarus	TP 0.061664 MHACG280-04|00-SRNP-2705|Aellopos clavipes	TP 0.060507 SOWA891-06|BC-Hax0884|Xylophanes tyndarus	TP 0.058587 LNSWC310-06|06-NSW-00310|Agrius godarti
TP 0.063515 SOWB655-06|BC-Hax1648|Manduca sexta	TP 0.063671 SOWA944-06|BC-Hax0937|Xylophanes cosmius	TP 0.061988 SOWB940-06|BC-Hax1933|Hemeroplanes triptolemus	TP 0.062140 SPUEB082-07|BC-EMEM1022|Aleuron neglectum	TP 0.061843 SOWB634-06|BC-Hax1627|Manduca afflicta	TP 0.060507 SOWA891-06|BC-Hax0884|Xylophanes tyndarus	TP 0.060533 SOWA820-06|BC-Hax0813|Xylophanes turbata	TP 0.060507 SOWA891-06|BC-Hax0884|Xylophanes tyndarus	TP 0.058587 LNSWC310-06|06-NSW-00310|Agrius godarti
TP 0.063515 SOWB634-06|BC-Hax1627|Manduca afflicta	TP 0.063671 SOWA944-06|BC-Hax0937|Xylophanes cosmius	TP 0.061988 SOWB940-06|BC-Hax1933|Hemeroplanes triptolemus	TP 0.062140 SPUEB082-07|BC-EMEM1022|Aleuron neglectum	TP 0.061794 SOWB286-06|BC-Hax1279|Erinnyis oenotrus	TP 0.060507 SOWA891-06|BC-Hax0884|Xylophanes tyndarus	TP 0.060507 SOWA891-06|BC-Hax0884|Xylophanes tyndarus	TP 0.060507 SOWA891-06|BC-Hax0884|Xylophanes tyndarus	TP 0.058587 LNSWC310-06|06-NSW-00310|Agrius godarti
TP 0.063515 SOWB634-06|BC-Hax1627|Manduca afflicta	TP 0.063671 SOWA944-06|BC-Hax0937|Xylophanes cosmius	TP 0.061946 SOWB068-06|BC-Hax1061|Eumorpha pandorus	TP 0.062140 SPUEB082-07|BC-EMEM1022|Aleuron neglectum	TP 0.061664 MHACG280-04|00-SRNP-2705|Aellopos clavipes	TP 0.060507 SOWA891-06|BC-Hax0884|Xylophanes tyndarus	TP 0.060507 SOWA891-06|BC-Hax0884|Xylophanes tyndarus	TP 0.060507 SOWA891-06|BC-Hax0884|Xylophanes tyndarus	TP 0.058587 LNSWC310-06|06-NSW-00310|Agrius godarti
TP 0.063515 SOWB263-06|BC-Hax1256|Erinnyis guttularis	TP 0.063671 SOWA944-06|BC-Hax0937|Xylophanes cosmius	TP 0.061946 SOWB068-06|BC-Hax1061|Eumorpha pandorus	TP 0.062140 SPUEB082-07|BC-EMEM1022|Aleuron neglectum	TP 0.061664 MHACG280-04|00-SRNP-2705|Aellopos clavipes	TP 0.060507 SOWA891-06|BC-Hax0884|Xylophanes tyndarus	TP 0.060507 SOWA891-06|BC-Hax0884|Xylophanes tyndarus	TP 0.060507 SOWA891-06|BC-Hax0884|Xylophanes tyndarus	TP 0.058587 LNSWC310-06|06-NSW-00310|Agrius godarti
TP 0.063515 SOWB263-06|BC-Hax1256|Erinnyis guttularis	TP 0.063626 SOWB126-06|BC-Hax1119|Eumorpha elisa	TP 0.061946 SOWB068-06|BC-Hax1061|Eumorpha pandorus	TP 0.062140 SPUEB082-07|BC-EMEM1022|Aleuron neglectum	TP 0.061664 MHACG280-04|00-SRNP-2705|Aellopos clavipes	TP 0.060507 SOWA891-06|BC-Hax0884|Xylophanes tyndarus	TP 0.060507 SOWA891-06|BC-Hax0884|Xylophanes tyndarus	TP 0.060507 SOWA891-06|BC-Hax0884|Xylophanes tyndarus	TP 0.058587 LNSWC310-06|06-NSW-00310|Agrius godarti
TP 0.063486 SOWE401-07|BC-Hax4300|Manduca lanuginosa	TP 0.063626 SOWB126-06|BC-Hax1119|Eumorpha elisa	TP 0.061912 SOWA925-06|BC-Hax0918|Xylophanes belti	TP 0.062140 SPUEB082-07|BC-EMEM1022|Aleuron neglectum	TP 0.061664 MHACG280-04|00-SRNP-2705|Aellopos clavipes	TP 0.060507 SOWA891-06|BC-Hax0884|Xylophanes tyndarus	TP 0.060507 SOWA891-06|BC-Hax0884|Xylophanes tyndarus	TP 0.060507 SOWA891-06|BC-Hax0884|Xylophanes tyndarus	TP 0.058587 LNSWC310-06|06-NSW-00310|Agrius godarti
TP 0.063486 SOWE401-07|BC-Hax4300|Manduca lanuginosa	TP 0.063626 SOWB126-06|BC-Hax1119|Eumorpha elisa	TP 0.061860 SPHYE007-08|BC-EST0007|Agrius convolvuli	TP 0.062034 SOWA417-06|BC-Hax0417|Adhemarius palmeri	TP 0.061664 MHACG280-04|00-SRNP-2705|Aellopos clavipes	TP 0.060507 SOWA891-06|BC-Hax0884|Xylophanes tyndarus	TP 0.060507 SOWA891-06|BC-Hax0884|Xylophanes tyndarus	TP 0.060507 SOWA891-06|BC-Hax0884|Xylophanes tyndarus	TP 0.058587 LNSWC310-06|06-NSW-00310|Agrius godarti
TP 0.063486 SOWE401-07|BC-Hax4300|Manduca lanuginosa	TP 0.063606 SOWB592-06|BC-Hax1585|Manduca pellenia	TP 0.061860 SPHYE007-08|BC-EST0007|Agrius convolvuli	TP 0.062034 SOWA417-06|BC-Hax0417|Adhemarius palmeri	TP 0.060566 SATWB113-08|BC-Roug1161|Adhemarius eurysthenes	TP 0.060507 SOWA891-06|BC-Hax0884|Xylophanes tyndarus	TP 0.060507 SOWA891-06|BC-Hax0884|Xylophanes tyndarus	TP 0.060507 SOWA891-06|BC-Hax0884|Xylophanes tyndarus	TP 0.058587 LNSWC310-06|06-NSW-00310|Agrius godarti
TP 0.063486 SOWB655-06|BC-Hax1648|Manduca sexta	TP 0.063579 SOWC378-06|BC-Hax2277|Unzela pronoe	TP 0.061860 SPHYE007-08|BC-EST0007|Agrius convolvuli	TP 0.062034 SOWA417-06|BC-Hax0417|Adhemarius palmeri	TP 0.060566 SATWB113-08|BC-Roug1161|Adhemarius eurysthenes	TP 0.060507 SOWA891-06|BC-Hax0884|Xylophanes tyndarus	TP 0.060507 SOWA891-06|BC-Hax0884|Xylophanes tyndarus	TP 0.060507 SOWA891-06|BC-Hax0884|Xylophanes tyndarus	TP 0.058587 LNSWC310-06|06-NSW-00310|Agrius godarti
TP 0.063486 SOWB627-06|BC-Hax1620|Manduca brontes	TP 0.063548 MHACG280-04|00-SRNP-2705|Aellopos clavipes	TP 0.061843 SOWB634-06|BC-Hax1627|Manduca afflicta	TP 0.062034 SOWA417-06|BC-Hax0417|Adhemarius palmeri	TP 0.060566 SATWB113-08|BC-Roug1161|Adhemarius eurysthenes	TP 0.060507 SOWA891-06|BC-Hax0884|Xylophanes tyndarus	TP 0.060507 SOWA891-06|BC-Hax0884|Xylophanes tyndarus	TP 0.060507 SOWA891-06|BC-Hax0884|Xylophanes tyndarus	TP 0.058587 LNSWC310-06|06-NSW-00310|Agrius godarti
TP 0.063486 SOWB627-06|BC-Hax1620|Manduca brontes	TP 0.063548 MHACG280-04|00-SRNP-2705|Aellopos clavipes	TP 0.061817 SOWB293-06|BC-Hax1286|Erinnyis crameri	TP 0.061988 SOWB940-06|BC-Hax1933|Hemeroplanes triptolemus	TP 0.060533 SOWA820-06|BC-Hax0813|Xylophanes turbata	TP 0.060507 SOWA891-06|BC-Hax0884|Xylophanes tyndarus	TP 0.060507 SOWA891-06|BC-Hax0884|Xylophanes tyndarus	TP 0.060507 SOWA891-06|BC-Hax0884|Xylophanes tyndarus	TP 0.058587 LNSWC310-06|06-NSW-00310|Agrius godarti
TP 0.063486 SOWB627-06|BC-Hax1620|Manduca brontes	TP 0.063548 MHACG280-04|00-SRNP-2705|Aellopos clavipes	TP 0.061794 SOWB286-06|BC-Hax1279|Erinnyis oenotrus	TP 0.061988 SOWB940-06|BC-Hax1933|Hemeroplanes triptolemus	TP 0.060507 SOWA891-06|BC-Hax0884|Xylophanes tyndarus	TP 0.060507 SOWA891-06|BC-Hax0884|Xylophanes tyndarus	TP 0.060507 SOWA891-06|BC-Hax0884|Xylophanes tyndarus	TP 0.060118 SOWB709-06|BC-Hax1702|Manduca mossi	TP 0.058587 LNSWC310-06|06-NSW-00310|Agrius godarti
TP 0.063486 SOWB627-06|BC-Hax1620|Manduca brontes	TP 0.063548 MHACG280-04|00-SRNP-2705|Aellopos clavipes	TP 0.061664 MHACG280-04|00-SRNP-2705|Aellopos clavipes	TP 0.061988 SOWB940-06|BC-Hax1933|Hemeroplanes triptolemus	TP 0.060507 SOWA891-06|BC-Hax0884|Xylophanes tyndarus	TP 0.060507 SOWA891-06|BC-Hax0884|Xylophanes tyndarus	TP 0.060507 SOWA891-06|BC-Hax0884|Xylophanes tyndarus	TP 0.060118 SOWB709-06|BC-Hax1702|Manduca mossi	TP 0.058587 LNSWC310-06|06-NSW-00310|Agrius godarti
TP 0.063473 SOWB890-06|BC-Hax1883|Manduca prestoni	TP 0.063548 MHACG280-04|00-SRNP-2705|Aellopos clavipes	TP 0.061664 MHACG280-04|00-SRNP-2705|Aellopos clavipes	TP 0.061988 SOWB940-06|BC-Hax1933|Hemeroplanes triptolemus	TP 0.060507 SOWA891-06|BC-Hax0884|Xylophanes tyndarus	TP 0.060507 SOWA891-06|BC-Hax0884|Xylophanes tyndarus	TP 0.060507 SOWA891-06|BC-Hax0884|Xylophanes tyndarus	TP 0.059167 SOWC314-06|BC-Hax2213|Nyceryx alophus	TP 0.058587 LNSWC310-06|06-NSW-00310|Agrius godarti
TP 0.063467 SOWB890-06|BC-Hax1883|Manduca prestoni	TP 0.063515 SPUEA542-07|BC-EMEM0542|Manduca jasminearum	TP 0.061664 MHACG280-04|00-SRNP-2705|Aellopos clavipes	TP 0.061988 SOWB940-06|BC-Hax1933|Hemeroplanes triptolemus	TP 0.060507 SOWA891-06|BC-Hax0884|Xylophanes tyndarus	TP 0.060507 SOWA891-06|BC-Hax0884|Xylophanes tyndarus	TP 0.060507 SOWA891-06|BC-Hax0884|Xylophanes tyndarus	TP 0.058601 SOWB060-06|BC-Hax1053|Eumorpha neubergeri	TP 0.058587 LNSWC310-06|06-NSW-00310|Agrius godarti
TP 0.063467 SOWB890-06|BC-Hax1883|Manduca prestoni	TP 0.063515 SOWB720-06|BC-Hax1713|Manduca muscosa	TP 0.061664 MHACG280-04|00-SRNP-2705|Aellopos clavipes	TP 0.061988 SOWB940-06|BC-Hax1933|Hemeroplanes triptolemus	TP 0.060507 SOWA891-06|BC-Hax0884|Xylophanes tyndarus	TP 0.060507 SOWA891-06|BC-Hax0884|Xylophanes tyndarus	TP 0.060507 SOWA891-06|BC-Hax0884|Xylophanes tyndarus	TP 0.058587 LNSWC310-06|06-NSW-00310|Agrius godarti	TP 0.058587 LNSWC310-06|06-NSW-00310|Agrius godarti
TP 0.063461 SOWB697-06|BC-Hax1690|Manduca occulta	TP 0.063515 SOWB720-06|BC-Hax1713|Manduca muscosa	TP 0.061664 MHACG280-04|00-SRNP-2705|Aellopos clavipes	TP 0.061988 SOWB940-06|BC-Hax1933|Hemeroplanes triptolemus	TP 0.060507 SOWA891-06|BC-Hax0884|Xylophanes tyndarus	TP 0.060507 SOWA891-06|BC-Hax0884|Xylophanes tyndarus	TP 0.060507 SOWA891-06|BC-Hax0884|Xylophanes tyndarus	TP 0.058587 LNSWC310-06|06-NSW-00310|Agrius godarti	TP 0.058587 LNSWC310-06|06-NSW-00310|Agrius godarti
TP 0.063461 SOWB655-06|BC-Hax1648|Manduca sexta	TP 0.063515 SOWB655-06|BC-Hax1648|Manduca sexta	TP 0.061001 SOWA955-06|BC-Hax0948|Xylophanes aristor	TP 0.061988 SOWB940-06|BC-Hax1933|Hemeroplanes triptolemus	TP 0.060507 SOWA891-06|BC-Hax0884|Xylophanes tyndarus	TP 0.060235 SOWB276-06|BC-Hax1269|Erinnyis impunctata	TP 0.060507 SOWA891-06|BC-Hax0884|Xylophanes tyndarus	TP 0.058587 LNSWC310-06|06-NSW-00310|Agrius godarti	TP 0.058587 LNSWC310-06|06-NSW-00310|Agrius godarti
TP 0.063461 SOWB655-06|BC-Hax1648|Manduca sexta	TP 0.063515 SOWB655-06|BC-Hax1648|Manduca sexta	TP 0.060927 SOWC374-06|BC-Hax2273|Unzela japix	TP 0.061988 SOWB940-06|BC-Hax1933|Hemeroplanes triptolemus	TP 0.060507 SOWA891-06|BC-Hax0884|Xylophanes tyndarus	TP 0.060235 SOWB276-06|BC-Hax1269|Erinnyis impunctata	TP 0.060507 SOWA891-06|BC-Hax0884|Xylophanes tyndarus	TP 0.058587 LNSWC310-06|06-NSW-00310|Agrius godarti	TP 0.058587 LNSWC310-06|06-NSW-00310|Agrius godarti
TP 0.063440 SOWB293-06|BC-Hax1286|Erinnyis crameri	TP 0.063515 SOWB655-06|BC-Hax1648|Manduca sexta	TP 0.060927 SOWC374-06|BC-Hax2273|Unzela japix	TP 0.061988 SOWB940-06|BC-Hax1933|Hemeroplanes triptolemus	TP 0.060507 SOWA891-06|BC-Hax0884|Xylophanes tyndarus	TP 0.060153 SPTVA681-07|VAG-317|Manduca wellingi	TP 0.060507 SOWA891-06|BC-Hax0884|Xylophanes tyndarus	TP 0.058587 LNSWC310-06|06-NSW-00310|Agrius godarti	TP 0.058587 LNSWC310-06|06-NSW-00310|Agrius godarti
TP 0.063440 SOWB286-06|BC-Hax1279|Erinnyis oenotrus	TP 0.063486 SOWE401-07|BC-Hax4300|Manduca lanuginosa	TP 0.060566 SATWB113-08|BC-Roug1161|Adhemarius eurysthenes	TP 0.061988 SOWB940-06|BC-Hax1933|Hemeroplanes triptolemus	TP 0.060507 SOWA891-06|BC-Hax0884|Xylophanes tyndarus	TP 0.060118 SOWB709-06|BC-Hax1702|Manduca mossi	TP 0.060507 SOWA891-06|BC-Hax0884|Xylophanes tyndarus	TP 0.058587 LNSWC310-06|06-NSW-00310|Agrius godarti	TP 0.058310 SOWB930-06|BC-Hax1923|Oryba achemenides
TP 0.063440 SOWA829-06|BC-Hax0822|Xylophanes falco	TP 0.063486 SOWE401-07|BC-Hax4300|Manduca lanuginosa	TP 0.060533 SOWA820-06|BC-Hax0813|Xylophanes turbata	TP 0.061988 SOWB057-06|BC-Hax1050|Eumorpha drucei	TP 0.060507 SOWA891-06|BC-Hax0884|Xylophanes tyndarus	TP 0.060118 SOWB709-06|BC-Hax1702|Manduca mossi	TP 0.060507 SOWA891-06|BC-Hax0884|Xylophanes tyndarus	TP 0.058587 LNSWC310-06|06-NSW-00310|Agrius godarti	TP 0.058310 SOWB930-06|BC-Hax1923|Oryba achemenides
TP 0.062993 SPTMA447-07|BC-Mel 0525|Xylophanes hydrata	TP 0.063486 SOWB627-06|BC-Hax1620|Manduca brontes	TP 0.060533 SOWA820-06|BC-Hax0813|Xylophanes turbata	TP 0.061988 SOWB057-06|BC-Hax1050|Eumorpha drucei	TP 0.060507 SOWA891-06|BC-Hax0884|Xylophanes tyndarus	TP 0.060118 SOWB709-06|BC-Hax1702|Manduca mossi	TP 0.060507 SOWA891-06|BC-Hax0884|Xylophanes tyndarus	TP 0.058587 LNSWC310-06|06-NSW-00310|Agrius godarti	TP 0.058310 SOWB930-06|BC-Hax1923|Oryba achemenides
TP 0.062903 SOWC273-06|BC-Hax2172|Nyceryx fernandezi	TP 0.063486 SOWB627-06|BC-Hax1620|Manduca brontes	TP 0.060533 SOWA820-06|BC-Hax0813|Xylophanes turbata	TP 0.061946 SOWB068-06|BC-Hax1061|Eumorpha pandorus	TP 0.060271 CGCM392-08|BC-DZ-9.877|Isognathus allamandae	TP 0.059908 SOWB763-06|BC-Hax1756|Manduca undata	TP 0.060507 SOWA891-06|BC-Hax0884|Xylophanes tyndarus	TP 0.058587 LNSWC310-06|06-NSW-00310|Agrius godarti	TP 0.058310 SOWB930-06|BC-Hax1923|Oryba achemenides
TP 0.062903 SOWC273-06|BC-Hax2172|Nyceryx fernandezi	TP 0.063461 SOWB271-06|BC-Hax1264|Erinnyis lassauxii	TP 0.060533 SOWA820-06|BC-Hax0813|Xylophanes turbata	TP 0.061946 SOWB068-06|BC-Hax1061|Eumorpha pandorus	TP 0.060118 SPTVA701-07|VAG-337|Manduca corallina	TP 0.059218 SOWB170-06|BC-Hax1163|Xylophanes fusimacula	TP 0.060507 SOWA891-06|BC-Hax0884|Xylophanes tyndarus	TP 0.058587 LNSWC310-06|06-NSW-00310|Agrius godarti	TP 0.058310 SOWB930-06|BC-Hax1923|Oryba achemenides
TP 0.062903 SOWC273-06|BC-Hax2172|Nyceryx fernandezi	TP 0.063461 SOWB271-06|BC-Hax1264|Erinnyis lassauxii	TP 0.060507 SOWA891-06|BC-Hax0884|Xylophanes tyndarus	TP 0.061946 SOWB068-06|BC-Hax1061|Eumorpha pandorus	TP 0.060118 SOWB709-06|BC-Hax1702|Manduca mossi	TP 0.059218 SOWB170-06|BC-Hax1163|Xylophanes fusimacula	TP 0.060235 SOWB276-06|BC-Hax1269|Erinnyis impunctata	TP 0.058587 LNSWC310-06|06-NSW-00310|Agrius godarti	TP 0.058310 SOWB930-06|BC-Hax1923|Oryba achemenides
TP 0.062637 SPTMA447-07|BC-Mel 0525|Xylophanes hydrata	TP 0.063440 SOWB293-06|BC-Hax1286|Erinnyis crameri	TP 0.060507 SOWA891-06|BC-Hax0884|Xylophanes tyndarus	TP 0.061946 SOWB068-06|BC-Hax1061|Eumorpha pandorus	TP 0.060118 SOWB709-06|BC-Hax1702|Manduca mossi	TP 0.059218 SOWB170-06|BC-Hax1163|Xylophanes fusimacula	TP 0.060118 SOWB709-06|BC-Hax1702|Manduca mossi	TP 0.058587 LNSWC310-06|06-NSW-00310|Agrius godarti	TP 0.058310 SOWB930-06|BC-Hax1923|Oryba achemenides
TP 0.062637 SPTMA447-07|BC-Mel 0525|Xylophanes hydrata	TP 0.063440 SOWB293-06|BC-Hax1286|Erinnyis crameri	TP 0.060507 SOWA891-06|BC-Hax0884|Xylophanes tyndarus	TP 0.061946 SOWB068-06|BC-Hax1061|Eumorpha pandorus	TP 0.060118 SOWB709-06|BC-Hax1702|Manduca mossi	TP 0.059218 SOWB170-06|BC-Hax1163|Xylophanes fusimacula	TP 0.060118 SOWB709-06|BC-Hax1702|Manduca mossi	TP 0.058587 LNSWC310-06|06-NSW-00310|Agrius godarti	TP 0.058310 SOWB930-06|BC-Hax1923|Oryba achemenides
TP 0.062544 SOWA881-06|BC-Hax0874|Xylophanes meridanus	TP 0.063401 SOWB872-06|BC-Hax1865|Manduca camposi	TP 0.060507 SOWA891-06|BC-Hax0884|Xylophanes tyndarus	TP 0.061946 SOWB068-06|BC-Hax1061|Eumorpha pandorus	TP 0.060118 SOWB709-06|BC-Hax1702|Manduca mossi	TP 0.059167 SOWC314-06|BC-Hax2213|Nyceryx alophus	TP 0.059167 SOWC314-06|BC-Hax2213|Nyceryx alophus	TP 0.058587 LNSWC310-06|06-NSW-00310|Agrius godarti	TP 0.058310 SOWB930-06|BC-Hax1923|Oryba achemenides
TP 0.062467 SOWA249-06|BC-Hax0249|Adhemarius dentoni	TP 0.062903 SOWC273-06|BC-Hax2172|Nyceryx fernandezi	TP 0.060507 SOWA891-06|BC-Hax0884|Xylophanes tyndarus	TP 0.061860 SPHYE007-08|BC-EST0007|Agrius convolvuli	TP 0.059939 SOWB803-06|BC-Hax1796|Manduca huascara	TP 0.059167 SOWC314-06|BC-Hax2213|Nyceryx alophus	TP 0.059167 SOWC314-06|BC-Hax2213|Nyceryx alophus	TP 0.058587 LNSWC310-06|06-NSW-00310|Agrius godarti	TP 0.058310 SOWB930-06|BC-Hax1923|Oryba achemenides
TP 0.062324 SOWB559-06|BC-Hax1552|Manduca morelia	TP 0.062903 SOWC273-06|BC-Hax2172|Nyceryx fernandezi	TP 0.060507 SOWA891-06|BC-Hax0884|Xylophanes tyndarus	TP 0.061860 SPHYE007-08|BC-EST0007|Agrius convolvuli	TP 0.059218 SOWB170-06|BC-Hax1163|Xylophanes fusimacula	TP 0.058601 SOWB060-06|BC-Hax1053|Eumorpha neubergeri	TP 0.059167 SOWC281-06|BC-Hax2180|Nyceryx continua	TP 0.058587 LNSWC310-06|06-NSW-00310|Agrius godarti	TP 0.058310 SOWB930-06|BC-Hax1923|Oryba achemenides
TP 0.062324 SOWB559-06|BC-Hax1552|Manduca morelia	TP 0.062637 SPTMA447-07|BC-Mel 0525|Xylophanes hydrata	TP 0.060507 SOWA891-06|BC-Hax0884|Xylophanes tyndarus	TP 0.061860 SPHYE007-08|BC-EST0007|Agrius convolvuli	TP 0.059218 SOWB170-06|BC-Hax1163|Xylophanes fusimacula	TP 0.058601 SOWB060-06|BC-Hax1053|Eumorpha neubergeri	TP 0.058601 SOWB060-06|BC-Hax1053|Eumorpha neubergeri	TP 0.058587 LNSWC310-06|06-NSW-00310|Agrius godarti	TP 0.058310 SOWB930-06|BC-Hax1923|Oryba achemenides
TP 0.062258 SPUEB106-07|BC-EMEM1046|Nyceryx ericea	TP 0.062467 SOWA249-06|BC-Hax0249|Adhemarius dentoni	TP 0.060376 SOWB224-06|BC-Hax1217|Isognathus occidentalis	TP 0.061860 SPHYE007-08|BC-EST0007|Agrius convolvuli	TP 0.059218 SOWB170-06|BC-Hax1163|Xylophanes fusimacula	TP 0.058601 SOWB060-06|BC-Hax1053|Eumorpha neubergeri	TP 0.058587 LNSWC310-06|06-NSW-00310|Agrius godarti	TP 0.058587 LNSWC310-06|06-NSW-00310|Agrius godarti	TP 0.058310 SOWB930-06|BC-Hax1923|Oryba achemenides
TP 0.062258 SPUEB106-07|BC-EMEM1046|Nyceryx ericea	TP 0.062467 SOWA249-06|BC-Hax0249|Adhemarius dentoni	TP 0.060376 SOWB224-06|BC-Hax1217|Isognathus occidentalis	TP 0.061860 SPHYE007-08|BC-EST0007|Agrius convolvuli	TP 0.059167 SOWC314-06|BC-Hax2213|Nyceryx alophus	TP 0.058587 LNSWC310-06|06-NSW-00310|Agrius godarti	TP 0.058587 LNSWC310-06|06-NSW-00310|Agrius godarti	TP 0.058587 LNSWC310-06|06-NSW-00310|Agrius godarti	TP 0.058310 SOWB930-06|BC-Hax1923|Oryba achemenides
TP 0.062196 SOWA865-06|BC-Hax0858|Xylophanes staudingeri	TP 0.062467 SOWA249-06|BC-Hax0249|Adhemarius dentoni	TP 0.060376 SOWB224-06|BC-Hax1217|Isognathus occidentalis	TP 0.061860 SPHYE007-08|BC-EST0007|Agrius convolvuli	TP 0.059167 SOWC314-06|BC-Hax2213|Nyceryx alophus	TP 0.058587 LNSWC310-06|06-NSW-00310|Agrius godarti	TP 0.058587 LNSWC310-06|06-NSW-00310|Agrius godarti	TP 0.058587 LNSWC310-06|06-NSW-00310|Agrius godarti	TP 0.058310 SOWB930-06|BC-Hax1923|Oryba achemenides
TP 0.062186 LOSU059-06|05-SUR-0059|Isognathus scyron	TP 0.062467 SOWA249-06|BC-Hax0249|Adhemarius dentoni	TP 0.060376 SOWB224-06|BC-Hax1217|Isognathus occidentalis	TP 0.061860 SPHYE007-08|BC-EST0007|Agrius convolvuli	TP 0.059167 SOWC281-06|BC-Hax2180|Nyceryx continua	TP 0.058587 LNSWC310-06|06-NSW-00310|Agrius godarti	TP 0.058587 LNSWC310-06|06-NSW-00310|Agrius godarti	TP 0.058587 LNSWC310-06|06-NSW-00310|Agrius godarti	TP 0.058310 SOWB930-06|BC-Hax1923|Oryba achemenides
TP 0.062140 SPUEB082-07|BC-EMEM1022|Aleuron neglectum	TP 0.062467 SOWA249-06|BC-Hax0249|Adhemarius dentoni	TP 0.060271 CGCM392-08|BC-DZ-9.877|Isognathus allamandae	TP 0.061843 SOWB634-06|BC-Hax1627|Manduca afflicta	TP 0.059167 SOWC281-06|BC-Hax2180|Nyceryx continua	TP 0.058587 LNSWC310-06|06-NSW-00310|Agrius godarti	TP 0.058587 LNSWC310-06|06-NSW-00310|Agrius godarti	TP 0.058587 LNSWC310-06|06-NSW-00310|Agrius godarti	TP 0.058310 SOWB930-06|BC-Hax1923|Oryba achemenides
TP 0.062140 SPUEB082-07|BC-EMEM1022|Aleuron neglectum	TP 0.062324 BLPCK543-08|08-SRNP-100636|Xylophanes undata	TP 0.060271 CGCM392-08|BC-DZ-9.877|Isognathus allamandae	TP 0.061843 SOWB634-06|BC-Hax1627|Manduca afflicta	TP 0.059012 SOWB029-06|BC-Hax1022|Xylophanes kiefferi	TP 0.058587 LNSWC310-06|06-NSW-00310|Agrius godarti	TP 0.058587 LNSWC310-06|06-NSW-00310|Agrius godarti	TP 0.058587 LNSWC310-06|06-NSW-00310|Agrius godarti	TP 0.058310 SOWB930-06|BC-Hax1923|Oryba achemenides
TP 0.062138 SOWB132-06|BC-Hax1125|Xylophanes media	TP 0.062324 BLPCK543-08|08-SRNP-100636|Xylophanes undata	TP 0.060271 CGCM392-08|BC-DZ-9.877|Isognathus allamandae	TP 0.061843 SOWB634-06|BC-Hax1627|Manduca afflicta	TP 0.059012 SOWB029-06|BC-Hax1022|Xylophanes kiefferi	TP 0.058587 LNSWC310-06|06-NSW-00310|Agrius godarti	TP 0.058587 LNSWC310-06|06-NSW-00310|Agrius godarti	TP 0.058587 LNSWC310-06|06-NSW-00310|Agrius godarti	TP 0.058310 SOWB930-06|BC-Hax1923|Oryba achemenides
TP 0.062034 SOWA417-06|BC-Hax0417|Adhemarius palmeri	TP 0.062208 SOWB002-06|BC-Hax0995|Xylophanes ockendeni	TP 0.060235 SOWB276-06|BC-Hax1269|Erinnyis impunctata	TP 0.061794 SOWB286-06|BC-Hax1279|Erinnyis oenotrus	TP 0.059012 SOWB029-06|BC-Hax1022|Xylophanes kiefferi	TP 0.058587 LNSWC310-06|06-NSW-00310|Agrius godarti	TP 0.058587 LNSWC310-06|06-NSW-00310|Agrius godarti	TP 0.058310 SOWB930-06|BC-Hax1923|Oryba achemenides	TP 0.058310 SOWB930-06|BC-Hax1923|Oryba achemenides
TP 0.062034 SOWA417-06|BC-Hax0417|Adhemarius palmeri	TP 0.062208 SOWB002-06|BC-Hax0995|Xylophanes ockendeni	TP 0.060208 SOWB175-06|BC-Hax1168|Xylophanes germen	TP 0.061794 SOWB286-06|BC-Hax1279|Erinnyis oenotrus	TP 0.059012 SOWB029-06|BC-Hax1022|Xylophanes kiefferi	TP 0.058587 LNSWC310-06|06-NSW-00310|Agrius godarti	TP 0.058587 LNSWC310-06|06-NSW-00310|Agrius godarti	TP 0.058310 SOWB930-06|BC-Hax1923|Oryba achemenides	TP 0.058310 SOWB930-06|BC-Hax1923|Oryba achemenides
TP 0.062034 SOWA417-06|BC-Hax0417|Adhemarius palmeri	TP 0.062186 LOSU059-06|05-SUR-0059|Isognathus scyron	TP 0.060176 SOWE334-07|BC-Hax4233|Manduca schausi	TP 0.061664 MHACG280-04|00-SRNP-2705|Aellopos clavipes	TP 0.058601 SOWB060-06|BC-Hax1053|Eumorpha neubergeri	TP 0.058587 LNSWC310-06|06-NSW-00310|Agrius godarti	TP 0.058587 LNSWC310-06|06-NSW-00310|Agrius godarti	TP 0.058310 SOWB930-06|BC-Hax1923|Oryba achemenides	TP 0.058310 SOWB930-06|BC-Hax1923|Oryba achemenides
TP 0.061988 SOWB940-06|BC-Hax1933|Hemeroplanes triptolemus	TP 0.062186 LOSU059-06|05-SUR-0059|Isognathus scyron	TP 0.060153 SOWA756-06|BC-Hax0749|Xylophanes haxairei	TP 0.061664 MHACG280-04|00-SRNP-2705|Aellopos clavipes	TP 0.058587 LNSWC310-06|06-NSW-00310|Agrius godarti	TP 0.058587 LNSWC310-06|06-NSW-00310|Agrius godarti	TP 0.058587 LNSWC310-06|06-NSW-00310|Agrius godarti	TP 0.058310 SOWB930-06|BC-Hax1923|Oryba achemenides	TP 0.058310 SOWB930-06|BC-Hax1923|Oryba achemenides
TP 0.061988 SOWB940-06|BC-Hax1933|Hemeroplanes triptolemus	TP 0.062140 SPUEB082-07|BC-EMEM1022|Aleuron neglectum	TP 0.060133 SOWE209-07|BC-Hax4108|Erinnyis ello	TP 0.061664 MHACG280-04|00-SRNP-2705|Aellopos clavipes	TP 0.058587 LNSWC310-06|06-NSW-00310|Agrius godarti	TP 0.058587 LNSWC310-06|06-NSW-00310|Agrius godarti	TP 0.058587 LNSWC310-06|06-NSW-00310|Agrius godarti	TP 0.058310 SOWB930-06|BC-Hax1923|Oryba achemenides	TP 0.058310 SOWB930-06|BC-Hax1923|Oryba achemenides
TP 0.061988 SOWB057-06|BC-Hax1050|Eumorpha drucei	TP 0.062140 SPUEB082-07|BC-EMEM1022|Aleuron neglectum	TP 0.060133 SOWE209-07|BC-Hax4108|Erinnyis ello	TP 0.061664 MHACG280-04|00-SRNP-2705|Aellopos clavipes	TP 0.058587 LNSWC310-06|06-NSW-00310|Agrius godarti	TP 0.058587 LNSWC310-06|06-NSW-00310|Agrius godarti	TP 0.058587 LNSWC310-06|06-NSW-00310|Agrius godarti	TP 0.058310 SOWB930-06|BC-Hax1923|Oryba achemenides	TP 0.058310 SOWB930-06|BC-Hax1923|Oryba achemenides
TP 0.061988 SOWB057-06|BC-Hax1050|Eumorpha drucei	TP 0.062140 SPUEB082-07|BC-EMEM1022|Aleuron neglectum	TP 0.060133 SOWE209-07|BC-Hax4108|Erinnyis ello	TP 0.061664 MHACG280-04|00-SRNP-2705|Aellopos clavipes	TP 0.058587 LNSWC310-06|06-NSW-00310|Agrius godarti	TP 0.058587 LNSWC310-06|06-NSW-00310|Agrius godarti	TP 0.058587 LNSWC310-06|06-NSW-00310|Agrius godarti	TP 0.058310 SOWB930-06|BC-Hax1923|Oryba achemenides	TP 0.058310 SOWB930-06|BC-Hax1923|Oryba achemenides
TP 0.061988 SOWB057-06|BC-Hax1050|Eumorpha drucei	TP 0.062140 SPUEB082-07|BC-EMEM1022|Aleuron neglectum	TP 0.060133 SOWB655-06|BC-Hax1648|Manduca sexta	TP 0.061664 MHACG280-04|00-SRNP-2705|Aellopos clavipes	TP 0.058587 LNSWC310-06|06-NSW-00310|Agrius godarti	TP 0.058587 LNSWC310-06|06-NSW-00310|Agrius godarti	TP 0.058587 LNSWC310-06|06-NSW-00310|Agrius godarti	TP 0.058310 SOWB930-06|BC-Hax1923|Oryba achemenides	TP 0.058310 SOWB930-06|BC-Hax1923|Oryba achemenides
TP 0.061988 SOWB057-06|BC-Hax1050|Eumorpha drucei	TP 0.062140 SPUEB082-07|BC-EMEM1022|Aleuron neglectum	TP 0.060118 SPTVA701-07|VAG-337|Manduca corallina	TP 0.061664 MHACG280-04|00-SRNP-2705|Aellopos clavipes	TP 0.058587 LNSWC310-06|06-NSW-00310|Agrius godarti	TP 0.058587 LNSWC310-06|06-NSW-00310|Agrius godarti	TP 0.058587 LNSWC310-06|06-NSW-00310|Agrius godarti	TP 0.058310 SOWB930-06|BC-Hax1923|Oryba achemenides	TP 0.058310 SOWB930-06|BC-Hax1923|Oryba achemenides
TP 0.061988 SOWB057-06|BC-Hax1050|Eumorpha drucei	TP 0.062140 SPUEB082-07|BC-EMEM1022|Aleuron neglectum	TP 0.060118 SOWB709-06|BC-Hax1702|Manduca mossi	TP 0.061664 MHACG280-04|00-SRNP-2705|Aellopos clavipes	TP 0.058587 LNSWC310-06|06-NSW-00310|Agrius godarti	TP 0.058587 LNSWC310-06|06-NSW-00310|Agrius godarti	TP 0.058587 LNSWC310-06|06-NSW-00310|Agrius godarti	TP 0.058310 SOWB930-06|BC-Hax1923|Oryba achemenides	TP 0.057463 SOWB312-06|BC-Hax1305|Erinnyis domingonis
TP 0.061946 SOWB068-06|BC-Hax1061|Eumorpha pandorus	TP 0.062034 SOWA417-06|BC-Hax0417|Adhemarius palmeri	TP 0.060118 SOWB709-06|BC-Hax1702|Manduca mossi	TP 0.061664 MHACG280-04|00-SRNP-2705|Aellopos clavipes	TP 0.058587 LNSWC310-06|06-NSW-00310|Agrius godarti	TP 0.058587 LNSWC310-06|06-NSW-00310|Agrius godarti	TP 0.058587 LNSWC310-06|06-NSW-00310|Agrius godarti	TP 0.058310 SOWB930-06|BC-Hax1923|Oryba achemenides	TP 0.057256 SOWB042-06|BC-Hax1035|Eumorpha mirificatus
TP 0.061946 SOWB068-06|BC-Hax1061|Eumorpha pandorus	TP 0.062034 SOWA417-06|BC-Hax0417|Adhemarius palmeri	TP 0.060118 SOWB709-06|BC-Hax1702|Manduca mossi	TP 0.061664 MHACG280-04|00-SRNP-2705|Aellopos clavipes	TP 0.058587 LNSWC310-06|06-NSW-00310|Agrius godarti	TP 0.058587 LNSWC310-06|06-NSW-00310|Agrius godarti	TP 0.058587 LNSWC310-06|06-NSW-00310|Agrius godarti	TP 0.058310 SOWB930-06|BC-Hax1923|Oryba achemenides	TP 0.057036 SOWC409-06|BC-Hax2308|Enyo taedium
TP 0.061912 SOWA925-06|BC-Hax0918|Xylophanes belti	TP 0.062034 SOWA417-06|BC-Hax0417|Adhemarius palmeri	TP 0.060118 SOWB709-06|BC-Hax1702|Manduca mossi	TP 0.061632 SOWE361-07|BC-Hax4260|Manduca franciscae	TP 0.058587 LNSWC310-06|06-NSW-00310|Agrius godarti	TP 0.058587 LNSWC310-06|06-NSW-00310|Agrius godarti	TP 0.058587 LNSWC310-06|06-NSW-00310|Agrius godarti	TP 0.058310 SOWB930-06|BC-Hax1923|Oryba achemenides	TP 0.057036 SOWC409-06|BC-Hax2308|Enyo taedium
TP 0.061912 SOWA925-06|BC-Hax0918|Xylophanes belti	TP 0.062034 SOWA417-06|BC-Hax0417|Adhemarius palmeri	TP 0.060118 SOWB709-06|BC-Hax1702|Manduca mossi	TP 0.061632 SOWE361-07|BC-Hax4260|Manduca franciscae	TP 0.058587 LNSWC310-06|06-NSW-00310|Agrius godarti	TP 0.058587 LNSWC310-06|06-NSW-00310|Agrius godarti	TP 0.058587 LNSWC310-06|06-NSW-00310|Agrius godarti	TP 0.058310 SOWB930-06|BC-Hax1923|Oryba achemenides	TP 0.056937 XAA904-04|04-SRNP-46019|Aellopos titan
TP 0.061873 SOWB634-06|BC-Hax1627|Manduca afflicta	TP 0.062034 SOWA417-06|BC-Hax0417|Adhemarius palmeri	TP 0.060118 SOWB709-06|BC-Hax1702|Manduca mossi	TP 0.060927 SOWC374-06|BC-Hax2273|Unzela japix	TP 0.058587 LNSWC310-06|06-NSW-00310|Agrius godarti	TP 0.058586 SOWA826-06|BC-Hax0819|Xylophanes pistacina	TP 0.058587 LNSWC310-06|06-NSW-00310|Agrius godarti	TP 0.058310 SOWB930-06|BC-Hax1923|Oryba achemenides	TP 0.056937 XAA904-04|04-SRNP-46019|Aellopos titan
TP 0.061873 SOWA764-06|BC-Hax0757|Xylophanes elara	TP 0.061988 SOWB940-06|BC-Hax1933|Hemeroplanes triptolemus	TP 0.060118 SOWB709-06|BC-Hax1702|Manduca mossi	TP 0.060927 SOWC374-06|BC-Hax2273|Unzela japix	TP 0.058587 LNSWC310-06|06-NSW-00310|Agrius godarti	TP 0.058569 SOWB045-06|BC-Hax1038|Eumorpha strenua	TP 0.058587 LNSWC310-06|06-NSW-00310|Agrius godarti	TP 0.058310 SOWB930-06|BC-Hax1923|Oryba achemenides	TP 0.056937 XAA904-04|04-SRNP-46019|Aellopos titan
TP 0.061860 SPHYE007-08|BC-EST0007|Agrius convolvuli	TP 0.061988 SOWB940-06|BC-Hax1933|Hemeroplanes triptolemus	TP 0.059939 SOWB803-06|BC-Hax1796|Manduca huascara	TP 0.060927 SOWC374-06|BC-Hax2273|Unzela japix	TP 0.058587 LNSWC310-06|06-NSW-00310|Agrius godarti	TP 0.058569 SOWB045-06|BC-Hax1038|Eumorpha strenua	TP 0.058310 SOWB930-06|BC-Hax1923|Oryba achemenides	TP 0.058310 SOWB930-06|BC-Hax1923|Oryba achemenides	TP 0.056937 XAA904-04|04-SRNP-46019|Aellopos titan
TP 0.061860 SPHYE007-08|BC-EST0007|Agrius convolvuli	TP 0.061988 SOWB940-06|BC-Hax1933|Hemeroplanes triptolemus	TP 0.059908 SOWB763-06|BC-Hax1756|Manduca undata	TP 0.060927 SOWC374-06|BC-Hax2273|Unzela japix	TP 0.058587 LNSWC310-06|06-NSW-00310|Agrius godarti	TP 0.058310 SOWB930-06|BC-Hax1923|Oryba achemenides	TP 0.058310 SOWB930-06|BC-Hax1923|Oryba achemenides	TP 0.058310 SOWB930-06|BC-Hax1923|Oryba achemenides	TP 0.056937 XAA904-04|04-SRNP-46019|Aellopos titan
TP 0.061860 SPHYE007-08|BC-EST0007|Agrius convolvuli	TP 0.061988 SOWB940-06|BC-Hax1933|Hemeroplanes triptolemus	TP 0.059218 SOWB170-06|BC-Hax1163|Xylophanes fusimacula	TP 0.060927 SOWC374-06|BC-Hax2273|Unzela japix	TP 0.058587 LNSWC310-06|06-NSW-00310|Agrius godarti	TP 0.058310 SOWB930-06|BC-Hax1923|Oryba achemenides	TP 0.058310 SOWB930-06|BC-Hax1923|Oryba achemenides	TP 0.058310 SOWB930-06|BC-Hax1923|Oryba achemenides	TP 0.056937 XAA904-04|04-SRNP-46019|Aellopos titan
TP 0.061843 SOWB998-06|BC-Hax1991|Callionima nomius	TP 0.061988 SOWB940-06|BC-Hax1933|Hemeroplanes triptolemus	TP 0.059218 SOWB170-06|BC-Hax1163|Xylophanes fusimacula	TP 0.060766 SOWA925-06|BC-Hax0918|Xylophanes belti	TP 0.058587 LNSWC310-06|06-NSW-00310|Agrius godarti	TP 0.058310 SOWB930-06|BC-Hax1923|Oryba achemenides	TP 0.058310 SOWB930-06|BC-Hax1923|Oryba achemenides	TP 0.058310 SOWB930-06|BC-Hax1923|Oryba achemenides	TP 0.056937 XAA904-04|04-SRNP-46019|Aellopos titan
TP 0.061843 SOWB878-06|BC-Hax1871|Manduca violaalba	TP 0.061988 SOWB940-06|BC-Hax1933|Hemeroplanes triptolemus	TP 0.059167 SOWC314-06|BC-Hax2213|Nyceryx alophus	TP 0.060566 SATWB113-08|BC-Roug1161|Adhemarius eurysthenes	TP 0.058587 LNSWC310-06|06-NSW-00310|Agrius godarti	TP 0.058310 SOWB930-06|BC-Hax1923|Oryba achemenides	TP 0.058310 SOWB930-06|BC-Hax1923|Oryba achemenides	TP 0.058310 SOWB930-06|BC-Hax1923|Oryba achemenides	TP 0.056937 XAA904-04|04-SRNP-46019|Aellopos titan
TP 0.061843 SOWB634-06|BC-Hax1627|Manduca afflicta	TP 0.061988 SOWB940-06|BC-Hax1933|Hemeroplanes triptolemus	TP 0.059167 SOWC314-06|BC-Hax2213|Nyceryx alophus	TP 0.060566 SATWB113-08|BC-Roug1161|Adhemarius eurysthenes	TP 0.058569 SOWB170-06|BC-Hax1163|Xylophanes fusimacula	TP 0.058310 SOWB930-06|BC-Hax1923|Oryba achemenides	TP 0.058310 SOWB930-06|BC-Hax1923|Oryba achemenides	TP 0.058310 SOWB930-06|BC-Hax1923|Oryba achemenides	TP 0.056937 XAA904-04|04-SRNP-46019|Aellopos titan
TP 0.061843 SOWB634-06|BC-Hax1627|Manduca afflicta	TP 0.061946 SOWB068-06|BC-Hax1061|Eumorpha pandorus	TP 0.059167 SOWC314-06|BC-Hax2213|Nyceryx alophus	TP 0.060566 SATWB113-08|BC-Roug1161|Adhemarius eurysthenes	TP 0.058569 SOWB045-06|BC-Hax1038|Eumorpha strenua	TP 0.058310 SOWB930-06|BC-Hax1923|Oryba achemenides	TP 0.058310 SOWB930-06|BC-Hax1923|Oryba achemenides	TP 0.058310 SOWB930-06|BC-Hax1923|Oryba achemenides	TP 0.056937 XAA904-04|04-SRNP-46019|Aellopos titan
TP 0.061843 SOWB634-06|BC-Hax1627|Manduca afflicta	TP 0.061946 SOWB068-06|BC-Hax1061|Eumorpha pandorus	TP 0.059167 SOWC281-06|BC-Hax2180|Nyceryx continua	TP 0.060566 SATWB113-08|BC-Roug1161|Adhemarius eurysthenes	TP 0.058569 SOWB045-06|BC-Hax1038|Eumorpha strenua	TP 0.058310 SOWB930-06|BC-Hax1923|Oryba achemenides	TP 0.058310 SOWB930-06|BC-Hax1923|Oryba achemenides	TP 0.058310 SOWB930-06|BC-Hax1923|Oryba achemenides	TP 0.056937 XAA904-04|04-SRNP-46019|Aellopos titan
TP 0.061843 SOWB634-06|BC-Hax1627|Manduca afflicta	TP 0.061946 SOWB068-06|BC-Hax1061|Eumorpha pandorus	TP 0.059167 SOWC281-06|BC-Hax2180|Nyceryx continua	TP 0.060533 SOWA820-06|BC-Hax0813|Xylophanes turbata	TP 0.058515 SPTVA701-07|VAG-337|Manduca corallina	TP 0.058310 SOWB930-06|BC-Hax1923|Oryba achemenides	TP 0.058310 SOWB930-06|BC-Hax1923|Oryba achemenides	TP 0.057523 SPTMA134-07|BC-Mel 0212|Aellopos tantalus	TP 0.056937 XAA904-04|04-SRNP-46019|Aellopos titan
TP 0.061843 SOWB634-06|BC-Hax1627|Manduca afflicta	TP 0.061946 SOWB068-06|BC-Hax1061|Eumorpha pandorus	TP 0.059167 SOWC281-06|BC-Hax2180|Nyceryx continua	TP 0.060533 SOWA820-06|BC-Hax0813|Xylophanes turbata	TP 0.058478 SOWB298-06|BC-Hax1291|Erinnyis obscura	TP 0.058310 SOWB930-06|BC-Hax1923|Oryba achemenides	TP 0.058310 SOWB930-06|BC-Hax1923|Oryba achemenides	TP 0.057463 SOWB312-06|BC-Hax1305|Erinnyis domingonis	TP 0.056937 XAA904-04|04-SRNP-46019|Aellopos titan
TP 0.061817 SOWE226-07|BC-Hax4125|Manduca caribbeus	TP 0.061873 SOWE334-07|BC-Hax4233|Manduca schausi	TP 0.059167 SOWC281-06|BC-Hax2180|Nyceryx continua	TP 0.060533 SOWA820-06|BC-Hax0813|Xylophanes turbata	TP 0.058390 SOWB170-06|BC-Hax1163|Xylophanes fusimacula	TP 0.058310 SOWB930-06|BC-Hax1923|Oryba achemenides	TP 0.058310 SOWB930-06|BC-Hax1923|Oryba achemenides	TP 0.057463 SOWB312-06|BC-Hax1305|Erinnyis domingonis	TP 0.056937 XAA904-04|04-SRNP-46019|Aellopos titan
TP 0.061817 SOWE226-07|BC-Hax4125|Manduca caribbeus	TP 0.061873 SOWE334-07|BC-Hax4233|Manduca schausi	TP 0.059167 SOWC281-06|BC-Hax2180|Nyceryx continua	TP 0.060533 SOWA820-06|BC-Hax0813|Xylophanes turbata	TP 0.058390 SOWB170-06|BC-Hax1163|Xylophanes fusimacula	TP 0.058310 SOWB930-06|BC-Hax1923|Oryba achemenides	TP 0.058310 SOWB930-06|BC-Hax1923|Oryba achemenides	TP 0.057463 SOWB312-06|BC-Hax1305|Erinnyis domingonis	TP 0.056937 XAA904-04|04-SRNP-46019|Aellopos titan
TP 0.061817 SOWB818-06|BC-Hax1811|Manduca lichenea	TP 0.061860 SPHYE007-08|BC-EST0007|Agrius convolvuli	TP 0.059012 SOWB029-06|BC-Hax1022|Xylophanes kiefferi	TP 0.060533 SOWA820-06|BC-Hax0813|Xylophanes turbata	TP 0.058310 SOWB930-06|BC-Hax1923|Oryba achemenides	TP 0.058310 SOWB930-06|BC-Hax1923|Oryba achemenides	TP 0.058310 SOWB930-06|BC-Hax1923|Oryba achemenides	TP 0.057463 SOWB312-06|BC-Hax1305|Erinnyis domingonis	TP 0.056937 XAA904-04|04-SRNP-46019|Aellopos titan
TP 0.061817 SOWB818-06|BC-Hax1811|Manduca lichenea	TP 0.061860 SPHYE007-08|BC-EST0007|Agrius convolvuli	TP 0.059012 SOWB029-06|BC-Hax1022|Xylophanes kiefferi	TP 0.060507 SOWA891-06|BC-Hax0884|Xylophanes tyndarus	TP 0.058310 SOWB930-06|BC-Hax1923|Oryba achemenides	TP 0.058310 SOWB930-06|BC-Hax1923|Oryba achemenides	TP 0.058310 SOWB930-06|BC-Hax1923|Oryba achemenides	TP 0.057256 SOWB042-06|BC-Hax1035|Eumorpha mirificatus	TP 0.056937 XAA904-04|04-SRNP-46019|Aellopos titan
TP 0.061817 SOWB818-06|BC-Hax1811|Manduca lichenea	TP 0.061843 SOWB634-06|BC-Hax1627|Manduca afflicta	TP 0.059012 SOWB029-06|BC-Hax1022|Xylophanes kiefferi	TP 0.060507 SOWA891-06|BC-Hax0884|Xylophanes tyndarus	TP 0.058310 SOWB930-06|BC-Hax1923|Oryba achemenides	TP 0.058310 SOWB930-06|BC-Hax1923|Oryba achemenides	TP 0.058310 SOWB930-06|BC-Hax1923|Oryba achemenides	TP 0.057256 SOWB042-06|BC-Hax1035|Eumorpha mirificatus	TP 0.056937 XAA904-04|04-SRNP-46019|Aellopos titan
TP 0.061817 SOWB627-06|BC-Hax1620|Manduca brontes	TP 0.061843 SOWB634-06|BC-Hax1627|Manduca afflicta	TP 0.059012 SOWB029-06|BC-Hax1022|Xylophanes kiefferi	TP 0.060507 SOWA891-06|BC-Hax0884|Xylophanes tyndarus	TP 0.058310 SOWB930-06|BC-Hax1923|Oryba achemenides	TP 0.058310 SOWB930-06|BC-Hax1923|Oryba achemenides	TP 0.058310 SOWB930-06|BC-Hax1923|Oryba achemenides	TP 0.057256 SOWB042-06|BC-Hax1035|Eumorpha mirificatus	TP 0.056937 XAA904-04|04-SRNP-46019|Aellopos titan
TP 0.061817 SOWB293-06|BC-Hax1286|Erinnyis crameri	TP 0.061843 SOWB634-06|BC-Hax1627|Manduca afflicta	TP 0.058823 SOWE261-07|BC-Hax4160|Adhemarius gagarini	TP 0.060507 SOWA891-06|BC-Hax0884|Xylophanes tyndarus	TP 0.058310 SOWB930-06|BC-Hax1923|Oryba achemenides	TP 0.058310 SOWB930-06|BC-Hax1923|Oryba achemenides	TP 0.058310 SOWB930-06|BC-Hax1923|Oryba achemenides	TP 0.057256 SOWB042-06|BC-Hax1035|Eumorpha mirificatus	TP 0.056937 XAA904-04|04-SRNP-46019|Aellopos titan
TP 0.061817 SOWB293-06|BC-Hax1286|Erinnyis crameri	TP 0.061843 SOWB634-06|BC-Hax1627|Manduca afflicta	TP 0.058823 SOWE261-07|BC-Hax4160|Adhemarius gagarini	TP 0.060507 SOWA891-06|BC-Hax0884|Xylophanes tyndarus	TP 0.058310 SOWB930-06|BC-Hax1923|Oryba achemenides	TP 0.058310 SOWB930-06|BC-Hax1923|Oryba achemenides	TP 0.058310 SOWB930-06|BC-Hax1923|Oryba achemenides	TP 0.057256 SOWB042-06|BC-Hax1035|Eumorpha mirificatus	TP 0.056937 XAA904-04|04-SRNP-46019|Aellopos titan
TP 0.061795 SOWB765-06|BC-Hax1758|Manduca extrema	TP 0.061817 SOWE226-07|BC-Hax4125|Manduca caribbeus	TP 0.058823 SOWE261-07|BC-Hax4160|Adhemarius gagarini	TP 0.060507 SOWA891-06|BC-Hax0884|Xylophanes tyndarus	TP 0.058310 SOWB930-06|BC-Hax1923|Oryba achemenides	TP 0.057599 SOWA839-06|BC-Hax0832|Xylophanes rhodotus	TP 0.058310 SOWB930-06|BC-Hax1923|Oryba achemenides	TP 0.057224 SOWB246-06|BC-Hax1239|Isognathus australis	TP 0.056937 XAA904-04|04-SRNP-46019|Aellopos titan
TP 0.061794 SOWB872-06|BC-Hax1865|Manduca camposi	TP 0.061817 SOWB818-06|BC-Hax1811|Manduca lichenea	TP 0.058771 SOWC281-06|BC-Hax2180|Nyceryx continua	TP 0.060507 SOWA891-06|BC-Hax0884|Xylophanes tyndarus	TP 0.058310 SOWB930-06|BC-Hax1923|Oryba achemenides	TP 0.057599 SOWA839-06|BC-Hax0832|Xylophanes rhodotus	TP 0.058310 SOWB930-06|BC-Hax1923|Oryba achemenides	TP 0.057036 SOWC409-06|BC-Hax2308|Enyo taedium	TP 0.056937 XAA904-04|04-SRNP-46019|Aellopos titan
TP 0.061794 SOWB286-06|BC-Hax1279|Erinnyis oenotrus	TP 0.061817 SOWB293-06|BC-Hax1286|Erinnyis crameri	TP 0.058771 SOWC281-06|BC-Hax2180|Nyceryx continua	TP 0.060507 SOWA891-06|BC-Hax0884|Xylophanes tyndarus	TP 0.058310 SOWB930-06|BC-Hax1923|Oryba achemenides	TP 0.057523 SPTMA134-07|BC-Mel 0212|Aellopos tantalus	TP 0.058310 SOWB930-06|BC-Hax1923|Oryba achemenides	TP 0.057036 SOWC409-06|BC-Hax2308|Enyo taedium	TP 0.056937 XAA904-04|04-SRNP-46019|Aellopos titan
TP 0.061794 SOWB286-06|BC-Hax1279|Erinnyis oenotrus	TP 0.061795 SOWB765-06|BC-Hax1758|Manduca extrema	TP 0.058601 SOWB060-06|BC-Hax1053|Eumorpha neubergeri	TP 0.060507 SOWA891-06|BC-Hax0884|Xylophanes tyndarus	TP 0.058310 SOWB930-06|BC-Hax1923|Oryba achemenides	TP 0.057463 SOWB312-06|BC-Hax1305|Erinnyis domingonis	TP 0.058310 SOWB930-06|BC-Hax1923|Oryba achemenides	TP 0.057036 SOWC409-06|BC-Hax2308|Enyo taedium	TP 0.056937 XAA904-04|04-SRNP-46019|Aellopos titan
TP 0.061794 SOWB286-06|BC-Hax1279|Erinnyis oenotrus	TP 0.061794 SOWB286-06|BC-Hax1279|Erinnyis oenotrus	TP 0.058601 SOWB060-06|BC-Hax1053|Eumorpha neubergeri	TP 0.060507 SOWA891-06|BC-Hax0884|Xylophanes tyndarus	TP 0.058310 SOWB930-06|BC-Hax1923|Oryba achemenides	TP 0.057256 SOWB042-06|BC-Hax1035|Eumorpha mirificatus	TP 0.058023 SOWE361-07|BC-Hax4260|Manduca franciscae	TP 0.057036 SOWC409-06|BC-Hax2308|Enyo taedium	TP 0.056937 XAA904-04|04-SRNP-46019|Aellopos titan
TP 0.061762 SOWE401-07|BC-Hax4300|Manduca lanuginosa	TP 0.061794 SOWB286-06|BC-Hax1279|Erinnyis oenotrus	TP 0.058601 SOWB060-06|BC-Hax1053|Eumorpha neubergeri	TP 0.060376 SOWB224-06|BC-Hax1217|Isognathus occidentalis	TP 0.058147 SOWB765-06|BC-Hax1758|Manduca extrema	TP 0.057256 SOWB042-06|BC-Hax1035|Eumorpha mirificatus	TP 0.057599 SOWA839-06|BC-Hax0832|Xylophanes rhodotus	TP 0.057036 SOWC409-06|BC-Hax2308|Enyo taedium	TP 0.056937 XAA904-04|04-SRNP-46019|Aellopos titan
TP 0.061762 SOWB627-06|BC-Hax1620|Manduca brontes	TP 0.061794 SOWB286-06|BC-Hax1279|Erinnyis oenotrus	TP 0.058587 LNSWC310-06|06-NSW-00310|Agrius godarti	TP 0.060376 SOWB224-06|BC-Hax1217|Isognathus occidentalis	TP 0.058023 SOWE361-07|BC-Hax4260|Manduca franciscae	TP 0.057256 SOWB042-06|BC-Hax1035|Eumorpha mirificatus	TP 0.057463 SOWB312-06|BC-Hax1305|Erinnyis domingonis	TP 0.057036 SOWC409-06|BC-Hax2308|Enyo taedium	TP 0.056908 SOWB872-06|BC-Hax1865|Manduca camposi
TP 0.061762 SATWB129-08|BC-Roug1177|Xylophanes isaon	TP 0.061794 SOWB286-06|BC-Hax1279|Erinnyis oenotrus	TP 0.058587 LNSWC310-06|06-NSW-00310|Agrius godarti	TP 0.060271 CGCM392-08|BC-DZ-9.877|Isognathus allamandae	TP 0.058023 SOWE361-07|BC-Hax4260|Manduca franciscae	TP 0.057256 SOWB042-06|BC-Hax1035|Eumorpha mirificatus	TP 0.057463 SOWB312-06|BC-Hax1305|Erinnyis domingonis	TP 0.057036 SOWC409-06|BC-Hax2308|Enyo taedium	TP 0.056908 SOWB872-06|BC-Hax1865|Manduca camposi
TP 0.061738 SOWB763-06|BC-Hax1756|Manduca undata	TP 0.061762 SOWB627-06|BC-Hax1620|Manduca brontes	TP 0.058587 LNSWC310-06|06-NSW-00310|Agrius godarti	TP 0.060235 SOWB276-06|BC-Hax1269|Erinnyis impunctata	TP 0.058023 SOWE361-07|BC-Hax4260|Manduca franciscae	TP 0.057256 SOWB042-06|BC-Hax1035|Eumorpha mirificatus	TP 0.057256 SOWB042-06|BC-Hax1035|Eumorpha mirificatus	TP 0.056937 XAA904-04|04-SRNP-46019|Aellopos titan	TP 0.056908 SOWB872-06|BC-Hax1865|Manduca camposi
TP 0.061732 SOWB880-06|BC-Hax1873|Manduca brunalba	TP 0.061762 SOWB627-06|BC-Hax1620|Manduca brontes	TP 0.058587 LNSWC310-06|06-NSW-00310|Agrius godarti	TP 0.060235 SOWB276-06|BC-Hax1269|Erinnyis impunctata	TP 0.057523 SPTMA134-07|BC-Mel 0212|Aellopos tantalus	TP 0.057256 SOWB042-06|BC-Hax1035|Eumorpha mirificatus	TP 0.057256 SOWB042-06|BC-Hax1035|Eumorpha mirificatus	TP 0.056937 XAA904-04|04-SRNP-46019|Aellopos titan	TP 0.056908 SOWB872-06|BC-Hax1865|Manduca camposi
TP 0.061664 MHACG280-04|00-SRNP-2705|Aellopos clavipes	TP 0.061664 MHACG280-04|00-SRNP-2705|Aellopos clavipes	TP 0.058587 LNSWC310-06|06-NSW-00310|Agrius godarti	TP 0.060118 SOWB709-06|BC-Hax1702|Manduca mossi	TP 0.057463 SOWB312-06|BC-Hax1305|Erinnyis domingonis	TP 0.057256 SOWB042-06|BC-Hax1035|Eumorpha mirificatus	TP 0.057256 SOWB042-06|BC-Hax1035|Eumorpha mirificatus	TP 0.056937 XAA904-04|04-SRNP-46019|Aellopos titan	TP 0.056908 SOWB872-06|BC-Hax1865|Manduca camposi
TP 0.061664 MHACG280-04|00-SRNP-2705|Aellopos clavipes	TP 0.061664 MHACG280-04|00-SRNP-2705|Aellopos clavipes	TP 0.058587 LNSWC310-06|06-NSW-00310|Agrius godarti	TP 0.060118 SOWB709-06|BC-Hax1702|Manduca mossi	TP 0.057463 SOWB312-06|BC-Hax1305|Erinnyis domingonis	TP 0.057256 SOWB042-06|BC-Hax1035|Eumorpha mirificatus	TP 0.057256 SOWB042-06|BC-Hax1035|Eumorpha mirificatus	TP 0.056937 XAA904-04|04-SRNP-46019|Aellopos titan	TP 0.056908 SOWB872-06|BC-Hax1865|Manduca camposi
TP 0.061664 MHACG280-04|00-SRNP-2705|Aellopos clavipes	TP 0.061664 MHACG280-04|00-SRNP-2705|Aellopos clavipes	TP 0.058587 LNSWC310-06|06-NSW-00310|Agrius godarti	TP 0.060118 SOWB709-06|BC-Hax1702|Manduca mossi	TP 0.057463 SOWB312-06|BC-Hax1305|Erinnyis domingonis	TP 0.057256 SOWB042-06|BC-Hax1035|Eumorpha mirificatus	TP 0.057256 SOWB042-06|BC-Hax1035|Eumorpha mirificatus	TP 0.056937 XAA904-04|04-SRNP-46019|Aellopos titan	TP 0.056908 SOWB872-06|BC-Hax1865|Manduca camposi
TP 0.061664 MHACG280-04|00-SRNP-2705|Aellopos clavipes	TP 0.061664 MHACG280-04|00-SRNP-2705|Aellopos clavipes	TP 0.058587 LNSWC310-06|06-NSW-00310|Agrius godarti	TP 0.060118 SOWB709-06|BC-Hax1702|Manduca mossi	TP 0.057463 SOWB312-06|BC-Hax1305|Erinnyis domingonis	TP 0.057256 SOWB042-06|BC-Hax1035|Eumorpha mirificatus	TP 0.057256 SOWB042-06|BC-Hax1035|Eumorpha mirificatus	TP 0.056937 XAA904-04|04-SRNP-46019|Aellopos titan	TP 0.056908 SOWB872-06|BC-Hax1865|Manduca camposi
TP 0.061664 MHACG280-04|00-SRNP-2705|Aellopos clavipes	TP 0.061664 MHACG280-04|00-SRNP-2705|Aellopos clavipes	TP 0.058587 LNSWC310-06|06-NSW-00310|Agrius godarti	TP 0.060022 SOWB029-06|BC-Hax1022|Xylophanes kiefferi	TP 0.057463 SOWB312-06|BC-Hax1305|Erinnyis domingonis	TP 0.057224 SOWB246-06|BC-Hax1239|Isognathus australis	TP 0.057256 SOWB042-06|BC-Hax1035|Eumorpha mirificatus	TP 0.056937 XAA904-04|04-SRNP-46019|Aellopos titan	TP 0.056908 SOWB872-06|BC-Hax1865|Manduca camposi
TP 0.061632 SPBRI086-08|07-WA-00195|Xylophanes pyrrhus	TP 0.061664 MHACG280-04|00-SRNP-2705|Aellopos clavipes	TP 0.058587 LNSWC310-06|06-NSW-00310|Agrius godarti	TP 0.059939 SOWB803-06|BC-Hax1796|Manduca huascara	TP 0.057256 SOWB042-06|BC-Hax1035|Eumorpha mirificatus	TP 0.057036 SOWC409-06|BC-Hax2308|Enyo taedium	TP 0.057256 SOWB042-06|BC-Hax1035|Eumorpha mirificatus	TP 0.056937 XAA904-04|04-SRNP-46019|Aellopos titan	TP 0.056908 SOWB872-06|BC-Hax1865|Manduca camposi
TP 0.061632 SOWE361-07|BC-Hax4260|Manduca franciscae	TP 0.061632 SPBRI086-08|07-WA-00195|Xylophanes pyrrhus	TP 0.058587 LNSWC310-06|06-NSW-00310|Agrius godarti	TP 0.059908 SOWB763-06|BC-Hax1756|Manduca undata	TP 0.057256 SOWB042-06|BC-Hax1035|Eumorpha mirificatus	TP 0.057036 SOWC409-06|BC-Hax2308|Enyo taedium	TP 0.057146 SOWC307-06|BC-Hax2206|Nyceryx furtadoi	TP 0.056937 XAA904-04|04-SRNP-46019|Aellopos titan	TP 0.056908 SOWB872-06|BC-Hax1865|Manduca camposi
TP 0.061001 SOWA955-06|BC-Hax0948|Xylophanes aristor	TP 0.061632 SPBRI086-08|07-WA-00195|Xylophanes pyrrhus	TP 0.058587 LNSWC310-06|06-NSW-00310|Agrius godarti	TP 0.059908 SOWB763-06|BC-Hax1756|Manduca undata	TP 0.057256 SOWB042-06|BC-Hax1035|Eumorpha mirificatus	TP 0.057036 SOWC409-06|BC-Hax2308|Enyo taedium	TP 0.057036 SOWC409-06|BC-Hax2308|Enyo taedium	TP 0.056937 XAA904-04|04-SRNP-46019|Aellopos titan	TP 0.056908 SOWB872-06|BC-Hax1865|Manduca camposi
TP 0.060927 SOWC374-06|BC-Hax2273|Unzela japix	TP 0.061001 SOWA955-06|BC-Hax0948|Xylophanes aristor	TP 0.058587 LNSWC310-06|06-NSW-00310|Agrius godarti	TP 0.059218 SOWB170-06|BC-Hax1163|Xylophanes fusimacula	TP 0.057256 SOWB042-06|BC-Hax1035|Eumorpha mirificatus	TP 0.057036 SOWC409-06|BC-Hax2308|Enyo taedium	TP 0.057036 SOWC409-06|BC-Hax2308|Enyo taedium	TP 0.056937 XAA904-04|04-SRNP-46019|Aellopos titan	TP 0.056908 SOWB872-06|BC-Hax1865|Manduca camposi
TP 0.060927 SOWC374-06|BC-Hax2273|Unzela japix	TP 0.060927 SOWC374-06|BC-Hax2273|Unzela japix	TP 0.058587 LNSWC310-06|06-NSW-00310|Agrius godarti	TP 0.059218 SOWB170-06|BC-Hax1163|Xylophanes fusimacula	TP 0.057256 SOWB042-06|BC-Hax1035|Eumorpha mirificatus	TP 0.057036 SOWC409-06|BC-Hax2308|Enyo taedium	TP 0.057036 SOWC409-06|BC-Hax2308|Enyo taedium	TP 0.056937 XAA904-04|04-SRNP-46019|Aellopos titan	TP 0.056908 SOWB872-06|BC-Hax1865|Manduca camposi
TP 0.060851 SOWB312-06|BC-Hax1305|Erinnyis domingonis	TP 0.060927 SOWC374-06|BC-Hax2273|Unzela japix	TP 0.058569 SOWB263-06|BC-Hax1256|Erinnyis guttularis	TP 0.059218 SOWB170-06|BC-Hax1163|Xylophanes fusimacula	TP 0.057256 SOWB042-06|BC-Hax1035|Eumorpha mirificatus	TP 0.057036 SOWC409-06|BC-Hax2308|Enyo taedium	TP 0.057036 SOWC409-06|BC-Hax2308|Enyo taedium	TP 0.056937 XAA904-04|04-SRNP-46019|Aellopos titan	TP 0.056908 SOWB872-06|BC-Hax1865|Manduca camposi
TP 0.060851 SOWB312-06|BC-Hax1305|Erinnyis domingonis	TP 0.060927 SOWC374-06|BC-Hax2273|Unzela japix	TP 0.058569 SOWB170-06|BC-Hax1163|Xylophanes fusimacula	TP 0.059167 SOWC314-06|BC-Hax2213|Nyceryx alophus	TP 0.057224 SOWB246-06|BC-Hax1239|Isognathus australis	TP 0.057036 SOWC409-06|BC-Hax2308|Enyo taedium	TP 0.057036 SOWC409-06|BC-Hax2308|Enyo taedium	TP 0.056937 XAA904-04|04-SRNP-46019|Aellopos titan	TP 0.056908 SOWB872-06|BC-Hax1865|Manduca camposi
TP 0.060766 SOWA925-06|BC-Hax0918|Xylophanes belti	TP 0.060851 SOWB312-06|BC-Hax1305|Erinnyis domingonis	TP 0.058569 SOWB045-06|BC-Hax1038|Eumorpha strenua	TP 0.059167 SOWC314-06|BC-Hax2213|Nyceryx alophus	TP 0.057224 SOWB246-06|BC-Hax1239|Isognathus australis	TP 0.057036 SOWC409-06|BC-Hax2308|Enyo taedium	TP 0.057036 SOWC409-06|BC-Hax2308|Enyo taedium	TP 0.056937 XAA904-04|04-SRNP-46019|Aellopos titan	TP 0.056908 SOWB872-06|BC-Hax1865|Manduca camposi
TP 0.060766 SOWA925-06|BC-Hax0918|Xylophanes belti	TP 0.060851 SOWB312-06|BC-Hax1305|Erinnyis domingonis	TP 0.058569 SOWB045-06|BC-Hax1038|Eumorpha strenua	TP 0.059167 SOWC314-06|BC-Hax2213|Nyceryx alophus	TP 0.057224 SOWB246-06|BC-Hax1239|Isognathus australis	TP 0.057036 SOWC409-06|BC-Hax2308|Enyo taedium	TP 0.057036 SOWC409-06|BC-Hax2308|Enyo taedium	TP 0.056937 XAA904-04|04-SRNP-46019|Aellopos titan	TP 0.056908 SOWB872-06|BC-Hax1865|Manduca camposi
TP 0.060766 SOWA865-06|BC-Hax0858|Xylophanes staudingeri	TP 0.060766 SOWA925-06|BC-Hax0918|Xylophanes belti	TP 0.058569 SOWB045-06|BC-Hax1038|Eumorpha strenua	TP 0.059167 SOWC281-06|BC-Hax2180|Nyceryx continua	TP 0.057224 SOWB246-06|BC-Hax1239|Isognathus australis	TP 0.056937 XAA904-04|04-SRNP-46019|Aellopos titan	TP 0.057036 SOWC409-06|BC-Hax2308|Enyo taedium	TP 0.056937 XAA904-04|04-SRNP-46019|Aellopos titan	TP 0.056908 SOWB872-06|BC-Hax1865|Manduca camposi
TP 0.060695 SOWA865-06|BC-Hax0858|Xylophanes staudingeri	TP 0.060566 SATWB113-08|BC-Roug1161|Adhemarius eurysthenes	TP 0.058515 SPTVA701-07|VAG-337|Manduca corallina	TP 0.059167 SOWC281-06|BC-Hax2180|Nyceryx continua	TP 0.057146 SOWA417-06|BC-Hax0417|Adhemarius palmeri	TP 0.056937 XAA904-04|04-SRNP-46019|Aellopos titan	TP 0.057036 SOWC409-06|BC-Hax2308|Enyo taedium	TP 0.056937 XAA904-04|04-SRNP-46019|Aellopos titan	TP 0.056908 SOWB872-06|BC-Hax1865|Manduca camposi
TP 0.060566 SATWB113-08|BC-Roug1161|Adhemarius eurysthenes	TP 0.060566 SATWB113-08|BC-Roug1161|Adhemarius eurysthenes	TP 0.058515 SPTVA701-07|VAG-337|Manduca corallina	TP 0.059167 SOWC281-06|BC-Hax2180|Nyceryx continua	TP 0.057146 SOWA417-06|BC-Hax0417|Adhemarius palmeri	TP 0.056937 XAA904-04|04-SRNP-46019|Aellopos titan	TP 0.056937 XAA904-04|04-SRNP-46019|Aellopos titan	TP 0.056937 XAA904-04|04-SRNP-46019|Aellopos titan	TP 0.056908 SOWB872-06|BC-Hax1865|Manduca camposi
TP 0.060566 SATWB113-08|BC-Roug1161|Adhemarius eurysthenes	TP 0.060566 SATWB113-08|BC-Roug1161|Adhemarius eurysthenes	TP 0.058515 SPTVA701-07|VAG-337|Manduca corallina	TP 0.059167 SOWC281-06|BC-Hax2180|Nyceryx continua	TP 0.057146 SOWA417-06|BC-Hax0417|Adhemarius palmeri	TP 0.056937 XAA904-04|04-SRNP-46019|Aellopos titan	TP 0.056937 XAA904-04|04-SRNP-46019|Aellopos titan	TP 0.056937 XAA904-04|04-SRNP-46019|Aellopos titan	TP 0.056908 SOWB872-06|BC-Hax1865|Manduca camposi
TP 0.060548 SOWE522-07|BC-Hax4421|Nyceryx tacita	TP 0.060566 SATWB113-08|BC-Roug1161|Adhemarius eurysthenes	TP 0.058494 SOWB697-06|BC-Hax1690|Manduca occulta	TP 0.059167 SOWC281-06|BC-Hax2180|Nyceryx continua	TP 0.057036 SOWC409-06|BC-Hax2308|Enyo taedium	TP 0.056937 XAA904-04|04-SRNP-46019|Aellopos titan	TP 0.056937 XAA904-04|04-SRNP-46019|Aellopos titan	TP 0.056937 XAA904-04|04-SRNP-46019|Aellopos titan	TP 0.056908 SOWB872-06|BC-Hax1865|Manduca camposi
TP 0.060533 SOWA820-06|BC-Hax0813|Xylophanes turbata	TP 0.060533 SOWA820-06|BC-Hax0813|Xylophanes turbata	TP 0.058478 SOWB298-06|BC-Hax1291|Erinnyis obscura	TP 0.059012 SOWB029-06|BC-Hax1022|Xylophanes kiefferi	TP 0.057036 SOWC409-06|BC-Hax2308|Enyo taedium	TP 0.056937 XAA904-04|04-SRNP-46019|Aellopos titan	TP 0.056937 XAA904-04|04-SRNP-46019|Aellopos titan	TP 0.056937 XAA904-04|04-SRNP-46019|Aellopos titan	TP 0.056908 SOWB872-06|BC-Hax1865|Manduca camposi
TP 0.060533 SOWA820-06|BC-Hax0813|Xylophanes turbata	TP 0.060533 SOWA820-06|BC-Hax0813|Xylophanes turbata	TP 0.058478 SOWB298-06|BC-Hax1291|Erinnyis obscura	TP 0.059012 SOWB029-06|BC-Hax1022|Xylophanes kiefferi	TP 0.057036 SOWC409-06|BC-Hax2308|Enyo taedium	TP 0.056937 XAA904-04|04-SRNP-46019|Aellopos titan	TP 0.056937 XAA904-04|04-SRNP-46019|Aellopos titan	TP 0.056937 XAA904-04|04-SRNP-46019|Aellopos titan	TP 0.056908 SOWB872-06|BC-Hax1865|Manduca camposi
TP 0.060533 SOWA820-06|BC-Hax0813|Xylophanes turbata	TP 0.060507 SOWA891-06|BC-Hax0884|Xylophanes tyndarus	TP 0.058478 SOWB298-06|BC-Hax1291|Erinnyis obscura	TP 0.059012 SOWB029-06|BC-Hax1022|Xylophanes kiefferi	TP 0.057036 SOWC409-06|BC-Hax2308|Enyo taedium	TP 0.056937 XAA904-04|04-SRNP-46019|Aellopos titan	TP 0.056937 XAA904-04|04-SRNP-46019|Aellopos titan	TP 0.056937 XAA904-04|04-SRNP-46019|Aellopos titan	TP 0.056908 SOWB872-06|BC-Hax1865|Manduca camposi
TP 0.060452 SOWB874-06|BC-Hax1867|Manduca manducoides	TP 0.060507 SOWA891-06|BC-Hax0884|Xylophanes tyndarus	TP 0.058390 SOWB170-06|BC-Hax1163|Xylophanes fusimacula	TP 0.058823 SOWE261-07|BC-Hax4160|Adhemarius gagarini	TP 0.057036 SOWC409-06|BC-Hax2308|Enyo taedium	TP 0.056937 XAA904-04|04-SRNP-46019|Aellopos titan	TP 0.056937 XAA904-04|04-SRNP-46019|Aellopos titan	TP 0.056908 SOWB872-06|BC-Hax1865|Manduca camposi	TP 0.056908 SOWB872-06|BC-Hax1865|Manduca camposi
TP 0.060452 SOWA925-06|BC-Hax0918|Xylophanes belti	TP 0.060507 SOWA891-06|BC-Hax0884|Xylophanes tyndarus	TP 0.058310 SOWB930-06|BC-Hax1923|Oryba achemenides	TP 0.058771 SOWC281-06|BC-Hax2180|Nyceryx continua	TP 0.057036 SOWC409-06|BC-Hax2308|Enyo taedium	TP 0.056937 XAA904-04|04-SRNP-46019|Aellopos titan	TP 0.056937 XAA904-04|04-SRNP-46019|Aellopos titan	TP 0.056908 SOWB872-06|BC-Hax1865|Manduca camposi	TP 0.056578 SOWA853-06|BC-Hax0846|Xylophanes josephinae
TP 0.060452 SOWA925-06|BC-Hax0918|Xylophanes belti	TP 0.060507 SOWA891-06|BC-Hax0884|Xylophanes tyndarus	TP 0.058310 SOWB930-06|BC-Hax1923|Oryba achemenides	TP 0.058638 SOWA896-06|BC-Hax0889|Xylophanes marginalis	TP 0.056937 XAA904-04|04-SRNP-46019|Aellopos titan	TP 0.056937 XAA904-04|04-SRNP-46019|Aellopos titan	TP 0.056937 XAA904-04|04-SRNP-46019|Aellopos titan	TP 0.056908 SOWB872-06|BC-Hax1865|Manduca camposi	TP 0.055812 SPTMA447-07|BC-Mel 0525|Xylophanes hydrata
TP 0.060401 SOWA820-06|BC-Hax0813|Xylophanes turbata	TP 0.060507 SOWA891-06|BC-Hax0884|Xylophanes tyndarus	TP 0.058310 SOWB930-06|BC-Hax1923|Oryba achemenides	TP 0.058638 SOWA896-06|BC-Hax0889|Xylophanes marginalis	TP 0.056937 XAA904-04|04-SRNP-46019|Aellopos titan	TP 0.056937 XAA904-04|04-SRNP-46019|Aellopos titan	TP 0.056937 XAA904-04|04-SRNP-46019|Aellopos titan	TP 0.056908 SOWB872-06|BC-Hax1865|Manduca camposi	TP 0.055578 SOWB228-06|BC-Hax1221|Isognathus leachii
TP 0.060376 SOWB224-06|BC-Hax1217|Isognathus occidentalis	TP 0.060507 SOWA891-06|BC-Hax0884|Xylophanes tyndarus	TP 0.058310 SOWB930-06|BC-Hax1923|Oryba achemenides	TP 0.058601 SOWB060-06|BC-Hax1053|Eumorpha neubergeri	TP 0.056937 XAA904-04|04-SRNP-46019|Aellopos titan	TP 0.056937 XAA904-04|04-SRNP-46019|Aellopos titan	TP 0.056937 XAA904-04|04-SRNP-46019|Aellopos titan	TP 0.056908 SOWB872-06|BC-Hax1865|Manduca camposi	TP 0.055384 BLPBG445-07|07-SRNP-103264|Adhemarius gannascus
TP 0.060376 SOWB224-06|BC-Hax1217|Isognathus occidentalis	TP 0.060507 SOWA891-06|BC-Hax0884|Xylophanes tyndarus	TP 0.058310 SOWB930-06|BC-Hax1923|Oryba achemenides	TP 0.058587 LNSWC310-06|06-NSW-00310|Agrius godarti	TP 0.056937 XAA904-04|04-SRNP-46019|Aellopos titan	TP 0.056937 XAA904-04|04-SRNP-46019|Aellopos titan	TP 0.056937 XAA904-04|04-SRNP-46019|Aellopos titan	TP 0.056908 SOWB872-06|BC-Hax1865|Manduca camposi	TP 0.055384 BLPBG445-07|07-SRNP-103264|Adhemarius gannascus
TP 0.060376 SOWB224-06|BC-Hax1217|Isognathus occidentalis	TP 0.060507 SOWA891-06|BC-Hax0884|Xylophanes tyndarus	TP 0.058310 SOWB930-06|BC-Hax1923|Oryba achemenides	TP 0.058587 LNSWC310-06|06-NSW-00310|Agrius godarti	TP 0.056937 XAA904-04|04-SRNP-46019|Aellopos titan	TP 0.056937 XAA904-04|04-SRNP-46019|Aellopos titan	TP 0.056937 XAA904-04|04-SRNP-46019|Aellopos titan	TP 0.056908 SOWB872-06|BC-Hax1865|Manduca camposi	TP 0.055364 SOWC302-06|BC-Hax2201|Nyceryx maxwelli
TP 0.060353 SOWA944-06|BC-Hax0937|Xylophanes cosmius	TP 0.060376 SOWB224-06|BC-Hax1217|Isognathus occidentalis	TP 0.058310 SOWB930-06|BC-Hax1923|Oryba achemenides	TP 0.058587 LNSWC310-06|06-NSW-00310|Agrius godarti	TP 0.056937 XAA904-04|04-SRNP-46019|Aellopos titan	TP 0.056937 XAA904-04|04-SRNP-46019|Aellopos titan	TP 0.056937 XAA904-04|04-SRNP-46019|Aellopos titan	TP 0.056908 SOWB872-06|BC-Hax1865|Manduca camposi	TP 0.055364 SOWC302-06|BC-Hax2201|Nyceryx maxwelli
TP 0.060310 SOWC150-06|BC-Hax2143|Nyceryx hyposticta	TP 0.060376 SOWB224-06|BC-Hax1217|Isognathus occidentalis	TP 0.058310 SOWB930-06|BC-Hax1923|Oryba achemenides	TP 0.058587 LNSWC310-06|06-NSW-00310|Agrius godarti	TP 0.056937 XAA904-04|04-SRNP-46019|Aellopos titan	TP 0.056908 SOWB872-06|BC-Hax1865|Manduca camposi	TP 0.056937 XAA904-04|04-SRNP-46019|Aellopos titan	TP 0.056908 SOWB872-06|BC-Hax1865|Manduca camposi	TP 0.055364 SOWC302-06|BC-Hax2201|Nyceryx maxwelli
TP 0.060271 SPTVA681-07|VAG-317|Manduca wellingi	TP 0.060376 SOWB224-06|BC-Hax1217|Isognathus occidentalis	TP 0.058310 SOWB930-06|BC-Hax1923|Oryba achemenides	TP 0.058587 LNSWC310-06|06-NSW-00310|Agrius godarti	TP 0.056937 XAA904-04|04-SRNP-46019|Aellopos titan	TP 0.056908 SOWB872-06|BC-Hax1865|Manduca camposi	TP 0.056937 XAA904-04|04-SRNP-46019|Aellopos titan	TP 0.056908 SOWB872-06|BC-Hax1865|Manduca camposi	TP 0.055364 SOWC302-06|BC-Hax2201|Nyceryx maxwelli
TP 0.060271 SPTVA681-07|VAG-317|Manduca wellingi	TP 0.060353 SOWA944-06|BC-Hax0937|Xylophanes cosmius	TP 0.058310 SOWB930-06|BC-Hax1923|Oryba achemenides	TP 0.058587 LNSWC310-06|06-NSW-00310|Agrius godarti	TP 0.056937 XAA904-04|04-SRNP-46019|Aellopos titan	TP 0.056908 SOWB872-06|BC-Hax1865|Manduca camposi	TP 0.056937 XAA904-04|04-SRNP-46019|Aellopos titan	TP 0.056908 SOWB872-06|BC-Hax1865|Manduca camposi	TP 0.055364 SOWC302-06|BC-Hax2201|Nyceryx maxwelli
TP 0.060271 SPTVA681-07|VAG-317|Manduca wellingi	TP 0.060353 SOWA944-06|BC-Hax0937|Xylophanes cosmius	TP 0.058310 SOWB930-06|BC-Hax1923|Oryba achemenides	TP 0.058587 LNSWC310-06|06-NSW-00310|Agrius godarti	TP 0.056937 XAA904-04|04-SRNP-46019|Aellopos titan	TP 0.056908 SOWB872-06|BC-Hax1865|Manduca camposi	TP 0.056937 XAA904-04|04-SRNP-46019|Aellopos titan	TP 0.056908 SOWB872-06|BC-Hax1865|Manduca camposi	TP 0.055364 SOWC302-06|BC-Hax2201|Nyceryx maxwelli
TP 0.060271 SOWB655-06|BC-Hax1648|Manduca sexta	TP 0.060353 BLPCK543-08|08-SRNP-100636|Xylophanes undata	TP 0.058310 SOWB930-06|BC-Hax1923|Oryba achemenides	TP 0.058587 LNSWC310-06|06-NSW-00310|Agrius godarti	TP 0.056937 XAA904-04|04-SRNP-46019|Aellopos titan	TP 0.056908 SOWB872-06|BC-Hax1865|Manduca camposi	TP 0.056908 SOWB872-06|BC-Hax1865|Manduca camposi	TP 0.056908 SOWB872-06|BC-Hax1865|Manduca camposi	TP 0.055364 SOWC302-06|BC-Hax2201|Nyceryx maxwelli
TP 0.060271 SOWB655-06|BC-Hax1648|Manduca sexta	TP 0.060271 CGCM392-08|BC-DZ-9.877|Isognathus allamandae	TP 0.058147 SOWB765-06|BC-Hax1758|Manduca extrema	TP 0.058587 LNSWC310-06|06-NSW-00310|Agrius godarti	TP 0.056937 XAA904-04|04-SRNP-46019|Aellopos titan	TP 0.056908 SOWB872-06|BC-Hax1865|Manduca camposi	TP 0.056908 SOWB872-06|BC-Hax1865|Manduca camposi	TP 0.056908 SOWB872-06|BC-Hax1865|Manduca camposi	TP 0.055364 SOWC302-06|BC-Hax2201|Nyceryx maxwelli
TP 0.060271 CGCM392-08|BC-DZ-9.877|Isognathus allamandae	TP 0.060271 CGCM392-08|BC-DZ-9.877|Isognathus allamandae	TP 0.058023 SOWE361-07|BC-Hax4260|Manduca franciscae	TP 0.058587 LNSWC310-06|06-NSW-00310|Agrius godarti	TP 0.056937 XAA904-04|04-SRNP-46019|Aellopos titan	TP 0.056908 SOWB872-06|BC-Hax1865|Manduca camposi	TP 0.056908 SOWB872-06|BC-Hax1865|Manduca camposi	TP 0.056908 SOWB872-06|BC-Hax1865|Manduca camposi	TP 0.055364 SOWC302-06|BC-Hax2201|Nyceryx maxwelli
TP 0.060271 CGCM392-08|BC-DZ-9.877|Isognathus allamandae	TP 0.060235 SOWB276-06|BC-Hax1269|Erinnyis impunctata	TP 0.058023 SOWE361-07|BC-Hax4260|Manduca franciscae	TP 0.058587 LNSWC310-06|06-NSW-00310|Agrius godarti	TP 0.056937 XAA904-04|04-SRNP-46019|Aellopos titan	TP 0.056908 SOWB872-06|BC-Hax1865|Manduca camposi	TP 0.056908 SOWB872-06|BC-Hax1865|Manduca camposi	TP 0.056908 SOWB872-06|BC-Hax1865|Manduca camposi	TP 0.055364 SOWC302-06|BC-Hax2201|Nyceryx maxwelli
TP 0.060235 SOWA764-06|BC-Hax0757|Xylophanes elara	TP 0.060235 SOWB276-06|BC-Hax1269|Erinnyis impunctata	TP 0.057599 SOWA839-06|BC-Hax0832|Xylophanes rhodotus	TP 0.058587 LNSWC310-06|06-NSW-00310|Agrius godarti	TP 0.056937 XAA904-04|04-SRNP-46019|Aellopos titan	TP 0.056908 SOWB872-06|BC-Hax1865|Manduca camposi	TP 0.056908 SOWB872-06|BC-Hax1865|Manduca camposi	TP 0.056908 SOWB872-06|BC-Hax1865|Manduca camposi	TP 0.055364 SOWC302-06|BC-Hax2201|Nyceryx maxwelli
TP 0.060208 SOWB175-06|BC-Hax1168|Xylophanes germen	TP 0.060235 SOWA829-06|BC-Hax0822|Xylophanes falco	TP 0.057599 SOWA839-06|BC-Hax0832|Xylophanes rhodotus	TP 0.058587 LNSWC310-06|06-NSW-00310|Agrius godarti	TP 0.056908 SOWB872-06|BC-Hax1865|Manduca camposi	TP 0.056908 SOWB872-06|BC-Hax1865|Manduca camposi	TP 0.056908 SOWB872-06|BC-Hax1865|Manduca camposi	TP 0.056908 SOWB872-06|BC-Hax1865|Manduca camposi	TP 0.055364 SOWC302-06|BC-Hax2201|Nyceryx maxwelli
TP 0.060208 SOWB175-06|BC-Hax1168|Xylophanes germen	TP 0.060235 SOWA829-06|BC-Hax0822|Xylophanes falco	TP 0.057523 SPTMA134-07|BC-Mel 0212|Aellopos tantalus	TP 0.058569 SOWB170-06|BC-Hax1163|Xylophanes fusimacula	TP 0.056908 SOWB872-06|BC-Hax1865|Manduca camposi	TP 0.056908 SOWB872-06|BC-Hax1865|Manduca camposi	TP 0.056908 SOWB872-06|BC-Hax1865|Manduca camposi	TP 0.056908 SOWB872-06|BC-Hax1865|Manduca camposi	TP 0.055364 SOWC302-06|BC-Hax2201|Nyceryx maxwelli
TP 0.060208 SOWB175-06|BC-Hax1168|Xylophanes germen	TP 0.060235 SOWA764-06|BC-Hax0757|Xylophanes elara	TP 0.057523 SPTMA134-07|BC-Mel 0212|Aellopos tantalus	TP 0.058569 SOWB045-06|BC-Hax1038|Eumorpha strenua	TP 0.056908 SOWB872-06|BC-Hax1865|Manduca camposi	TP 0.056908 SOWB872-06|BC-Hax1865|Manduca camposi	TP 0.056908 SOWB872-06|BC-Hax1865|Manduca camposi	TP 0.056908 SOWB872-06|BC-Hax1865|Manduca camposi	TP 0.055364 SOWC302-06|BC-Hax2201|Nyceryx maxwelli
TP 0.060204 SOWB627-06|BC-Hax1620|Manduca brontes	TP 0.060208 SOWB175-06|BC-Hax1168|Xylophanes germen	TP 0.057523 SPTMA134-07|BC-Mel 0212|Aellopos tantalus	TP 0.058569 SOWB045-06|BC-Hax1038|Eumorpha strenua	TP 0.056908 SOWB872-06|BC-Hax1865|Manduca camposi	TP 0.056908 SOWB872-06|BC-Hax1865|Manduca camposi	TP 0.056908 SOWB872-06|BC-Hax1865|Manduca camposi	TP 0.056908 SOWB872-06|BC-Hax1865|Manduca camposi	TP 0.055364 SOWC302-06|BC-Hax2201|Nyceryx maxwelli
TP 0.060204 SOWB627-06|BC-Hax1620|Manduca brontes	TP 0.060208 SOWB175-06|BC-Hax1168|Xylophanes germen	TP 0.057463 SOWB312-06|BC-Hax1305|Erinnyis domingonis	TP 0.058515 SPTVA701-07|VAG-337|Manduca corallina	TP 0.056908 SOWB872-06|BC-Hax1865|Manduca camposi	TP 0.056908 SOWB872-06|BC-Hax1865|Manduca camposi	TP 0.056908 SOWB872-06|BC-Hax1865|Manduca camposi	TP 0.056908 SOWB872-06|BC-Hax1865|Manduca camposi	TP 0.055364 SOWC302-06|BC-Hax2201|Nyceryx maxwelli
TP 0.060176 SOWE553-07|BC-Hax4452|Manduca lucetius	TP 0.060176 SOWE553-07|BC-Hax4452|Manduca lucetius	TP 0.057463 SOWB312-06|BC-Hax1305|Erinnyis domingonis	TP 0.058515 SPTVA701-07|VAG-337|Manduca corallina	TP 0.056908 SOWB872-06|BC-Hax1865|Manduca camposi	TP 0.056908 SOWB872-06|BC-Hax1865|Manduca camposi	TP 0.056908 SOWB872-06|BC-Hax1865|Manduca camposi	TP 0.056860 SOWB831-06|BC-Hax1824|Manduca florestan	TP 0.055364 SOWC302-06|BC-Hax2201|Nyceryx maxwelli
TP 0.060176 SOWE334-07|BC-Hax4233|Manduca schausi	TP 0.060176 SOWE553-07|BC-Hax4452|Manduca lucetius	TP 0.057256 SOWB987-06|BC-Hax1980|Callionima falcifera	TP 0.058478 SOWB298-06|BC-Hax1291|Erinnyis obscura	TP 0.056908 SOWB872-06|BC-Hax1865|Manduca camposi	TP 0.056908 SOWB872-06|BC-Hax1865|Manduca camposi	TP 0.056908 SOWB872-06|BC-Hax1865|Manduca camposi	TP 0.056860 SOWB831-06|BC-Hax1824|Manduca florestan	TP 0.055364 SOWC302-06|BC-Hax2201|Nyceryx maxwelli
TP 0.060176 SOWA944-06|BC-Hax0937|Xylophanes cosmius	TP 0.060176 SOWE334-07|BC-Hax4233|Manduca schausi	TP 0.057256 SOWB987-06|BC-Hax1980|Callionima falcifera	TP 0.058478 SOWB298-06|BC-Hax1291|Erinnyis obscura	TP 0.056908 SOWB872-06|BC-Hax1865|Manduca camposi	TP 0.056908 SOWB872-06|BC-Hax1865|Manduca camposi	TP 0.056908 SOWB872-06|BC-Hax1865|Manduca camposi	TP 0.056860 SOWB831-06|BC-Hax1824|Manduca florestan	TP 0.055364 SOWC302-06|BC-Hax2201|Nyceryx maxwelli
TP 0.060153 SPTVA681-07|VAG-317|Manduca wellingi	TP 0.060176 SOWA944-06|BC-Hax0937|Xylophanes cosmius	TP 0.057256 SOWB987-06|BC-Hax1980|Callionima falcifera	TP 0.058390 SOWB170-06|BC-Hax1163|Xylophanes fusimacula	TP 0.056908 SOWB872-06|BC-Hax1865|Manduca camposi	TP 0.056908 SOWB872-06|BC-Hax1865|Manduca camposi	TP 0.056908 SOWB872-06|BC-Hax1865|Manduca camposi	TP 0.055812 SPTMA447-07|BC-Mel 0525|Xylophanes hydrata	TP 0.055364 SOWC302-06|BC-Hax2201|Nyceryx maxwelli
TP 0.060153 SPTVA681-07|VAG-317|Manduca wellingi	TP 0.060176 SOWA944-06|BC-Hax0937|Xylophanes cosmius	TP 0.057256 SOWB042-06|BC-Hax1035|Eumorpha mirificatus	TP 0.058310 SOWB930-06|BC-Hax1923|Oryba achemenides	TP 0.056908 SOWB872-06|BC-Hax1865|Manduca camposi	TP 0.056908 SOWB872-06|BC-Hax1865|Manduca camposi	TP 0.056908 SOWB872-06|BC-Hax1865|Manduca camposi	TP 0.055384 SOWB079-06|BC-Hax1072|Eumorpha triangulum	TP 0.055364 SOWC302-06|BC-Hax2201|Nyceryx maxwelli
TP 0.060153 SPTVA681-07|VAG-317|Manduca wellingi	TP 0.060153 SPTVA681-07|VAG-317|Manduca wellingi	TP 0.057256 SOWB042-06|BC-Hax1035|Eumorpha mirificatus	TP 0.058310 SOWB930-06|BC-Hax1923|Oryba achemenides	TP 0.056908 SOWB872-06|BC-Hax1865|Manduca camposi	TP 0.056860 SOWA846-06|BC-Hax0839|Xylophanes schausi	TP 0.056908 SOWB872-06|BC-Hax1865|Manduca camposi	TP 0.055384 SOWB079-06|BC-Hax1072|Eumorpha triangulum	TP 0.055364 SOWC302-06|BC-Hax2201|Nyceryx maxwelli
TP 0.060153 SOWE248-07|BC-Hax4147|Manduca incisa	TP 0.060153 SOWE248-07|BC-Hax4147|Manduca incisa	TP 0.057256 SOWB042-06|BC-Hax1035|Eumorpha mirificatus	TP 0.058310 SOWB930-06|BC-Hax1923|Oryba achemenides	TP 0.056908 SOWB872-06|BC-Hax1865|Manduca camposi	TP 0.056828 SOWB286-06|BC-Hax1279|Erinnyis oenotrus	TP 0.056908 SOWB872-06|BC-Hax1865|Manduca camposi	TP 0.055384 BLPBG445-07|07-SRNP-103264|Adhemarius gannascus	TP 0.055364 SOWC302-06|BC-Hax2201|Nyceryx maxwelli
TP 0.060133 SOWE209-07|BC-Hax4108|Erinnyis ello	TP 0.060153 SOWA756-06|BC-Hax0749|Xylophanes haxairei	TP 0.057256 SOWB042-06|BC-Hax1035|Eumorpha mirificatus	TP 0.058310 SOWB930-06|BC-Hax1923|Oryba achemenides	TP 0.056908 SOWB872-06|BC-Hax1865|Manduca camposi	TP 0.056578 SOWA853-06|BC-Hax0846|Xylophanes josephinae	TP 0.056908 SOWB872-06|BC-Hax1865|Manduca camposi	TP 0.055384 BLPBG445-07|07-SRNP-103264|Adhemarius gannascus	TP 0.055364 SOWC302-06|BC-Hax2201|Nyceryx maxwelli
TP 0.060133 SOWE209-07|BC-Hax4108|Erinnyis ello	TP 0.060133 SOWE209-07|BC-Hax4108|Erinnyis ello	TP 0.057224 SOWB246-06|BC-Hax1239|Isognathus australis	TP 0.058310 SOWB930-06|BC-Hax1923|Oryba achemenides	TP 0.056908 SOWB872-06|BC-Hax1865|Manduca camposi	TP 0.056578 SOWA853-06|BC-Hax0846|Xylophanes josephinae	TP 0.056908 SOWB872-06|BC-Hax1865|Manduca camposi	TP 0.055384 BLPBG445-07|07-SRNP-103264|Adhemarius gannascus	TP 0.055364 SOWC302-06|BC-Hax2201|Nyceryx maxwelli
TP 0.060133 SOWE209-07|BC-Hax4108|Erinnyis ello	TP 0.060133 SOWE209-07|BC-Hax4108|Erinnyis ello	TP 0.057224 SOWB246-06|BC-Hax1239|Isognathus australis	TP 0.058310 SOWB930-06|BC-Hax1923|Oryba achemenides	TP 0.056908 SOWA820-06|BC-Hax0813|Xylophanes turbata	TP 0.056578 SOWA853-06|BC-Hax0846|Xylophanes josephinae	TP 0.056908 SOWB872-06|BC-Hax1865|Manduca camposi	TP 0.055384 BLPBG445-07|07-SRNP-103264|Adhemarius gannascus	TP 0.055364 SOWC302-06|BC-Hax2201|Nyceryx maxwelli
TP 0.060133 SOWE209-07|BC-Hax4108|Erinnyis ello	TP 0.060133 SOWB655-06|BC-Hax1648|Manduca sexta	TP 0.057224 SOWB246-06|BC-Hax1239|Isognathus australis	TP 0.058310 SOWB930-06|BC-Hax1923|Oryba achemenides	TP 0.056860 SOWB831-06|BC-Hax1824|Manduca florestan	TP 0.055812 SPTMA447-07|BC-Mel 0525|Xylophanes hydrata	TP 0.056908 SOWB872-06|BC-Hax1865|Manduca camposi	TP 0.055384 BLPBG445-07|07-SRNP-103264|Adhemarius gannascus	TP 0.055364 SOWC302-06|BC-Hax2201|Nyceryx maxwelli
TP 0.060133 SOWE209-07|BC-Hax4108|Erinnyis ello	TP 0.060133 SOWB655-06|BC-Hax1648|Manduca sexta	TP 0.057224 SOWB246-06|BC-Hax1239|Isognathus australis	TP 0.058310 SOWB930-06|BC-Hax1923|Oryba achemenides	TP 0.056860 SOWB831-06|BC-Hax1824|Manduca florestan	TP 0.055812 SPTMA447-07|BC-Mel 0525|Xylophanes hydrata	TP 0.056908 SOWB872-06|BC-Hax1865|Manduca camposi	TP 0.055384 BLPBG445-07|07-SRNP-103264|Adhemarius gannascus	TP 0.055364 SOWC302-06|BC-Hax2201|Nyceryx maxwelli
TP 0.060133 SOWB655-06|BC-Hax1648|Manduca sexta	TP 0.060118 SPTVA701-07|VAG-337|Manduca corallina	TP 0.057146 SOWC332-06|BC-Hax2231|Nyceryx stuarti	TP 0.058310 SOWB930-06|BC-Hax1923|Oryba achemenides	TP 0.056860 SOWB831-06|BC-Hax1824|Manduca florestan	TP 0.055578 SOWB228-06|BC-Hax1221|Isognathus leachii	TP 0.056860 SOWB831-06|BC-Hax1824|Manduca florestan	TP 0.055384 BLPBG445-07|07-SRNP-103264|Adhemarius gannascus	TP 0.054723 SOWA865-06|BC-Hax0858|Xylophanes staudingeri
TP 0.060133 SOWB655-06|BC-Hax1648|Manduca sexta	TP 0.060118 SPTVA701-07|VAG-337|Manduca corallina	TP 0.057146 SOWC307-06|BC-Hax2206|Nyceryx furtadoi	TP 0.058310 SOWB930-06|BC-Hax1923|Oryba achemenides	TP 0.056860 SOWA846-06|BC-Hax0839|Xylophanes schausi	TP 0.055578 SOWB228-06|BC-Hax1221|Isognathus leachii	TP 0.056860 SOWA846-06|BC-Hax0839|Xylophanes schausi	TP 0.055384 BLPBG445-07|07-SRNP-103264|Adhemarius gannascus	TP 0.054723 SOWA865-06|BC-Hax0858|Xylophanes staudingeri
TP 0.060133 SOWB655-06|BC-Hax1648|Manduca sexta	TP 0.060118 SOWB709-06|BC-Hax1702|Manduca mossi	TP 0.057146 SOWA417-06|BC-Hax0417|Adhemarius palmeri	TP 0.058310 SOWB930-06|BC-Hax1923|Oryba achemenides	TP 0.056860 SOWA846-06|BC-Hax0839|Xylophanes schausi	TP 0.055578 SOWB228-06|BC-Hax1221|Isognathus leachii	TP 0.056578 SOWA853-06|BC-Hax0846|Xylophanes josephinae	TP 0.055384 BLPBG445-07|07-SRNP-103264|Adhemarius gannascus	TP 0.054723 SOWA865-06|BC-Hax0858|Xylophanes staudingeri
TP 0.060133 SOWB655-06|BC-Hax1648|Manduca sexta	TP 0.060118 SOWB709-06|BC-Hax1702|Manduca mossi	TP 0.057146 SOWA417-06|BC-Hax0417|Adhemarius palmeri	TP 0.058310 SOWB930-06|BC-Hax1923|Oryba achemenides	TP 0.056860 SOWA846-06|BC-Hax0839|Xylophanes schausi	TP 0.055384 SOWB079-06|BC-Hax1072|Eumorpha triangulum	TP 0.056578 SOWA853-06|BC-Hax0846|Xylophanes josephinae	TP 0.055364 SOWC302-06|BC-Hax2201|Nyceryx maxwelli	TP 0.054083 SOWA795-06|BC-Hax0788|Xylophanes resta
TP 0.060133 SOWB655-06|BC-Hax1648|Manduca sexta	TP 0.060118 SOWB709-06|BC-Hax1702|Manduca mossi	TP 0.057146 SOWA417-06|BC-Hax0417|Adhemarius palmeri	TP 0.058147 SOWB765-06|BC-Hax1758|Manduca extrema	TP 0.056860 SOWA846-06|BC-Hax0839|Xylophanes schausi	TP 0.055384 SOWB079-06|BC-Hax1072|Eumorpha triangulum	TP 0.055812 SPTMA447-07|BC-Mel 0525|Xylophanes hydrata	TP 0.055364 SOWC302-06|BC-Hax2201|Nyceryx maxwelli	TP 0.054083 SOWA795-06|BC-Hax0788|Xylophanes resta
TP 0.060118 SPTVA701-07|VAG-337|Manduca corallina	TP 0.060118 SOWB709-06|BC-Hax1702|Manduca mossi	TP 0.057036 SOWC409-06|BC-Hax2308|Enyo taedium	TP 0.058147 SOWB765-06|BC-Hax1758|Manduca extrema	TP 0.056860 SOWA846-06|BC-Hax0839|Xylophanes schausi	TP 0.055384 SOWB079-06|BC-Hax1072|Eumorpha triangulum	TP 0.055578 SOWB228-06|BC-Hax1221|Isognathus leachii	TP 0.055364 SOWC302-06|BC-Hax2201|Nyceryx maxwelli	TP 0.053687 SATWB113-08|BC-Roug1161|Adhemarius eurysthenes
TP 0.060118 SPTVA701-07|VAG-337|Manduca corallina	TP 0.060022 SOWB029-06|BC-Hax1022|Xylophanes kiefferi	TP 0.057036 SOWC409-06|BC-Hax2308|Enyo taedium	TP 0.058147 SOWB765-06|BC-Hax1758|Manduca extrema	TP 0.056860 SOWA846-06|BC-Hax0839|Xylophanes schausi	TP 0.055384 BLPBG445-07|07-SRNP-103264|Adhemarius gannascus	TP 0.055578 SOWB228-06|BC-Hax1221|Isognathus leachii	TP 0.055364 SOWC302-06|BC-Hax2201|Nyceryx maxwelli	TP 0.053687 SATWB113-08|BC-Roug1161|Adhemarius eurysthenes
TP 0.060118 SOWB709-06|BC-Hax1702|Manduca mossi	TP 0.060022 SOWB029-06|BC-Hax1022|Xylophanes kiefferi	TP 0.057036 SOWC409-06|BC-Hax2308|Enyo taedium	TP 0.058023 SOWE361-07|BC-Hax4260|Manduca franciscae	TP 0.056860 SOWA846-06|BC-Hax0839|Xylophanes schausi	TP 0.055384 BLPBG445-07|07-SRNP-103264|Adhemarius gannascus	TP 0.055384 SOWB079-06|BC-Hax1072|Eumorpha triangulum	TP 0.055364 SOWC302-06|BC-Hax2201|Nyceryx maxwelli	TP 0.053687 SATWB113-08|BC-Roug1161|Adhemarius eurysthenes
TP 0.060022 SOWB029-06|BC-Hax1022|Xylophanes kiefferi	TP 0.060022 SOWB029-06|BC-Hax1022|Xylophanes kiefferi	TP 0.057036 SOWC409-06|BC-Hax2308|Enyo taedium	TP 0.058023 SOWE361-07|BC-Hax4260|Manduca franciscae	TP 0.056860 SOWA846-06|BC-Hax0839|Xylophanes schausi	TP 0.055384 BLPBG445-07|07-SRNP-103264|Adhemarius gannascus	TP 0.055384 BLPBG445-07|07-SRNP-103264|Adhemarius gannascus	TP 0.055364 SOWC302-06|BC-Hax2201|Nyceryx maxwelli	TP 0.053687 SATWB113-08|BC-Roug1161|Adhemarius eurysthenes
TP 0.060022 SOWB029-06|BC-Hax1022|Xylophanes kiefferi	TP 0.059962 SOWC273-06|BC-Hax2172|Nyceryx fernandezi	TP 0.057036 SOWC409-06|BC-Hax2308|Enyo taedium	TP 0.057599 SOWA839-06|BC-Hax0832|Xylophanes rhodotus	TP 0.056578 SOWA853-06|BC-Hax0846|Xylophanes josephinae	TP 0.055384 BLPBG445-07|07-SRNP-103264|Adhemarius gannascus	TP 0.055384 BLPBG445-07|07-SRNP-103264|Adhemarius gannascus	TP 0.055364 SOWC302-06|BC-Hax2201|Nyceryx maxwelli	TP 0.053687 SATWB113-08|BC-Roug1161|Adhemarius eurysthenes
TP 0.060022 SOWB029-06|BC-Hax1022|Xylophanes kiefferi	TP 0.059939 SOWB803-06|BC-Hax1796|Manduca huascara	TP 0.057009 SOWC281-06|BC-Hax2180|Nyceryx continua	TP 0.057599 SOWA839-06|BC-Hax0832|Xylophanes rhodotus	TP 0.056578 SOWA853-06|BC-Hax0846|Xylophanes josephinae	TP 0.055384 BLPBG445-07|07-SRNP-103264|Adhemarius gannascus	TP 0.055384 BLPBG445-07|07-SRNP-103264|Adhemarius gannascus	TP 0.055364 SOWC302-06|BC-Hax2201|Nyceryx maxwelli	TP 0.053687 SATWB113-08|BC-Roug1161|Adhemarius eurysthenes
TP 0.059962 SOWC273-06|BC-Hax2172|Nyceryx fernandezi	TP 0.059939 SOWB803-06|BC-Hax1796|Manduca huascara	TP 0.057009 SOWC281-06|BC-Hax2180|Nyceryx continua	TP 0.057599 SOWA839-06|BC-Hax0832|Xylophanes rhodotus	TP 0.056578 SOWA853-06|BC-Hax0846|Xylophanes josephinae	TP 0.055384 BLPBG445-07|07-SRNP-103264|Adhemarius gannascus	TP 0.055384 BLPBG445-07|07-SRNP-103264|Adhemarius gannascus	TP 0.055364 SOWC302-06|BC-Hax2201|Nyceryx maxwelli	TP 0.053687 SATWB113-08|BC-Roug1161|Adhemarius eurysthenes
TP 0.059939 SOWB803-06|BC-Hax1796|Manduca huascara	TP 0.059908 SOWB592-06|BC-Hax1585|Manduca pellenia	TP 0.056937 XAA904-04|04-SRNP-46019|Aellopos titan	TP 0.057523 SPTMA134-07|BC-Mel 0212|Aellopos tantalus	TP 0.055812 SPTMA447-07|BC-Mel 0525|Xylophanes hydrata	TP 0.055384 BLPBG445-07|07-SRNP-103264|Adhemarius gannascus	TP 0.055384 BLPBG445-07|07-SRNP-103264|Adhemarius gannascus	TP 0.055364 SOWC302-06|BC-Hax2201|Nyceryx maxwelli	TP 0.053687 SATWB113-08|BC-Roug1161|Adhemarius eurysthenes
TP 0.059939 SOWB803-06|BC-Hax1796|Manduca huascara	TP 0.059908 SOWB592-06|BC-Hax1585|Manduca pellenia	TP 0.056937 XAA904-04|04-SRNP-46019|Aellopos titan	TP 0.057523 SPTMA134-07|BC-Mel 0212|Aellopos tantalus	TP 0.055812 SPTMA447-07|BC-Mel 0525|Xylophanes hydrata	TP 0.055364 SOWC302-06|BC-Hax2201|Nyceryx maxwelli	TP 0.055384 BLPBG445-07|07-SRNP-103264|Adhemarius gannascus	TP 0.055364 SOWC302-06|BC-Hax2201|Nyceryx maxwelli	TP 0.053687 SATWB113-08|BC-Roug1161|Adhemarius eurysthenes
TP 0.059913 SOWB880-06|BC-Hax1873|Manduca brunalba	TP 0.059908 SOWB592-06|BC-Hax1585|Manduca pellenia	TP 0.056937 XAA904-04|04-SRNP-46019|Aellopos titan	TP 0.057463 SOWB312-06|BC-Hax1305|Erinnyis domingonis	TP 0.055812 SPTMA447-07|BC-Mel 0525|Xylophanes hydrata	TP 0.055364 SOWC302-06|BC-Hax2201|Nyceryx maxwelli	TP 0.055384 BLPBG445-07|07-SRNP-103264|Adhemarius gannascus	TP 0.055364 SOWC302-06|BC-Hax2201|Nyceryx maxwelli	TP 0.053687 SATWB113-08|BC-Roug1161|Adhemarius eurysthenes
TP 0.059908 SOWB763-06|BC-Hax1756|Manduca undata	TP 0.059218 SOWB170-06|BC-Hax1163|Xylophanes fusimacula	TP 0.056937 XAA904-04|04-SRNP-46019|Aellopos titan	TP 0.057463 SOWB312-06|BC-Hax1305|Erinnyis domingonis	TP 0.055636 SOWA839-06|BC-Hax0832|Xylophanes rhodotus	TP 0.055364 SOWC302-06|BC-Hax2201|Nyceryx maxwelli	TP 0.055384 BLPBG445-07|07-SRNP-103264|Adhemarius gannascus	TP 0.055364 SOWC302-06|BC-Hax2201|Nyceryx maxwelli	TP 0.053687 SATWB113-08|BC-Roug1161|Adhemarius eurysthenes
TP 0.059908 SOWB763-06|BC-Hax1756|Manduca undata	TP 0.059218 SOWB170-06|BC-Hax1163|Xylophanes fusimacula	TP 0.056937 XAA904-04|04-SRNP-46019|Aellopos titan	TP 0.057463 SOWB312-06|BC-Hax1305|Erinnyis domingonis	TP 0.055599 SPTMA447-07|BC-Mel 0525|Xylophanes hydrata	TP 0.055364 SOWC302-06|BC-Hax2201|Nyceryx maxwelli	TP 0.055384 BLPBG445-07|07-SRNP-103264|Adhemarius gannascus	TP 0.055364 SOWC302-06|BC-Hax2201|Nyceryx maxwelli	TP 0.053687 SATWB113-08|BC-Roug1161|Adhemarius eurysthenes
TP 0.059908 SOWB592-06|BC-Hax1585|Manduca pellenia	TP 0.059218 SOWB170-06|BC-Hax1163|Xylophanes fusimacula	TP 0.056937 XAA904-04|04-SRNP-46019|Aellopos titan	TP 0.057256 SOWC035-06|BC-Hax2028|Callionima acuta	TP 0.055578 SOWB228-06|BC-Hax1221|Isognathus leachii	TP 0.055364 SOWC302-06|BC-Hax2201|Nyceryx maxwelli	TP 0.055384 BLPBG445-07|07-SRNP-103264|Adhemarius gannascus	TP 0.055364 SOWC302-06|BC-Hax2201|Nyceryx maxwelli	TP 0.053687 SATWB113-08|BC-Roug1161|Adhemarius eurysthenes
TP 0.059908 SOWB592-06|BC-Hax1585|Manduca pellenia	TP 0.059167 SOWC314-06|BC-Hax2213|Nyceryx alophus	TP 0.056937 XAA904-04|04-SRNP-46019|Aellopos titan	TP 0.057256 SOWB042-06|BC-Hax1035|Eumorpha mirificatus	TP 0.055578 SOWB228-06|BC-Hax1221|Isognathus leachii	TP 0.055364 SOWC302-06|BC-Hax2201|Nyceryx maxwelli	TP 0.055384 BLPBG445-07|07-SRNP-103264|Adhemarius gannascus	TP 0.055364 SOWC302-06|BC-Hax2201|Nyceryx maxwelli	TP 0.053687 SATWB113-08|BC-Roug1161|Adhemarius eurysthenes
TP 0.059908 SOWB592-06|BC-Hax1585|Manduca pellenia	TP 0.059167 SOWC281-06|BC-Hax2180|Nyceryx continua	TP 0.056937 XAA904-04|04-SRNP-46019|Aellopos titan	TP 0.057256 SOWB042-06|BC-Hax1035|Eumorpha mirificatus	TP 0.055578 SOWB228-06|BC-Hax1221|Isognathus leachii	TP 0.055364 SOWC302-06|BC-Hax2201|Nyceryx maxwelli	TP 0.055384 BLPBG445-07|07-SRNP-103264|Adhemarius gannascus	TP 0.055364 SOWC302-06|BC-Hax2201|Nyceryx maxwelli	TP 0.053687 SATWB113-08|BC-Roug1161|Adhemarius eurysthenes
TP 0.059908 SOWB592-06|BC-Hax1585|Manduca pellenia	TP 0.059167 SOWC281-06|BC-Hax2180|Nyceryx continua	TP 0.056937 XAA904-04|04-SRNP-46019|Aellopos titan	TP 0.057256 SOWB042-06|BC-Hax1035|Eumorpha mirificatus	TP 0.055578 SOWB228-06|BC-Hax1221|Isognathus leachii	TP 0.055364 SOWC302-06|BC-Hax2201|Nyceryx maxwelli	TP 0.055364 SOWC302-06|BC-Hax2201|Nyceryx maxwelli	TP 0.055364 SOWC302-06|BC-Hax2201|Nyceryx maxwelli	TP 0.053687 SATWB113-08|BC-Roug1161|Adhemarius eurysthenes
TP 0.059167 SOWC314-06|BC-Hax2213|Nyceryx alophus	TP 0.059167 SOWC281-06|BC-Hax2180|Nyceryx continua	TP 0.056937 XAA904-04|04-SRNP-46019|Aellopos titan	TP 0.057256 SOWB042-06|BC-Hax1035|Eumorpha mirificatus	TP 0.055578 SOWB228-06|BC-Hax1221|Isognathus leachii	TP 0.055364 SOWC302-06|BC-Hax2201|Nyceryx maxwelli	TP 0.055364 SOWC302-06|BC-Hax2201|Nyceryx maxwelli	TP 0.055364 SOWC302-06|BC-Hax2201|Nyceryx maxwelli	TP 0.053687 SATWB113-08|BC-Roug1161|Adhemarius eurysthenes
TP 0.059167 SOWC314-06|BC-Hax2213|Nyceryx alophus	TP 0.059167 SOWC281-06|BC-Hax2180|Nyceryx continua	TP 0.056908 SOWB872-06|BC-Hax1865|Manduca camposi	TP 0.057256 SOWB042-06|BC-Hax1035|Eumorpha mirificatus	TP 0.055427 SOWE553-07|BC-Hax4452|Manduca lucetius	TP 0.055364 SOWC302-06|BC-Hax2201|Nyceryx maxwelli	TP 0.055364 SOWC302-06|BC-Hax2201|Nyceryx maxwelli	TP 0.055364 SOWC302-06|BC-Hax2201|Nyceryx maxwelli	TP 0.053687 SATWB113-08|BC-Roug1161|Adhemarius eurysthenes
TP 0.059167 SOWC281-06|BC-Hax2180|Nyceryx continua	TP 0.059167 SOWC281-06|BC-Hax2180|Nyceryx continua	TP 0.056908 SOWB872-06|BC-Hax1865|Manduca camposi	TP 0.057256 SOWB042-06|BC-Hax1035|Eumorpha mirificatus	TP 0.055384 SOWB079-06|BC-Hax1072|Eumorpha triangulum	TP 0.055364 SOWC302-06|BC-Hax2201|Nyceryx maxwelli	TP 0.055364 SOWC302-06|BC-Hax2201|Nyceryx maxwelli	TP 0.055364 SOWC302-06|BC-Hax2201|Nyceryx maxwelli	TP 0.053687 SATWB113-08|BC-Roug1161|Adhemarius eurysthenes
TP 0.059167 SOWC281-06|BC-Hax2180|Nyceryx continua	TP 0.059167 SOWC281-06|BC-Hax2180|Nyceryx continua	TP 0.056908 SOWB872-06|BC-Hax1865|Manduca camposi	TP 0.057256 SOWB042-06|BC-Hax1035|Eumorpha mirificatus	TP 0.055384 SOWB079-06|BC-Hax1072|Eumorpha triangulum	TP 0.055364 SOWC302-06|BC-Hax2201|Nyceryx maxwelli	TP 0.055364 SOWC302-06|BC-Hax2201|Nyceryx maxwelli	TP 0.055364 SOWC302-06|BC-Hax2201|Nyceryx maxwelli	TP 0.053687 SATWB113-08|BC-Roug1161|Adhemarius eurysthenes
TP 0.059012 SOWB029-06|BC-Hax1022|Xylophanes kiefferi	TP 0.059167 SOWC281-06|BC-Hax2180|Nyceryx continua	TP 0.056908 SOWB872-06|BC-Hax1865|Manduca camposi	TP 0.057224 SOWB246-06|BC-Hax1239|Isognathus australis	TP 0.055384 BLPBG445-07|07-SRNP-103264|Adhemarius gannascus	TP 0.055364 SOWC302-06|BC-Hax2201|Nyceryx maxwelli	TP 0.055364 SOWC302-06|BC-Hax2201|Nyceryx maxwelli	TP 0.055364 SOWC302-06|BC-Hax2201|Nyceryx maxwelli	TP 0.053687 SATWB113-08|BC-Roug1161|Adhemarius eurysthenes
TP 0.059012 SOWB029-06|BC-Hax1022|Xylophanes kiefferi	TP 0.059167 SOWC281-06|BC-Hax2180|Nyceryx continua	TP 0.056908 SOWB872-06|BC-Hax1865|Manduca camposi	TP 0.057224 SOWB246-06|BC-Hax1239|Isognathus australis	TP 0.055384 BLPBG445-07|07-SRNP-103264|Adhemarius gannascus	TP 0.055364 SOWC302-06|BC-Hax2201|Nyceryx maxwelli	TP 0.055364 SOWC302-06|BC-Hax2201|Nyceryx maxwelli	TP 0.055364 SOWC302-06|BC-Hax2201|Nyceryx maxwelli	TP 0.053687 SATWB113-08|BC-Roug1161|Adhemarius eurysthenes
TP 0.059012 SOWB029-06|BC-Hax1022|Xylophanes kiefferi	TP 0.059167 SOWC281-06|BC-Hax2180|Nyceryx continua	TP 0.056908 SOWB872-06|BC-Hax1865|Manduca camposi	TP 0.057224 SOWB246-06|BC-Hax1239|Isognathus australis	TP 0.055384 BLPBG445-07|07-SRNP-103264|Adhemarius gannascus	TP 0.055364 SOWC302-06|BC-Hax2201|Nyceryx maxwelli	TP 0.055364 SOWC302-06|BC-Hax2201|Nyceryx maxwelli	TP 0.055364 SOWC302-06|BC-Hax2201|Nyceryx maxwelli	TP 0.053687 SATWB113-08|BC-Roug1161|Adhemarius eurysthenes
TP 0.059003 SOWA944-06|BC-Hax0937|Xylophanes cosmius	TP 0.059167 SOWC281-06|BC-Hax2180|Nyceryx continua	TP 0.056908 SOWB872-06|BC-Hax1865|Manduca camposi	TP 0.057224 SOWB246-06|BC-Hax1239|Isognathus australis	TP 0.055384 BLPBG445-07|07-SRNP-103264|Adhemarius gannascus	TP 0.055364 SOWC302-06|BC-Hax2201|Nyceryx maxwelli	TP 0.055364 SOWC302-06|BC-Hax2201|Nyceryx maxwelli	TP 0.055364 SOWC302-06|BC-Hax2201|Nyceryx maxwelli	TP 0.053687 SATWB113-08|BC-Roug1161|Adhemarius eurysthenes
TP 0.059003 BLPCC828-08|07-SRNP-107313|Xylophanes anubus	TP 0.059012 SOWB029-06|BC-Hax1022|Xylophanes kiefferi	TP 0.056908 SOWB872-06|BC-Hax1865|Manduca camposi	TP 0.057146 SOWC332-06|BC-Hax2231|Nyceryx stuarti	TP 0.055384 BLPBG445-07|07-SRNP-103264|Adhemarius gannascus	TP 0.055364 SOWC302-06|BC-Hax2201|Nyceryx maxwelli	TP 0.055364 SOWC302-06|BC-Hax2201|Nyceryx maxwelli	TP 0.055364 SOWC302-06|BC-Hax2201|Nyceryx maxwelli	TP 0.053687 SATWB113-08|BC-Roug1161|Adhemarius eurysthenes
TP 0.058998 SOWA853-06|BC-Hax0846|Xylophanes josephinae	TP 0.059012 SOWB029-06|BC-Hax1022|Xylophanes kiefferi	TP 0.056908 SOWB872-06|BC-Hax1865|Manduca camposi	TP 0.057146 SOWC307-06|BC-Hax2206|Nyceryx furtadoi	TP 0.055384 BLPBG445-07|07-SRNP-103264|Adhemarius gannascus	TP 0.055364 SOWC302-06|BC-Hax2201|Nyceryx maxwelli	TP 0.055364 SOWC302-06|BC-Hax2201|Nyceryx maxwelli	TP 0.054773 SOWA820-06|BC-Hax0813|Xylophanes turbata	TP 0.053687 SATWB113-08|BC-Roug1161|Adhemarius eurysthenes
TP 0.058939 SOWB617-06|BC-Hax1610|Manduca clarki	TP 0.058998 SOWA853-06|BC-Hax0846|Xylophanes josephinae	TP 0.056908 SOWB872-06|BC-Hax1865|Manduca camposi	TP 0.057146 SOWA417-06|BC-Hax0417|Adhemarius palmeri	TP 0.055384 BLPBG445-07|07-SRNP-103264|Adhemarius gannascus	TP 0.055364 SOWC302-06|BC-Hax2201|Nyceryx maxwelli	TP 0.055364 SOWC302-06|BC-Hax2201|Nyceryx maxwelli	TP 0.054723 SOWA865-06|BC-Hax0858|Xylophanes staudingeri	TP 0.053687 SATWB113-08|BC-Roug1161|Adhemarius eurysthenes
TP 0.058771 SOWC281-06|BC-Hax2180|Nyceryx continua	TP 0.058939 SOWB617-06|BC-Hax1610|Manduca clarki	TP 0.056908 SOWB872-06|BC-Hax1865|Manduca camposi	TP 0.057146 SOWA417-06|BC-Hax0417|Adhemarius palmeri	TP 0.055384 BLPBG445-07|07-SRNP-103264|Adhemarius gannascus	TP 0.055364 SOWC302-06|BC-Hax2201|Nyceryx maxwelli	TP 0.055364 SOWC302-06|BC-Hax2201|Nyceryx maxwelli	TP 0.054723 SOWA865-06|BC-Hax0858|Xylophanes staudingeri	TP 0.053687 SATWB113-08|BC-Roug1161|Adhemarius eurysthenes
TP 0.058771 SOWC281-06|BC-Hax2180|Nyceryx continua	TP 0.058939 BLPCK543-08|08-SRNP-100636|Xylophanes undata	TP 0.056908 SOWB872-06|BC-Hax1865|Manduca camposi	TP 0.057036 SOWC409-06|BC-Hax2308|Enyo taedium	TP 0.055384 BLPBG445-07|07-SRNP-103264|Adhemarius gannascus	TP 0.055364 SOWC302-06|BC-Hax2201|Nyceryx maxwelli	TP 0.055364 SOWC302-06|BC-Hax2201|Nyceryx maxwelli	TP 0.054723 SOWA865-06|BC-Hax0858|Xylophanes staudingeri	TP 0.053552 SOWB271-06|BC-Hax1264|Erinnyis lassauxii
TP 0.058771 SATWB129-08|BC-Roug1177|Xylophanes isaon	TP 0.058823 SOWE261-07|BC-Hax4160|Adhemarius gagarini	TP 0.056908 SOWB872-06|BC-Hax1865|Manduca camposi	TP 0.057036 SOWC409-06|BC-Hax2308|Enyo taedium	TP 0.055364 SOWC302-06|BC-Hax2201|Nyceryx maxwelli	TP 0.055364 SOWC302-06|BC-Hax2201|Nyceryx maxwelli	TP 0.055364 SOWC302-06|BC-Hax2201|Nyceryx maxwelli	TP 0.054150 SOWB057-06|BC-Hax1050|Eumorpha drucei	TP 0.053552 SOWB271-06|BC-Hax1264|Erinnyis lassauxii
TP 0.058678 SOWE528-07|BC-Hax4427|Nyceryx eximia	TP 0.058823 SOWE261-07|BC-Hax4160|Adhemarius gagarini	TP 0.056908 SOWB872-06|BC-Hax1865|Manduca camposi	TP 0.057036 SOWC409-06|BC-Hax2308|Enyo taedium	TP 0.055364 SOWC302-06|BC-Hax2201|Nyceryx maxwelli	TP 0.055364 SOWC302-06|BC-Hax2201|Nyceryx maxwelli	TP 0.055364 SOWC302-06|BC-Hax2201|Nyceryx maxwelli	TP 0.054083 SOWB045-06|BC-Hax1038|Eumorpha strenua	TP 0.053552 SOWB271-06|BC-Hax1264|Erinnyis lassauxii
TP 0.058678 SOWE528-07|BC-Hax4427|Nyceryx eximia	TP 0.058823 SOWE261-07|BC-Hax4160|Adhemarius gagarini	TP 0.056908 SOWA820-06|BC-Hax0813|Xylophanes turbata	TP 0.057036 SOWC409-06|BC-Hax2308|Enyo taedium	TP 0.055364 SOWC302-06|BC-Hax2201|Nyceryx maxwelli	TP 0.055364 SOWC302-06|BC-Hax2201|Nyceryx maxwelli	TP 0.055364 SOWC302-06|BC-Hax2201|Nyceryx maxwelli	TP 0.053763 SOWC314-06|BC-Hax2213|Nyceryx alophus	TP 0.053543 SOWB925-06|BC-Hax1918|Oryba kadeni
TP 0.058678 SOWB042-06|BC-Hax1035|Eumorpha mirificatus	TP 0.058771 SOWC281-06|BC-Hax2180|Nyceryx continua	TP 0.056860 SOWB831-06|BC-Hax1824|Manduca florestan	TP 0.057036 SOWC409-06|BC-Hax2308|Enyo taedium	TP 0.055364 SOWC302-06|BC-Hax2201|Nyceryx maxwelli	TP 0.055229 SOWB878-06|BC-Hax1871|Manduca violaalba	TP 0.055364 SOWC302-06|BC-Hax2201|Nyceryx maxwelli	TP 0.053687 SATWB113-08|BC-Roug1161|Adhemarius eurysthenes	TP 0.053543 SOWB925-06|BC-Hax1918|Oryba kadeni
TP 0.058678 SOWB042-06|BC-Hax1035|Eumorpha mirificatus	TP 0.058771 SOWC281-06|BC-Hax2180|Nyceryx continua	TP 0.056860 SOWB831-06|BC-Hax1824|Manduca florestan	TP 0.057036 SOWC409-06|BC-Hax2308|Enyo taedium	TP 0.055364 SOWC302-06|BC-Hax2201|Nyceryx maxwelli	TP 0.055194 SOWB286-06|BC-Hax1279|Erinnyis oenotrus	TP 0.055279 SOWB720-06|BC-Hax1713|Manduca muscosa	TP 0.053687 SATWB113-08|BC-Roug1161|Adhemarius eurysthenes	TP 0.053543 SOWB925-06|BC-Hax1918|Oryba kadeni
TP 0.058678 SOWB042-06|BC-Hax1035|Eumorpha mirificatus	TP 0.058771 SOWC281-06|BC-Hax2180|Nyceryx continua	TP 0.056860 SOWB831-06|BC-Hax1824|Manduca florestan	TP 0.056971 SOWB747-06|BC-Hax1740|Manduca quinquemaculatus	TP 0.055364 SOWC302-06|BC-Hax2201|Nyceryx maxwelli	TP 0.054773 SOWA820-06|BC-Hax0813|Xylophanes turbata	TP 0.055107 BLPCA125-08|07-SRNP-104730|Aellopos fadus	TP 0.053687 SATWB113-08|BC-Roug1161|Adhemarius eurysthenes	TP 0.053543 SOWB925-06|BC-Hax1918|Oryba kadeni
TP 0.058638 SOWA896-06|BC-Hax0889|Xylophanes marginalis	TP 0.058771 SOWC281-06|BC-Hax2180|Nyceryx continua	TP 0.056860 SOWB831-06|BC-Hax1824|Manduca florestan	TP 0.056937 XAA904-04|04-SRNP-46019|Aellopos titan	TP 0.055364 SOWC302-06|BC-Hax2201|Nyceryx maxwelli	TP 0.054723 SOWA865-06|BC-Hax0858|Xylophanes staudingeri	TP 0.054773 SOWA820-06|BC-Hax0813|Xylophanes turbata	TP 0.053687 SATWB113-08|BC-Roug1161|Adhemarius eurysthenes	TP 0.053543 SOWB925-06|BC-Hax1918|Oryba kadeni
TP 0.058638 SOWA896-06|BC-Hax0889|Xylophanes marginalis	TP 0.058771 SOWC281-06|BC-Hax2180|Nyceryx continua	TP 0.056860 SOWB831-06|BC-Hax1824|Manduca florestan	TP 0.056937 XAA904-04|04-SRNP-46019|Aellopos titan	TP 0.055364 SOWC302-06|BC-Hax2201|Nyceryx maxwelli	TP 0.054723 SOWA865-06|BC-Hax0858|Xylophanes staudingeri	TP 0.054723 SOWA865-06|BC-Hax0858|Xylophanes staudingeri	TP 0.053687 SATWB113-08|BC-Roug1161|Adhemarius eurysthenes	TP 0.053543 SOWB925-06|BC-Hax1918|Oryba kadeni
TP 0.058638 SOWA896-06|BC-Hax0889|Xylophanes marginalis	TP 0.058771 SATWB129-08|BC-Roug1177|Xylophanes isaon	TP 0.056860 SOWB831-06|BC-Hax1824|Manduca florestan	TP 0.056937 XAA904-04|04-SRNP-46019|Aellopos titan	TP 0.055364 SOWC302-06|BC-Hax2201|Nyceryx maxwelli	TP 0.054723 SOWA865-06|BC-Hax0858|Xylophanes staudingeri	TP 0.054723 SOWA865-06|BC-Hax0858|Xylophanes staudingeri	TP 0.053687 SATWB113-08|BC-Roug1161|Adhemarius eurysthenes	TP 0.053543 SOWB925-06|BC-Hax1918|Oryba kadeni
TP 0.058601 SOWB634-06|BC-Hax1627|Manduca afflicta	TP 0.058678 SOWE528-07|BC-Hax4427|Nyceryx eximia	TP 0.056860 SOWB831-06|BC-Hax1824|Manduca florestan	TP 0.056937 XAA904-04|04-SRNP-46019|Aellopos titan	TP 0.055364 SOWC302-06|BC-Hax2201|Nyceryx maxwelli	TP 0.054723 SOWA865-06|BC-Hax0858|Xylophanes staudingeri	TP 0.054723 SOWA865-06|BC-Hax0858|Xylophanes staudingeri	TP 0.053687 SATWB113-08|BC-Roug1161|Adhemarius eurysthenes	TP 0.053543 SOWB925-06|BC-Hax1918|Oryba kadeni
TP 0.058601 SOWB060-06|BC-Hax1053|Eumorpha neubergeri	TP 0.058678 SOWB042-06|BC-Hax1035|Eumorpha mirificatus	TP 0.056860 SOWA846-06|BC-Hax0839|Xylophanes schausi	TP 0.056937 XAA904-04|04-SRNP-46019|Aellopos titan	TP 0.055364 SOWC302-06|BC-Hax2201|Nyceryx maxwelli	TP 0.054723 SOWA865-06|BC-Hax0858|Xylophanes staudingeri	TP 0.054663 SOWB890-06|BC-Hax1883|Manduca prestoni	TP 0.053687 SATWB113-08|BC-Roug1161|Adhemarius eurysthenes	TP 0.053543 SOWB925-06|BC-Hax1918|Oryba kadeni
TP 0.058601 SOWB060-06|BC-Hax1053|Eumorpha neubergeri	TP 0.058678 SOWB042-06|BC-Hax1035|Eumorpha mirificatus	TP 0.056860 SOWA846-06|BC-Hax0839|Xylophanes schausi	TP 0.056937 XAA904-04|04-SRNP-46019|Aellopos titan	TP 0.055364 SOWC302-06|BC-Hax2201|Nyceryx maxwelli	TP 0.054150 SOWB057-06|BC-Hax1050|Eumorpha drucei	TP 0.054663 SOWB890-06|BC-Hax1883|Manduca prestoni	TP 0.053687 SATWB113-08|BC-Roug1161|Adhemarius eurysthenes	TP 0.053543 SOWB925-06|BC-Hax1918|Oryba kadeni
TP 0.058601 SOWA944-06|BC-Hax0937|Xylophanes cosmius	TP 0.058638 SOWA896-06|BC-Hax0889|Xylophanes marginalis	TP 0.056860 SOWA846-06|BC-Hax0839|Xylophanes schausi	TP 0.056937 XAA904-04|04-SRNP-46019|Aellopos titan	TP 0.055364 SOWC302-06|BC-Hax2201|Nyceryx maxwelli	TP 0.054150 SOWB057-06|BC-Hax1050|Eumorpha drucei	TP 0.054150 SOWB057-06|BC-Hax1050|Eumorpha drucei	TP 0.053687 SATWB113-08|BC-Roug1161|Adhemarius eurysthenes	TP 0.053543 SOWB925-06|BC-Hax1918|Oryba kadeni
TP 0.058587 LNSWC310-06|06-NSW-00310|Agrius godarti	TP 0.058638 SOWA896-06|BC-Hax0889|Xylophanes marginalis	TP 0.056860 SOWA846-06|BC-Hax0839|Xylophanes schausi	TP 0.056937 XAA904-04|04-SRNP-46019|Aellopos titan	TP 0.055364 SOWC302-06|BC-Hax2201|Nyceryx maxwelli	TP 0.054083 SOWB045-06|BC-Hax1038|Eumorpha strenua	TP 0.054150 SOWB057-06|BC-Hax1050|Eumorpha drucei	TP 0.053687 SATWB113-08|BC-Roug1161|Adhemarius eurysthenes	TP 0.053543 SOWB925-06|BC-Hax1918|Oryba kadeni
TP 0.058587 LNSWC310-06|06-NSW-00310|Agrius godarti	TP 0.058601 SOWB060-06|BC-Hax1053|Eumorpha neubergeri	TP 0.056860 SOWA846-06|BC-Hax0839|Xylophanes schausi	TP 0.056937 XAA904-04|04-SRNP-46019|Aellopos titan	TP 0.055364 SOWC302-06|BC-Hax2201|Nyceryx maxwelli	TP 0.054083 SOWA795-06|BC-Hax0788|Xylophanes resta	TP 0.054083 SOWB045-06|BC-Hax1038|Eumorpha strenua	TP 0.053687 SATWB113-08|BC-Roug1161|Adhemarius eurysthenes	TP 0.053543 SOWB925-06|BC-Hax1918|Oryba kadeni
TP 0.058586 SOWA826-06|BC-Hax0819|Xylophanes pistacina	TP 0.058587 LNSWC310-06|06-NSW-00310|Agrius godarti	TP 0.056811 SOWB720-06|BC-Hax1713|Manduca muscosa	TP 0.056937 XAA904-04|04-SRNP-46019|Aellopos titan	TP 0.055364 SOWC302-06|BC-Hax2201|Nyceryx maxwelli	TP 0.054083 SOWA795-06|BC-Hax0788|Xylophanes resta	TP 0.054083 SOWB045-06|BC-Hax1038|Eumorpha strenua	TP 0.053687 SATWB113-08|BC-Roug1161|Adhemarius eurysthenes	TP 0.053543 SOWB925-06|BC-Hax1918|Oryba kadeni
TP 0.058586 SOWA826-06|BC-Hax0819|Xylophanes pistacina	TP 0.058587 LNSWC310-06|06-NSW-00310|Agrius godarti	TP 0.056574 SOWB002-06|BC-Hax0995|Xylophanes ockendeni	TP 0.056937 XAA904-04|04-SRNP-46019|Aellopos titan	TP 0.055364 SOWC302-06|BC-Hax2201|Nyceryx maxwelli	TP 0.054083 SOWA795-06|BC-Hax0788|Xylophanes resta	TP 0.054083 SOWA795-06|BC-Hax0788|Xylophanes resta	TP 0.053687 SATWB113-08|BC-Roug1161|Adhemarius eurysthenes	TP 0.053543 SOWB925-06|BC-Hax1918|Oryba kadeni
TP 0.058569 SOWC332-06|BC-Hax2231|Nyceryx stuarti	TP 0.058587 LNSWC310-06|06-NSW-00310|Agrius godarti	TP 0.056425 SOWB890-06|BC-Hax1883|Manduca prestoni	TP 0.056937 XAA904-04|04-SRNP-46019|Aellopos titan	TP 0.055364 SOWC302-06|BC-Hax2201|Nyceryx maxwelli	TP 0.053854 SOWA942-06|BC-Hax0935|Xylophanes nabuchodonosor	TP 0.053687 SATWB113-08|BC-Roug1161|Adhemarius eurysthenes	TP 0.053687 SATWB113-08|BC-Roug1161|Adhemarius eurysthenes	TP 0.053543 SOWB925-06|BC-Hax1918|Oryba kadeni
TP 0.058569 SOWC150-06|BC-Hax2143|Nyceryx hyposticta	TP 0.058587 LNSWC310-06|06-NSW-00310|Agrius godarti	TP 0.056425 SOWB890-06|BC-Hax1883|Manduca prestoni	TP 0.056937 XAA904-04|04-SRNP-46019|Aellopos titan	TP 0.055364 SOWC302-06|BC-Hax2201|Nyceryx maxwelli	TP 0.053854 SOWA833-06|BC-Hax0826|Xylophanes eumedon	TP 0.053687 SATWB113-08|BC-Roug1161|Adhemarius eurysthenes	TP 0.053687 SATWB113-08|BC-Roug1161|Adhemarius eurysthenes	TP 0.053543 SOWB925-06|BC-Hax1918|Oryba kadeni
TP 0.058569 SOWB263-06|BC-Hax1256|Erinnyis guttularis	TP 0.058587 LNSWC310-06|06-NSW-00310|Agrius godarti	TP 0.055812 SPTMA447-07|BC-Mel 0525|Xylophanes hydrata	TP 0.056937 XAA904-04|04-SRNP-46019|Aellopos titan	TP 0.055279 SOWB720-06|BC-Hax1713|Manduca muscosa	TP 0.053854 SOWA833-06|BC-Hax0826|Xylophanes eumedon	TP 0.053687 SATWB113-08|BC-Roug1161|Adhemarius eurysthenes	TP 0.053687 SATWB113-08|BC-Roug1161|Adhemarius eurysthenes	TP 0.053543 SOWB925-06|BC-Hax1918|Oryba kadeni
TP 0.058569 SOWB263-06|BC-Hax1256|Erinnyis guttularis	TP 0.058586 SOWA826-06|BC-Hax0819|Xylophanes pistacina	TP 0.055812 SPTMA447-07|BC-Mel 0525|Xylophanes hydrata	TP 0.056937 XAA904-04|04-SRNP-46019|Aellopos titan	TP 0.055279 SOWB068-06|BC-Hax1061|Eumorpha pandorus	TP 0.053687 SOWA820-06|BC-Hax0813|Xylophanes turbata	TP 0.053687 SATWB113-08|BC-Roug1161|Adhemarius eurysthenes	TP 0.053687 SATWB113-08|BC-Roug1161|Adhemarius eurysthenes	TP 0.053543 SOWB925-06|BC-Hax1918|Oryba kadeni
TP 0.058569 SOWB045-06|BC-Hax1038|Eumorpha strenua	TP 0.058586 SOWA826-06|BC-Hax0819|Xylophanes pistacina	TP 0.055812 SPTMA447-07|BC-Mel 0525|Xylophanes hydrata	TP 0.056908 SOWB872-06|BC-Hax1865|Manduca camposi	TP 0.055252 SOWE334-07|BC-Hax4233|Manduca schausi	TP 0.053687 SATWB113-08|BC-Roug1161|Adhemarius eurysthenes	TP 0.053687 SATWB113-08|BC-Roug1161|Adhemarius eurysthenes	TP 0.053687 SATWB113-08|BC-Roug1161|Adhemarius eurysthenes	TP 0.053543 SOWB925-06|BC-Hax1918|Oryba kadeni
TP 0.058515 SPTVA701-07|VAG-337|Manduca corallina	TP 0.058569 SOWB263-06|BC-Hax1256|Erinnyis guttularis	TP 0.055812 SPTMA447-07|BC-Mel 0525|Xylophanes hydrata	TP 0.056908 SOWB872-06|BC-Hax1865|Manduca camposi	TP 0.055252 SOWB627-06|BC-Hax1620|Manduca brontes	TP 0.053687 SATWB113-08|BC-Roug1161|Adhemarius eurysthenes	TP 0.053687 SATWB113-08|BC-Roug1161|Adhemarius eurysthenes	TP 0.053687 SATWB113-08|BC-Roug1161|Adhemarius eurysthenes	TP 0.053543 SOWB925-06|BC-Hax1918|Oryba kadeni
TP 0.058515 SPTVA701-07|VAG-337|Manduca corallina	TP 0.058569 SOWB170-06|BC-Hax1163|Xylophanes fusimacula	TP 0.055812 SPTMA447-07|BC-Mel 0525|Xylophanes hydrata	TP 0.056908 SOWB872-06|BC-Hax1865|Manduca camposi	TP 0.055252 SOWB627-06|BC-Hax1620|Manduca brontes	TP 0.053687 SATWB113-08|BC-Roug1161|Adhemarius eurysthenes	TP 0.053687 SATWB113-08|BC-Roug1161|Adhemarius eurysthenes	TP 0.053654 SOWA881-06|BC-Hax0874|Xylophanes meridanus	TP 0.053543 SOWB925-06|BC-Hax1918|Oryba kadeni
TP 0.058515 SOWB634-06|BC-Hax1627|Manduca afflicta	TP 0.058569 SOWB045-06|BC-Hax1038|Eumorpha strenua	TP 0.055812 SPTMA447-07|BC-Mel 0525|Xylophanes hydrata	TP 0.056908 SOWB872-06|BC-Hax1865|Manduca camposi	TP 0.055252 SOWB627-06|BC-Hax1620|Manduca brontes	TP 0.053687 SATWB113-08|BC-Roug1161|Adhemarius eurysthenes	TP 0.053687 SATWB113-08|BC-Roug1161|Adhemarius eurysthenes	TP 0.053654 SOWA881-06|BC-Hax0874|Xylophanes meridanus	TP 0.053543 SOWB925-06|BC-Hax1918|Oryba kadeni
TP 0.058515 SOWB293-06|BC-Hax1286|Erinnyis crameri	TP 0.058569 SOWB045-06|BC-Hax1038|Eumorpha strenua	TP 0.055636 SOWA904-06|BC-Hax0897|Xylophanes rhodina	TP 0.056908 SOWB872-06|BC-Hax1865|Manduca camposi	TP 0.055107 BLPCA125-08|07-SRNP-104730|Aellopos fadus	TP 0.053687 SATWB113-08|BC-Roug1161|Adhemarius eurysthenes	TP 0.053687 SATWB113-08|BC-Roug1161|Adhemarius eurysthenes	TP 0.053552 SOWB271-06|BC-Hax1264|Erinnyis lassauxii	TP 0.053205 SOWA891-06|BC-Hax0884|Xylophanes tyndarus
TP 0.058478 SOWB655-06|BC-Hax1648|Manduca sexta	TP 0.058569 SOWB045-06|BC-Hax1038|Eumorpha strenua	TP 0.055636 SOWA839-06|BC-Hax0832|Xylophanes rhodotus	TP 0.056908 SOWB872-06|BC-Hax1865|Manduca camposi	TP 0.054773 SOWA820-06|BC-Hax0813|Xylophanes turbata	TP 0.053687 SATWB113-08|BC-Roug1161|Adhemarius eurysthenes	TP 0.053687 SATWB113-08|BC-Roug1161|Adhemarius eurysthenes	TP 0.053552 SOWB271-06|BC-Hax1264|Erinnyis lassauxii	TP 0.053205 SOWA891-06|BC-Hax0884|Xylophanes tyndarus
TP 0.058478 SOWB655-06|BC-Hax1648|Manduca sexta	TP 0.058569 SOWB045-06|BC-Hax1038|Eumorpha strenua	TP 0.055578 SOWB228-06|BC-Hax1221|Isognathus leachii	TP 0.056908 SOWB872-06|BC-Hax1865|Manduca camposi	TP 0.054773 SOWA820-06|BC-Hax0813|Xylophanes turbata	TP 0.053687 SATWB113-08|BC-Roug1161|Adhemarius eurysthenes	TP 0.053687 SATWB113-08|BC-Roug1161|Adhemarius eurysthenes	TP 0.053552 SOWB271-06|BC-Hax1264|Erinnyis lassauxii	TP 0.053205 SOWA891-06|BC-Hax0884|Xylophanes tyndarus
TP 0.058478 SOWB655-06|BC-Hax1648|Manduca sexta	TP 0.058569 SOWB045-06|BC-Hax1038|Eumorpha strenua	TP 0.055578 SOWB228-06|BC-Hax1221|Isognathus leachii	TP 0.056908 SOWB872-06|BC-Hax1865|Manduca camposi	TP 0.054723 SOWA865-06|BC-Hax0858|Xylophanes staudingeri	TP 0.053687 SATWB113-08|BC-Roug1161|Adhemarius eurysthenes	TP 0.053687 SATWB113-08|BC-Roug1161|Adhemarius eurysthenes	TP 0.053552 SOWB271-06|BC-Hax1264|Erinnyis lassauxii	TP 0.053205 SOWA891-06|BC-Hax0884|Xylophanes tyndarus
TP 0.058478 SOWB298-06|BC-Hax1291|Erinnyis obscura	TP 0.058540 SPUEA542-07|BC-EMEM0542|Manduca jasminearum	TP 0.055578 SOWB228-06|BC-Hax1221|Isognathus leachii	TP 0.056908 SOWB872-06|BC-Hax1865|Manduca camposi	TP 0.054723 SOWA865-06|BC-Hax0858|Xylophanes staudingeri	TP 0.053687 SATWB113-08|BC-Roug1161|Adhemarius eurysthenes	TP 0.053687 SATWB113-08|BC-Roug1161|Adhemarius eurysthenes	TP 0.053552 SOWB271-06|BC-Hax1264|Erinnyis lassauxii	TP 0.053205 SOWA891-06|BC-Hax0884|Xylophanes tyndarus
TP 0.058478 SOWB298-06|BC-Hax1291|Erinnyis obscura	TP 0.058515 SPTVA701-07|VAG-337|Manduca corallina	TP 0.055578 SOWB228-06|BC-Hax1221|Isognathus leachii	TP 0.056908 SOWB872-06|BC-Hax1865|Manduca camposi	TP 0.054723 SOWA865-06|BC-Hax0858|Xylophanes staudingeri	TP 0.053687 SATWB113-08|BC-Roug1161|Adhemarius eurysthenes	TP 0.053687 SATWB113-08|BC-Roug1161|Adhemarius eurysthenes	TP 0.053552 SOWB271-06|BC-Hax1264|Erinnyis lassauxii	TP 0.053205 SOWA891-06|BC-Hax0884|Xylophanes tyndarus
TP 0.058478 SOWB298-06|BC-Hax1291|Erinnyis obscura	TP 0.058515 SPTVA701-07|VAG-337|Manduca corallina	TP 0.055384 SOWB747-06|BC-Hax1740|Manduca quinquemaculatus	TP 0.056908 SOWB872-06|BC-Hax1865|Manduca camposi	TP 0.054723 SOWA865-06|BC-Hax0858|Xylophanes staudingeri	TP 0.053687 SATWB113-08|BC-Roug1161|Adhemarius eurysthenes	TP 0.053687 SATWB113-08|BC-Roug1161|Adhemarius eurysthenes	TP 0.053543 SOWB925-06|BC-Hax1918|Oryba kadeni	TP 0.053205 SOWA891-06|BC-Hax0884|Xylophanes tyndarus
TP 0.058456 SOWB634-06|BC-Hax1627|Manduca afflicta	TP 0.058515 SOWB293-06|BC-Hax1286|Erinnyis crameri	TP 0.055384 SOWB079-06|BC-Hax1072|Eumorpha triangulum	TP 0.056908 SOWB872-06|BC-Hax1865|Manduca camposi	TP 0.054723 SOWA865-06|BC-Hax0858|Xylophanes staudingeri	TP 0.053687 SATWB113-08|BC-Roug1161|Adhemarius eurysthenes	TP 0.053687 SATWB113-08|BC-Roug1161|Adhemarius eurysthenes	TP 0.053543 SOWB925-06|BC-Hax1918|Oryba kadeni	TP 0.053205 SOWA891-06|BC-Hax0884|Xylophanes tyndarus
TP 0.058456 SOWB634-06|BC-Hax1627|Manduca afflicta	TP 0.058515 SOWB293-06|BC-Hax1286|Erinnyis crameri	TP 0.055384 SOWB079-06|BC-Hax1072|Eumorpha triangulum	TP 0.056908 SOWB872-06|BC-Hax1865|Manduca camposi	TP 0.054723 SOWA865-06|BC-Hax0858|Xylophanes staudingeri	TP 0.053687 SATWB113-08|BC-Roug1161|Adhemarius eurysthenes	TP 0.053687 SATWB113-08|BC-Roug1161|Adhemarius eurysthenes	TP 0.053543 SOWB925-06|BC-Hax1918|Oryba kadeni	TP 0.053205 SOWA891-06|BC-Hax0884|Xylophanes tyndarus
TP 0.058456 SOWB634-06|BC-Hax1627|Manduca afflicta	TP 0.058490 SOWB002-06|BC-Hax0995|Xylophanes ockendeni	TP 0.055384 SOWB079-06|BC-Hax1072|Eumorpha triangulum	TP 0.056908 SOWB872-06|BC-Hax1865|Manduca camposi	TP 0.054723 SOWA865-06|BC-Hax0858|Xylophanes staudingeri	TP 0.053687 SATWB113-08|BC-Roug1161|Adhemarius eurysthenes	TP 0.053654 SOWA881-06|BC-Hax0874|Xylophanes meridanus	TP 0.053543 SOWB925-06|BC-Hax1918|Oryba kadeni	TP 0.053205 SOWA891-06|BC-Hax0884|Xylophanes tyndarus
TP 0.058434 SOWB029-06|BC-Hax1022|Xylophanes kiefferi	TP 0.058434 SOWB029-06|BC-Hax1022|Xylophanes kiefferi	TP 0.055384 SOWB079-06|BC-Hax1072|Eumorpha triangulum	TP 0.056908 SOWB872-06|BC-Hax1865|Manduca camposi	TP 0.054723 SOWA865-06|BC-Hax0858|Xylophanes staudingeri	TP 0.053687 SATWB113-08|BC-Roug1161|Adhemarius eurysthenes	TP 0.053552 SOWB271-06|BC-Hax1264|Erinnyis lassauxii	TP 0.053543 SOWB925-06|BC-Hax1918|Oryba kadeni	TP 0.053205 SOWA891-06|BC-Hax0884|Xylophanes tyndarus
TP 0.058434 SOWB029-06|BC-Hax1022|Xylophanes kiefferi	TP 0.058434 SOWB029-06|BC-Hax1022|Xylophanes kiefferi	TP 0.055384 SOWB079-06|BC-Hax1072|Eumorpha triangulum	TP 0.056908 SOWA820-06|BC-Hax0813|Xylophanes turbata	TP 0.054723 SOWA865-06|BC-Hax0858|Xylophanes staudingeri	TP 0.053687 SATWB113-08|BC-Roug1161|Adhemarius eurysthenes	TP 0.053552 SOWB271-06|BC-Hax1264|Erinnyis lassauxii	TP 0.053543 SOWB925-06|BC-Hax1918|Oryba kadeni	TP 0.053205 SOWA891-06|BC-Hax0884|Xylophanes tyndarus
TP 0.058434 SOWB029-06|BC-Hax1022|Xylophanes kiefferi	TP 0.058434 SOWB029-06|BC-Hax1022|Xylophanes kiefferi	TP 0.055384 SOWB079-06|BC-Hax1072|Eumorpha triangulum	TP 0.056908 SOWA820-06|BC-Hax0813|Xylophanes turbata	TP 0.054723 SOWA865-06|BC-Hax0858|Xylophanes staudingeri	TP 0.053687 SATWB113-08|BC-Roug1161|Adhemarius eurysthenes	TP 0.053552 SOWB271-06|BC-Hax1264|Erinnyis lassauxii	TP 0.053543 SOWB925-06|BC-Hax1918|Oryba kadeni	TP 0.053205 SOWA891-06|BC-Hax0884|Xylophanes tyndarus
TP 0.058390 SOWB170-06|BC-Hax1163|Xylophanes fusimacula	TP 0.058390 SOWB170-06|BC-Hax1163|Xylophanes fusimacula	TP 0.055384 SOWB079-06|BC-Hax1072|Eumorpha triangulum	TP 0.056908 SOWA820-06|BC-Hax0813|Xylophanes turbata	TP 0.054723 SOWA865-06|BC-Hax0858|Xylophanes staudingeri	TP 0.053687 SATWB113-08|BC-Roug1161|Adhemarius eurysthenes	TP 0.053552 SOWB271-06|BC-Hax1264|Erinnyis lassauxii	TP 0.053543 SOWB925-06|BC-Hax1918|Oryba kadeni	TP 0.053205 SOWA891-06|BC-Hax0884|Xylophanes tyndarus
TP 0.058310 SOWB930-06|BC-Hax1923|Oryba achemenides	TP 0.058310 SOWB930-06|BC-Hax1923|Oryba achemenides	TP 0.055384 SOWB079-06|BC-Hax1072|Eumorpha triangulum	TP 0.056860 SOWB831-06|BC-Hax1824|Manduca florestan	TP 0.054663 SOWB890-06|BC-Hax1883|Manduca prestoni	TP 0.053687 SATWB113-08|BC-Roug1161|Adhemarius eurysthenes	TP 0.053552 SOWB271-06|BC-Hax1264|Erinnyis lassauxii	TP 0.053543 SOWB925-06|BC-Hax1918|Oryba kadeni	TP 0.053205 SOWA891-06|BC-Hax0884|Xylophanes tyndarus
TP 0.058310 SOWB930-06|BC-Hax1923|Oryba achemenides	TP 0.058310 SOWB930-06|BC-Hax1923|Oryba achemenides	TP 0.055384 SOWB079-06|BC-Hax1072|Eumorpha triangulum	TP 0.056860 SOWA846-06|BC-Hax0839|Xylophanes schausi	TP 0.054295 SOWB018-06|BC-Hax1011|Xylophanes rhodochlora	TP 0.053687 SATWB113-08|BC-Roug1161|Adhemarius eurysthenes	TP 0.053552 SOWB271-06|BC-Hax1264|Erinnyis lassauxii	TP 0.053543 SOWB925-06|BC-Hax1918|Oryba kadeni	TP 0.053205 SOWA891-06|BC-Hax0884|Xylophanes tyndarus
TP 0.058310 SOWB930-06|BC-Hax1923|Oryba achemenides	TP 0.058310 SOWB930-06|BC-Hax1923|Oryba achemenides	TP 0.055384 SOWA233-06|BC-Hax0233|Adhemarius ypsilon	TP 0.056860 SOWA846-06|BC-Hax0839|Xylophanes schausi	TP 0.054150 SOWB057-06|BC-Hax1050|Eumorpha drucei	TP 0.053654 SOWA881-06|BC-Hax0874|Xylophanes meridanus	TP 0.053552 SOWB271-06|BC-Hax1264|Erinnyis lassauxii	TP 0.053543 SOWB925-06|BC-Hax1918|Oryba kadeni	TP 0.053205 SOWA891-06|BC-Hax0884|Xylophanes tyndarus
TP 0.058310 SOWB930-06|BC-Hax1923|Oryba achemenides	TP 0.058310 SOWB930-06|BC-Hax1923|Oryba achemenides	TP 0.055384 SOWA233-06|BC-Hax0233|Adhemarius ypsilon	TP 0.056860 SOWA846-06|BC-Hax0839|Xylophanes schausi	TP 0.054150 SOWB057-06|BC-Hax1050|Eumorpha drucei	TP 0.053654 SOWA881-06|BC-Hax0874|Xylophanes meridanus	TP 0.053552 SOWB271-06|BC-Hax1264|Erinnyis lassauxii	TP 0.053543 SOWB925-06|BC-Hax1918|Oryba kadeni	TP 0.053205 SOWA891-06|BC-Hax0884|Xylophanes tyndarus
TP 0.058310 SOWB930-06|BC-Hax1923|Oryba achemenides	TP 0.058310 SOWB930-06|BC-Hax1923|Oryba achemenides	TP 0.055384 BLPBG445-07|07-SRNP-103264|Adhemarius gannascus	TP 0.056578 SOWA853-06|BC-Hax0846|Xylophanes josephinae	TP 0.054150 SOWB057-06|BC-Hax1050|Eumorpha drucei	TP 0.053654 SOWA881-06|BC-Hax0874|Xylophanes meridanus	TP 0.053552 SOWB271-06|BC-Hax1264|Erinnyis lassauxii	TP 0.053543 SOWB925-06|BC-Hax1918|Oryba kadeni	TP 0.053205 SOWA891-06|BC-Hax0884|Xylophanes tyndarus
TP 0.058310 SOWB930-06|BC-Hax1923|Oryba achemenides	TP 0.058310 SOWB930-06|BC-Hax1923|Oryba achemenides	TP 0.055384 BLPBG445-07|07-SRNP-103264|Adhemarius gannascus	TP 0.056425 SOWB890-06|BC-Hax1883|Manduca prestoni	TP 0.054150 SOWB057-06|BC-Hax1050|Eumorpha drucei	TP 0.053654 SOWA881-06|BC-Hax0874|Xylophanes meridanus	TP 0.053543 SOWE209-07|BC-Hax4108|Erinnyis ello	TP 0.053543 SOWB925-06|BC-Hax1918|Oryba kadeni	TP 0.053205 SOWA891-06|BC-Hax0884|Xylophanes tyndarus
TP 0.058310 SOWB930-06|BC-Hax1923|Oryba achemenides	TP 0.058310 SOWB930-06|BC-Hax1923|Oryba achemenides	TP 0.055384 BLPBG445-07|07-SRNP-103264|Adhemarius gannascus	TP 0.055826 SOWA896-06|BC-Hax0889|Xylophanes marginalis	TP 0.054083 SOWB045-06|BC-Hax1038|Eumorpha strenua	TP 0.053552 SOWB271-06|BC-Hax1264|Erinnyis lassauxii	TP 0.053543 SOWB925-06|BC-Hax1918|Oryba kadeni	TP 0.053543 SOWB925-06|BC-Hax1918|Oryba kadeni	TP 0.053205 SOWA891-06|BC-Hax0884|Xylophanes tyndarus
TP 0.058292 SOWB029-06|BC-Hax1022|Xylophanes kiefferi	TP 0.058310 SOWB930-06|BC-Hax1923|Oryba achemenides	TP 0.055364 SOWC302-06|BC-Hax2201|Nyceryx maxwelli	TP 0.055578 SOWB228-06|BC-Hax1221|Isognathus leachii	TP 0.054083 SOWB045-06|BC-Hax1038|Eumorpha strenua	TP 0.053552 SOWB271-06|BC-Hax1264|Erinnyis lassauxii	TP 0.053543 SOWB925-06|BC-Hax1918|Oryba kadeni	TP 0.053543 SOWB925-06|BC-Hax1918|Oryba kadeni	TP 0.053205 SOWA891-06|BC-Hax0884|Xylophanes tyndarus
TP 0.058254 SOWB742-06|BC-Hax1735|Manduca dalica	TP 0.058310 SOWB930-06|BC-Hax1923|Oryba achemenides	TP 0.055364 SOWC302-06|BC-Hax2201|Nyceryx maxwelli	TP 0.055578 SOWB228-06|BC-Hax1221|Isognathus leachii	TP 0.054083 SOWB045-06|BC-Hax1038|Eumorpha strenua	TP 0.053552 SOWB271-06|BC-Hax1264|Erinnyis lassauxii	TP 0.053543 SOWB925-06|BC-Hax1918|Oryba kadeni	TP 0.053543 SOWB925-06|BC-Hax1918|Oryba kadeni	TP 0.053205 SOWA891-06|BC-Hax0884|Xylophanes tyndarus
TP 0.058147 SOWB765-06|BC-Hax1758|Manduca extrema	TP 0.058310 SOWB930-06|BC-Hax1923|Oryba achemenides	TP 0.055364 SOWC302-06|BC-Hax2201|Nyceryx maxwelli	TP 0.055578 SOWB228-06|BC-Hax1221|Isognathus leachii	TP 0.054083 SOWA795-06|BC-Hax0788|Xylophanes resta	TP 0.053552 SOWB271-06|BC-Hax1264|Erinnyis lassauxii	TP 0.053543 SOWB925-06|BC-Hax1918|Oryba kadeni	TP 0.053543 SOWB925-06|BC-Hax1918|Oryba kadeni	TP 0.053205 SOWA891-06|BC-Hax0884|Xylophanes tyndarus
TP 0.058023 SOWE361-07|BC-Hax4260|Manduca franciscae	TP 0.058147 SOWB765-06|BC-Hax1758|Manduca extrema	TP 0.055364 SOWC302-06|BC-Hax2201|Nyceryx maxwelli	TP 0.055384 SOWB079-06|BC-Hax1072|Eumorpha triangulum	TP 0.054083 SOWA795-06|BC-Hax0788|Xylophanes resta	TP 0.053552 SOWB271-06|BC-Hax1264|Erinnyis lassauxii	TP 0.053543 SOWB925-06|BC-Hax1918|Oryba kadeni	TP 0.053543 SOWB925-06|BC-Hax1918|Oryba kadeni	TP 0.053205 SOWA891-06|BC-Hax0884|Xylophanes tyndarus
TP 0.057523 SPTMA134-07|BC-Mel 0212|Aellopos tantalus	TP 0.058147 SOWB765-06|BC-Hax1758|Manduca extrema	TP 0.055364 SOWC302-06|BC-Hax2201|Nyceryx maxwelli	TP 0.055384 SOWB079-06|BC-Hax1072|Eumorpha triangulum	TP 0.054083 SOWA795-06|BC-Hax0788|Xylophanes resta	TP 0.053552 SOWB271-06|BC-Hax1264|Erinnyis lassauxii	TP 0.053543 SOWB925-06|BC-Hax1918|Oryba kadeni	TP 0.053543 SOWB925-06|BC-Hax1918|Oryba kadeni	TP 0.053205 SOWA891-06|BC-Hax0884|Xylophanes tyndarus
TP 0.057523 SPTMA134-07|BC-Mel 0212|Aellopos tantalus	TP 0.058023 SOWE361-07|BC-Hax4260|Manduca franciscae	TP 0.055364 SOWC302-06|BC-Hax2201|Nyceryx maxwelli	TP 0.055384 SOWB079-06|BC-Hax1072|Eumorpha triangulum	TP 0.054083 SOWA795-06|BC-Hax0788|Xylophanes resta	TP 0.053552 SOWB271-06|BC-Hax1264|Erinnyis lassauxii	TP 0.053543 SOWB925-06|BC-Hax1918|Oryba kadeni	TP 0.053543 SOWB925-06|BC-Hax1918|Oryba kadeni	TP 0.052612 SOWA962-06|BC-Hax0955|Xylophanes letiranti
TP 0.057523 SPTMA134-07|BC-Mel 0212|Aellopos tantalus	TP 0.058023 SOWE361-07|BC-Hax4260|Manduca franciscae	TP 0.055364 SOWC302-06|BC-Hax2201|Nyceryx maxwelli	TP 0.055384 SOWA233-06|BC-Hax0233|Adhemarius ypsilon	TP 0.054083 SOWA795-06|BC-Hax0788|Xylophanes resta	TP 0.053552 SOWB271-06|BC-Hax1264|Erinnyis lassauxii	TP 0.053543 SOWB925-06|BC-Hax1918|Oryba kadeni	TP 0.053543 SOWB925-06|BC-Hax1918|Oryba kadeni	TP 0.052612 SOWA962-06|BC-Hax0955|Xylophanes letiranti
TP 0.057523 SPTMA134-07|BC-Mel 0212|Aellopos tantalus	TP 0.057763 SOWA970-06|BC-Hax0963|Xylophanes docilis	TP 0.055310 SOWC281-06|BC-Hax2180|Nyceryx continua	TP 0.055384 BLPBG445-07|07-SRNP-103264|Adhemarius gannascus	TP 0.054083 SOWA795-06|BC-Hax0788|Xylophanes resta	TP 0.053552 SOWB271-06|BC-Hax1264|Erinnyis lassauxii	TP 0.053543 SOWB925-06|BC-Hax1918|Oryba kadeni	TP 0.053543 SOWB925-06|BC-Hax1918|Oryba kadeni	TP 0.052540 XAA904-04|04-SRNP-46019|Aellopos titan
TP 0.057463 SOWB312-06|BC-Hax1305|Erinnyis domingonis	TP 0.057599 SOWA839-06|BC-Hax0832|Xylophanes rhodotus	TP 0.055279 SOWB720-06|BC-Hax1713|Manduca muscosa	TP 0.055384 BLPBG445-07|07-SRNP-103264|Adhemarius gannascus	TP 0.054083 SOWA795-06|BC-Hax0788|Xylophanes resta	TP 0.053552 SOWB271-06|BC-Hax1264|Erinnyis lassauxii	TP 0.053543 SOWB925-06|BC-Hax1918|Oryba kadeni	TP 0.053543 SOWB925-06|BC-Hax1918|Oryba kadeni	TP 0.052540 XAA904-04|04-SRNP-46019|Aellopos titan
TP 0.057463 SOWB312-06|BC-Hax1305|Erinnyis domingonis	TP 0.057599 SOWA839-06|BC-Hax0832|Xylophanes rhodotus	TP 0.055279 SOWB720-06|BC-Hax1713|Manduca muscosa	TP 0.055384 BLPBG445-07|07-SRNP-103264|Adhemarius gannascus	TP 0.053906 SOWA829-06|BC-Hax0822|Xylophanes falco	TP 0.053543 SOWE209-07|BC-Hax4108|Erinnyis ello	TP 0.053543 SOWB925-06|BC-Hax1918|Oryba kadeni	TP 0.053543 SOWB925-06|BC-Hax1918|Oryba kadeni	TP 0.052540 XAA904-04|04-SRNP-46019|Aellopos titan
TP 0.057463 SOWB312-06|BC-Hax1305|Erinnyis domingonis	TP 0.057599 SOWA839-06|BC-Hax0832|Xylophanes rhodotus	TP 0.055279 SOWB068-06|BC-Hax1061|Eumorpha pandorus	TP 0.055384 BLPBG445-07|07-SRNP-103264|Adhemarius gannascus	TP 0.053854 SOWB987-06|BC-Hax1980|Callionima falcifera	TP 0.053543 SOWB925-06|BC-Hax1918|Oryba kadeni	TP 0.053543 SOWB925-06|BC-Hax1918|Oryba kadeni	TP 0.053543 SOWB925-06|BC-Hax1918|Oryba kadeni	TP 0.052540 XAA904-04|04-SRNP-46019|Aellopos titan
TP 0.057429 SOWA946-06|BC-Hax0939|Xylophanes obscurus	TP 0.057599 SOWA839-06|BC-Hax0832|Xylophanes rhodotus	TP 0.055252 SOWE334-07|BC-Hax4233|Manduca schausi	TP 0.055364 SOWC302-06|BC-Hax2201|Nyceryx maxwelli	TP 0.053807 SOWB609-06|BC-Hax1602|Manduca reducta	TP 0.053543 SOWB925-06|BC-Hax1918|Oryba kadeni	TP 0.053543 SOWB925-06|BC-Hax1918|Oryba kadeni	TP 0.053543 SOWB925-06|BC-Hax1918|Oryba kadeni	TP 0.052540 XAA904-04|04-SRNP-46019|Aellopos titan
TP 0.057382 SOWA925-06|BC-Hax0918|Xylophanes belti	TP 0.057599 SOWA839-06|BC-Hax0832|Xylophanes rhodotus	TP 0.055252 SOWB627-06|BC-Hax1620|Manduca brontes	TP 0.055364 SOWC302-06|BC-Hax2201|Nyceryx maxwelli	TP 0.053763 SOWC314-06|BC-Hax2213|Nyceryx alophus	TP 0.053543 SOWB925-06|BC-Hax1918|Oryba kadeni	TP 0.053543 SOWB925-06|BC-Hax1918|Oryba kadeni	TP 0.053543 SOWB925-06|BC-Hax1918|Oryba kadeni	TP 0.052540 XAA904-04|04-SRNP-46019|Aellopos titan
TP 0.057382 BLPCD906-08|07-SRNP-108331|Xylophanes cyrene	TP 0.057523 SPTMA134-07|BC-Mel 0212|Aellopos tantalus	TP 0.055209 SOWB263-06|BC-Hax1256|Erinnyis guttularis	TP 0.055364 SOWC302-06|BC-Hax2201|Nyceryx maxwelli	TP 0.053723 SOWA820-06|BC-Hax0813|Xylophanes turbata	TP 0.053543 SOWB925-06|BC-Hax1918|Oryba kadeni	TP 0.053543 SOWB925-06|BC-Hax1918|Oryba kadeni	TP 0.053543 SOWB925-06|BC-Hax1918|Oryba kadeni	TP 0.052540 XAA904-04|04-SRNP-46019|Aellopos titan
TP 0.057317 SOWA756-06|BC-Hax0749|Xylophanes haxairei	TP 0.057523 SPTMA134-07|BC-Mel 0212|Aellopos tantalus	TP 0.055194 SOWB286-06|BC-Hax1279|Erinnyis oenotrus	TP 0.055364 SOWC302-06|BC-Hax2201|Nyceryx maxwelli	TP 0.053723 SOWA820-06|BC-Hax0813|Xylophanes turbata	TP 0.053543 SOWB925-06|BC-Hax1918|Oryba kadeni	TP 0.053543 SOWB925-06|BC-Hax1918|Oryba kadeni	TP 0.053205 SOWA891-06|BC-Hax0884|Xylophanes tyndarus	TP 0.052540 XAA904-04|04-SRNP-46019|Aellopos titan
TP 0.057256 SOWC035-06|BC-Hax2028|Callionima acuta	TP 0.057523 SPTMA134-07|BC-Mel 0212|Aellopos tantalus	TP 0.055107 BLPCA125-08|07-SRNP-104730|Aellopos fadus	TP 0.055364 SOWC302-06|BC-Hax2201|Nyceryx maxwelli	TP 0.053687 SOWA820-06|BC-Hax0813|Xylophanes turbata	TP 0.053543 SOWB925-06|BC-Hax1918|Oryba kadeni	TP 0.053543 SOWB925-06|BC-Hax1918|Oryba kadeni	TP 0.053205 SOWA891-06|BC-Hax0884|Xylophanes tyndarus	TP 0.052540 XAA904-04|04-SRNP-46019|Aellopos titan
TP 0.057256 SOWC035-06|BC-Hax2028|Callionima acuta	TP 0.057463 SOWB312-06|BC-Hax1305|Erinnyis domingonis	TP 0.055044 SOWB002-06|BC-Hax0995|Xylophanes ockendeni	TP 0.055364 SOWC302-06|BC-Hax2201|Nyceryx maxwelli	TP 0.053687 SOWA820-06|BC-Hax0813|Xylophanes turbata	TP 0.053543 SOWB925-06|BC-Hax1918|Oryba kadeni	TP 0.053543 SOWB925-06|BC-Hax1918|Oryba kadeni	TP 0.053205 SOWA891-06|BC-Hax0884|Xylophanes tyndarus	TP 0.052540 XAA904-04|04-SRNP-46019|Aellopos titan
TP 0.057256 SOWC035-06|BC-Hax2028|Callionima acuta	TP 0.057463 SOWB312-06|BC-Hax1305|Erinnyis domingonis	TP 0.054867 SOWB002-06|BC-Hax0995|Xylophanes ockendeni	TP 0.055364 SOWC302-06|BC-Hax2201|Nyceryx maxwelli	TP 0.053687 SATWB113-08|BC-Roug1161|Adhemarius eurysthenes	TP 0.053543 SOWB925-06|BC-Hax1918|Oryba kadeni	TP 0.053543 SOWB925-06|BC-Hax1918|Oryba kadeni	TP 0.053205 SOWA891-06|BC-Hax0884|Xylophanes tyndarus	TP 0.052540 XAA904-04|04-SRNP-46019|Aellopos titan
TP 0.057256 SOWC035-06|BC-Hax2028|Callionima acuta	TP 0.057256 SOWC035-06|BC-Hax2028|Callionima acuta	TP 0.054773 SOWA820-06|BC-Hax0813|Xylophanes turbata	TP 0.055364 SOWC302-06|BC-Hax2201|Nyceryx maxwelli	TP 0.053687 SATWB113-08|BC-Roug1161|Adhemarius eurysthenes	TP 0.053543 SOWB925-06|BC-Hax1918|Oryba kadeni	TP 0.053543 SOWB925-06|BC-Hax1918|Oryba kadeni	TP 0.053205 SOWA891-06|BC-Hax0884|Xylophanes tyndarus	TP 0.052540 XAA904-04|04-SRNP-46019|Aellopos titan
TP 0.057256 SOWB042-06|BC-Hax1035|Eumorpha mirificatus	TP 0.057256 SOWC035-06|BC-Hax2028|Callionima acuta	TP 0.054773 SOWA820-06|BC-Hax0813|Xylophanes turbata	TP 0.055364 SOWC302-06|BC-Hax2201|Nyceryx maxwelli	TP 0.053687 SATWB113-08|BC-Roug1161|Adhemarius eurysthenes	TP 0.053543 SOWB925-06|BC-Hax1918|Oryba kadeni	TP 0.053205 SOWA891-06|BC-Hax0884|Xylophanes tyndarus	TP 0.053205 SOWA891-06|BC-Hax0884|Xylophanes tyndarus	TP 0.052540 XAA904-04|04-SRNP-46019|Aellopos titan
TP 0.057256 SOWB042-06|BC-Hax1035|Eumorpha mirificatus	TP 0.057256 SOWB987-06|BC-Hax1980|Callionima falcifera	TP 0.054773 SOWA820-06|BC-Hax0813|Xylophanes turbata	TP 0.055310 SOWC281-06|BC-Hax2180|Nyceryx continua	TP 0.053687 SATWB113-08|BC-Roug1161|Adhemarius eurysthenes	TP 0.053543 SOWB925-06|BC-Hax1918|Oryba kadeni	TP 0.053205 SOWA891-06|BC-Hax0884|Xylophanes tyndarus	TP 0.053205 SOWA891-06|BC-Hax0884|Xylophanes tyndarus	TP 0.052540 XAA904-04|04-SRNP-46019|Aellopos titan
TP 0.057256 SOWB042-06|BC-Hax1035|Eumorpha mirificatus	TP 0.057256 SOWB042-06|BC-Hax1035|Eumorpha mirificatus	TP 0.054723 SOWA865-06|BC-Hax0858|Xylophanes staudingeri	TP 0.055279 SOWB720-06|BC-Hax1713|Manduca muscosa	TP 0.053687 SATWB113-08|BC-Roug1161|Adhemarius eurysthenes	TP 0.053543 SOWB925-06|BC-Hax1918|Oryba kadeni	TP 0.053205 SOWA891-06|BC-Hax0884|Xylophanes tyndarus	TP 0.053205 SOWA891-06|BC-Hax0884|Xylophanes tyndarus	TP 0.052540 XAA904-04|04-SRNP-46019|Aellopos titan
TP 0.057256 SOWB042-06|BC-Hax1035|Eumorpha mirificatus	TP 0.057256 SOWB042-06|BC-Hax1035|Eumorpha mirificatus	TP 0.054723 SOWA865-06|BC-Hax0858|Xylophanes staudingeri	TP 0.055279 SOWB068-06|BC-Hax1061|Eumorpha pandorus	TP 0.053687 SATWB113-08|BC-Roug1161|Adhemarius eurysthenes	TP 0.053543 SOWB925-06|BC-Hax1918|Oryba kadeni	TP 0.053205 SOWA891-06|BC-Hax0884|Xylophanes tyndarus	TP 0.053205 SOWA891-06|BC-Hax0884|Xylophanes tyndarus	TP 0.052540 XAA904-04|04-SRNP-46019|Aellopos titan
TP 0.057256 SOWA859-06|BC-Hax0852|Xylophanes amadis	TP 0.057256 SOWB042-06|BC-Hax1035|Eumorpha mirificatus	TP 0.054723 SOWA865-06|BC-Hax0858|Xylophanes staudingeri	TP 0.055252 SOWB627-06|BC-Hax1620|Manduca brontes	TP 0.053687 SATWB113-08|BC-Roug1161|Adhemarius eurysthenes	TP 0.053543 SOWB925-06|BC-Hax1918|Oryba kadeni	TP 0.053205 SOWA891-06|BC-Hax0884|Xylophanes tyndarus	TP 0.053205 SOWA891-06|BC-Hax0884|Xylophanes tyndarus	TP 0.052540 XAA904-04|04-SRNP-46019|Aellopos titan
TP 0.057256 SOWA765-06|BC-Hax0758|Xylophanes neoptolemus	TP 0.057256 SOWB042-06|BC-Hax1035|Eumorpha mirificatus	TP 0.054723 SOWA865-06|BC-Hax0858|Xylophanes staudingeri	TP 0.055209 SOWB263-06|BC-Hax1256|Erinnyis guttularis	TP 0.053687 SATWB113-08|BC-Roug1161|Adhemarius eurysthenes	TP 0.053543 SOWB925-06|BC-Hax1918|Oryba kadeni	TP 0.053205 SOWA891-06|BC-Hax0884|Xylophanes tyndarus	TP 0.053205 SOWA891-06|BC-Hax0884|Xylophanes tyndarus	TP 0.052540 XAA904-04|04-SRNP-46019|Aellopos titan
TP 0.057224 SOWB246-06|BC-Hax1239|Isognathus australis	TP 0.057224 SOWB246-06|BC-Hax1239|Isognathus australis	TP 0.054723 SOWA865-06|BC-Hax0858|Xylophanes staudingeri	TP 0.055194 SOWB286-06|BC-Hax1279|Erinnyis oenotrus	TP 0.053687 SATWB113-08|BC-Roug1161|Adhemarius eurysthenes	TP 0.053205 SOWA891-06|BC-Hax0884|Xylophanes tyndarus	TP 0.053205 SOWA891-06|BC-Hax0884|Xylophanes tyndarus	TP 0.053205 SOWA891-06|BC-Hax0884|Xylophanes tyndarus	TP 0.052540 XAA904-04|04-SRNP-46019|Aellopos titan
TP 0.057224 SOWB246-06|BC-Hax1239|Isognathus australis	TP 0.057224 SOWB246-06|BC-Hax1239|Isognathus australis	TP 0.054723 SOWA865-06|BC-Hax0858|Xylophanes staudingeri	TP 0.055044 SOWB002-06|BC-Hax0995|Xylophanes ockendeni	TP 0.053687 SATWB113-08|BC-Roug1161|Adhemarius eurysthenes	TP 0.053205 SOWA891-06|BC-Hax0884|Xylophanes tyndarus	TP 0.053205 SOWA891-06|BC-Hax0884|Xylophanes tyndarus	TP 0.053205 SOWA891-06|BC-Hax0884|Xylophanes tyndarus	TP 0.052540 XAA904-04|04-SRNP-46019|Aellopos titan
TP 0.057224 SOWB246-06|BC-Hax1239|Isognathus australis	TP 0.057224 SOWB246-06|BC-Hax1239|Isognathus australis	TP 0.054723 SOWA865-06|BC-Hax0858|Xylophanes staudingeri	TP 0.054773 SOWA820-06|BC-Hax0813|Xylophanes turbata	TP 0.053687 SATWB113-08|BC-Roug1161|Adhemarius eurysthenes	TP 0.053205 SOWA891-06|BC-Hax0884|Xylophanes tyndarus	TP 0.053205 SOWA891-06|BC-Hax0884|Xylophanes tyndarus	TP 0.053205 SOWA891-06|BC-Hax0884|Xylophanes tyndarus	TP 0.052540 XAA904-04|04-SRNP-46019|Aellopos titan
TP 0.057199 SOWA911-06|BC-Hax0904|Xylophanes aglaor	TP 0.057224 SOWB246-06|BC-Hax1239|Isognathus australis	TP 0.054723 SOWA865-06|BC-Hax0858|Xylophanes staudingeri	TP 0.054773 SOWA820-06|BC-Hax0813|Xylophanes turbata	TP 0.053687 SATWB113-08|BC-Roug1161|Adhemarius eurysthenes	TP 0.053205 SOWA891-06|BC-Hax0884|Xylophanes tyndarus	TP 0.053205 SOWA891-06|BC-Hax0884|Xylophanes tyndarus	TP 0.053205 SOWA891-06|BC-Hax0884|Xylophanes tyndarus	TP 0.052540 XAA904-04|04-SRNP-46019|Aellopos titan
TP 0.057199 SOWA853-06|BC-Hax0846|Xylophanes josephinae	TP 0.057199 SOWA911-06|BC-Hax0904|Xylophanes aglaor	TP 0.054723 SOWA865-06|BC-Hax0858|Xylophanes staudingeri	TP 0.054773 SOWA820-06|BC-Hax0813|Xylophanes turbata	TP 0.053654 SOWA881-06|BC-Hax0874|Xylophanes meridanus	TP 0.053205 SOWA891-06|BC-Hax0884|Xylophanes tyndarus	TP 0.053205 SOWA891-06|BC-Hax0884|Xylophanes tyndarus	TP 0.053205 SOWA891-06|BC-Hax0884|Xylophanes tyndarus	TP 0.052540 XAA904-04|04-SRNP-46019|Aellopos titan
TP 0.057199 SOWA765-06|BC-Hax0758|Xylophanes neoptolemus	TP 0.057199 SATWB129-08|BC-Roug1177|Xylophanes isaon	TP 0.054723 SOWA865-06|BC-Hax0858|Xylophanes staudingeri	TP 0.054773 SOWA820-06|BC-Hax0813|Xylophanes turbata	TP 0.053654 SOWA881-06|BC-Hax0874|Xylophanes meridanus	TP 0.053205 SOWA891-06|BC-Hax0884|Xylophanes tyndarus	TP 0.053205 SOWA891-06|BC-Hax0884|Xylophanes tyndarus	TP 0.053205 SOWA891-06|BC-Hax0884|Xylophanes tyndarus	TP 0.052540 XAA904-04|04-SRNP-46019|Aellopos titan
TP 0.057146 SOWC332-06|BC-Hax2231|Nyceryx stuarti	TP 0.057146 SOWC332-06|BC-Hax2231|Nyceryx stuarti	TP 0.054723 SOWA865-06|BC-Hax0858|Xylophanes staudingeri	TP 0.054723 SOWA865-06|BC-Hax0858|Xylophanes staudingeri	TP 0.053654 SOWA881-06|BC-Hax0874|Xylophanes meridanus	TP 0.053205 SOWA891-06|BC-Hax0884|Xylophanes tyndarus	TP 0.053205 SOWA891-06|BC-Hax0884|Xylophanes tyndarus	TP 0.053205 SOWA891-06|BC-Hax0884|Xylophanes tyndarus	TP 0.052540 XAA904-04|04-SRNP-46019|Aellopos titan
TP 0.057146 SOWC307-06|BC-Hax2206|Nyceryx furtadoi	TP 0.057146 SOWC307-06|BC-Hax2206|Nyceryx furtadoi	TP 0.054723 SOWA865-06|BC-Hax0858|Xylophanes staudingeri	TP 0.054723 SOWA865-06|BC-Hax0858|Xylophanes staudingeri	TP 0.053654 SOWA881-06|BC-Hax0874|Xylophanes meridanus	TP 0.053205 SOWA891-06|BC-Hax0884|Xylophanes tyndarus	TP 0.053205 SOWA891-06|BC-Hax0884|Xylophanes tyndarus	TP 0.053205 SOWA891-06|BC-Hax0884|Xylophanes tyndarus	TP 0.052540 XAA904-04|04-SRNP-46019|Aellopos titan
TP 0.057146 SOWC307-06|BC-Hax2206|Nyceryx furtadoi	TP 0.057146 SOWC307-06|BC-Hax2206|Nyceryx furtadoi	TP 0.054663 SOWB890-06|BC-Hax1883|Manduca prestoni	TP 0.054723 SOWA865-06|BC-Hax0858|Xylophanes staudingeri	TP 0.053654 SOWA881-06|BC-Hax0874|Xylophanes meridanus	TP 0.053205 SOWA891-06|BC-Hax0884|Xylophanes tyndarus	TP 0.053205 SOWA891-06|BC-Hax0884|Xylophanes tyndarus	TP 0.053205 SOWA891-06|BC-Hax0884|Xylophanes tyndarus	TP 0.052540 XAA904-04|04-SRNP-46019|Aellopos titan
TP 0.057146 SOWA417-06|BC-Hax0417|Adhemarius palmeri	TP 0.057146 SOWA417-06|BC-Hax0417|Adhemarius palmeri	TP 0.054663 SOWB890-06|BC-Hax1883|Manduca prestoni	TP 0.054723 SOWA865-06|BC-Hax0858|Xylophanes staudingeri	TP 0.053552 SOWB276-06|BC-Hax1269|Erinnyis impunctata	TP 0.053205 SOWA891-06|BC-Hax0884|Xylophanes tyndarus	TP 0.053205 SOWA891-06|BC-Hax0884|Xylophanes tyndarus	TP 0.053205 SOWA891-06|BC-Hax0884|Xylophanes tyndarus	TP 0.052309 SPTMA447-07|BC-Mel 0525|Xylophanes hydrata
TP 0.057146 SOWA417-06|BC-Hax0417|Adhemarius palmeri	TP 0.057146 SOWA417-06|BC-Hax0417|Adhemarius palmeri	TP 0.054663 SOWB890-06|BC-Hax1883|Manduca prestoni	TP 0.054723 SOWA865-06|BC-Hax0858|Xylophanes staudingeri	TP 0.053552 SOWB271-06|BC-Hax1264|Erinnyis lassauxii	TP 0.053205 SOWA891-06|BC-Hax0884|Xylophanes tyndarus	TP 0.053205 SOWA891-06|BC-Hax0884|Xylophanes tyndarus	TP 0.053205 SOWA891-06|BC-Hax0884|Xylophanes tyndarus	TP 0.052309 SPTMA447-07|BC-Mel 0525|Xylophanes hydrata
TP 0.057096 SOWA944-06|BC-Hax0937|Xylophanes cosmius	TP 0.057146 SOWA417-06|BC-Hax0417|Adhemarius palmeri	TP 0.054295 SOWB018-06|BC-Hax1011|Xylophanes rhodochlora	TP 0.054723 SOWA865-06|BC-Hax0858|Xylophanes staudingeri	TP 0.053552 SOWB271-06|BC-Hax1264|Erinnyis lassauxii	TP 0.053205 SOWA891-06|BC-Hax0884|Xylophanes tyndarus	TP 0.053205 SOWA891-06|BC-Hax0884|Xylophanes tyndarus	TP 0.053205 SOWA891-06|BC-Hax0884|Xylophanes tyndarus	TP 0.052309 SPTMA447-07|BC-Mel 0525|Xylophanes hydrata
TP 0.057036 SOWC409-06|BC-Hax2308|Enyo taedium	TP 0.057096 SOWB193-06|BC-Hax1186|Xylophanes hannemanni	TP 0.054295 SOWB018-06|BC-Hax1011|Xylophanes rhodochlora	TP 0.054723 SOWA865-06|BC-Hax0858|Xylophanes staudingeri	TP 0.053552 SOWB271-06|BC-Hax1264|Erinnyis lassauxii	TP 0.053205 SOWA891-06|BC-Hax0884|Xylophanes tyndarus	TP 0.053205 SOWA891-06|BC-Hax0884|Xylophanes tyndarus	TP 0.053205 SOWA891-06|BC-Hax0884|Xylophanes tyndarus	TP 0.052239 SOWB232-06|BC-Hax1225|Isognathus swainsonii
TP 0.057036 SOWC409-06|BC-Hax2308|Enyo taedium	TP 0.057096 SOWA944-06|BC-Hax0937|Xylophanes cosmius	TP 0.054150 SOWB057-06|BC-Hax1050|Eumorpha drucei	TP 0.054723 SOWA865-06|BC-Hax0858|Xylophanes staudingeri	TP 0.053552 SOWB271-06|BC-Hax1264|Erinnyis lassauxii	TP 0.053205 SOWA891-06|BC-Hax0884|Xylophanes tyndarus	TP 0.053205 SOWA891-06|BC-Hax0884|Xylophanes tyndarus	TP 0.053205 SOWA891-06|BC-Hax0884|Xylophanes tyndarus	TP 0.052239 SOWB232-06|BC-Hax1225|Isognathus swainsonii
TP 0.057036 SOWC409-06|BC-Hax2308|Enyo taedium	TP 0.057096 SOWA944-06|BC-Hax0937|Xylophanes cosmius	TP 0.054150 SOWB057-06|BC-Hax1050|Eumorpha drucei	TP 0.054723 SOWA865-06|BC-Hax0858|Xylophanes staudingeri	TP 0.053552 SOWB271-06|BC-Hax1264|Erinnyis lassauxii	TP 0.053205 SOWA891-06|BC-Hax0884|Xylophanes tyndarus	TP 0.053205 SOWA891-06|BC-Hax0884|Xylophanes tyndarus	TP 0.053205 SOWA891-06|BC-Hax0884|Xylophanes tyndarus	TP 0.052239 SOWB232-06|BC-Hax1225|Isognathus swainsonii
TP 0.057036 SOWC409-06|BC-Hax2308|Enyo taedium	TP 0.057036 SOWC409-06|BC-Hax2308|Enyo taedium	TP 0.054150 SOWB057-06|BC-Hax1050|Eumorpha drucei	TP 0.054723 SOWA865-06|BC-Hax0858|Xylophanes staudingeri	TP 0.053552 SOWB271-06|BC-Hax1264|Erinnyis lassauxii	TP 0.053205 SOWA891-06|BC-Hax0884|Xylophanes tyndarus	TP 0.053205 SOWA891-06|BC-Hax0884|Xylophanes tyndarus	TP 0.052645 SOWC302-06|BC-Hax2201|Nyceryx maxwelli	TP 0.052145 SOWA764-06|BC-Hax0757|Xylophanes elara
TP 0.057036 SOWC409-06|BC-Hax2308|Enyo taedium	TP 0.057036 SOWC409-06|BC-Hax2308|Enyo taedium	TP 0.054150 SOWB057-06|BC-Hax1050|Eumorpha drucei	TP 0.054723 SOWA865-06|BC-Hax0858|Xylophanes staudingeri	TP 0.053552 SOWB271-06|BC-Hax1264|Erinnyis lassauxii	TP 0.053205 SOWA891-06|BC-Hax0884|Xylophanes tyndarus	TP 0.053205 SOWA891-06|BC-Hax0884|Xylophanes tyndarus	TP 0.052645 SOWC302-06|BC-Hax2201|Nyceryx maxwelli	TP 0.052067 SOWE518-07|BC-Hax4417|Nyceryx riscus
TP 0.056937 XAA904-04|04-SRNP-46019|Aellopos titan	TP 0.057036 SOWC409-06|BC-Hax2308|Enyo taedium	TP 0.054083 SOWB045-06|BC-Hax1038|Eumorpha strenua	TP 0.054663 SOWB890-06|BC-Hax1883|Manduca prestoni	TP 0.053552 SOWB271-06|BC-Hax1264|Erinnyis lassauxii	TP 0.053205 SOWA891-06|BC-Hax0884|Xylophanes tyndarus	TP 0.053205 SOWA891-06|BC-Hax0884|Xylophanes tyndarus	TP 0.052645 SOWC302-06|BC-Hax2201|Nyceryx maxwelli	TP 0.052067 SOWE518-07|BC-Hax4417|Nyceryx riscus
TP 0.056937 XAA904-04|04-SRNP-46019|Aellopos titan	TP 0.057036 SOWC409-06|BC-Hax2308|Enyo taedium	TP 0.054083 SOWB045-06|BC-Hax1038|Eumorpha strenua	TP 0.054295 SOWB018-06|BC-Hax1011|Xylophanes rhodochlora	TP 0.053543 SOWE209-07|BC-Hax4108|Erinnyis ello	TP 0.053205 SOWA891-06|BC-Hax0884|Xylophanes tyndarus	TP 0.052612 SOWA962-06|BC-Hax0955|Xylophanes letiranti	TP 0.052645 SOWC302-06|BC-Hax2201|Nyceryx maxwelli	TP 0.052067 SOWE518-07|BC-Hax4417|Nyceryx riscus
TP 0.056937 XAA904-04|04-SRNP-46019|Aellopos titan	TP 0.057036 SOWC409-06|BC-Hax2308|Enyo taedium	TP 0.054083 SOWA795-06|BC-Hax0788|Xylophanes resta	TP 0.054150 SOWB057-06|BC-Hax1050|Eumorpha drucei	TP 0.053543 SOWB925-06|BC-Hax1918|Oryba kadeni	TP 0.053205 SOWA891-06|BC-Hax0884|Xylophanes tyndarus	TP 0.052612 SOWA962-06|BC-Hax0955|Xylophanes letiranti	TP 0.052645 SOWC302-06|BC-Hax2201|Nyceryx maxwelli	TP 0.052067 SOWE518-07|BC-Hax4417|Nyceryx riscus
TP 0.056937 SOWE226-07|BC-Hax4125|Manduca caribbeus	TP 0.057036 SOWC409-06|BC-Hax2308|Enyo taedium	TP 0.054083 SOWA795-06|BC-Hax0788|Xylophanes resta	TP 0.054150 SOWB057-06|BC-Hax1050|Eumorpha drucei	TP 0.053543 SOWB925-06|BC-Hax1918|Oryba kadeni	TP 0.052645 SOWC302-06|BC-Hax2201|Nyceryx maxwelli	TP 0.052612 SOWA962-06|BC-Hax0955|Xylophanes letiranti	TP 0.052612 SOWA962-06|BC-Hax0955|Xylophanes letiranti	TP 0.051939 SOWB069-06|BC-Hax1062|Eumorpha achemon
TP 0.056937 SOWA833-06|BC-Hax0826|Xylophanes eumedon	TP 0.057036 SOWC409-06|BC-Hax2308|Enyo taedium	TP 0.054083 SOWA795-06|BC-Hax0788|Xylophanes resta	TP 0.054150 SOWB057-06|BC-Hax1050|Eumorpha drucei	TP 0.053543 SOWB925-06|BC-Hax1918|Oryba kadeni	TP 0.052645 SOWC302-06|BC-Hax2201|Nyceryx maxwelli	TP 0.052612 SOWA962-06|BC-Hax0955|Xylophanes letiranti	TP 0.052612 SOWA962-06|BC-Hax0955|Xylophanes letiranti	TP 0.051939 SOWB069-06|BC-Hax1062|Eumorpha achemon
TP 0.056937 SOWA833-06|BC-Hax0826|Xylophanes eumedon	TP 0.057036 SOWC409-06|BC-Hax2308|Enyo taedium	TP 0.054083 SOWA795-06|BC-Hax0788|Xylophanes resta	TP 0.054150 SOWB057-06|BC-Hax1050|Eumorpha drucei	TP 0.053543 SOWB925-06|BC-Hax1918|Oryba kadeni	TP 0.052645 SOWC302-06|BC-Hax2201|Nyceryx maxwelli	TP 0.052612 SOWA962-06|BC-Hax0955|Xylophanes letiranti	TP 0.052612 SOWA962-06|BC-Hax0955|Xylophanes letiranti	TP 0.051939 SOWB069-06|BC-Hax1062|Eumorpha achemon
TP 0.056908 SOWB872-06|BC-Hax1865|Manduca camposi	TP 0.057036 SOWC409-06|BC-Hax2308|Enyo taedium	TP 0.053961 SOWB170-06|BC-Hax1163|Xylophanes fusimacula	TP 0.054150 SOWB057-06|BC-Hax1050|Eumorpha drucei	TP 0.053543 SOWB925-06|BC-Hax1918|Oryba kadeni	TP 0.052645 SOWC302-06|BC-Hax2201|Nyceryx maxwelli	TP 0.052612 SOWA962-06|BC-Hax0955|Xylophanes letiranti	TP 0.052612 SOWA962-06|BC-Hax0955|Xylophanes letiranti	TP 0.051939 SOWB069-06|BC-Hax1062|Eumorpha achemon
TP 0.056908 SOWB872-06|BC-Hax1865|Manduca camposi	TP 0.057009 SOWC281-06|BC-Hax2180|Nyceryx continua	TP 0.053961 SOWB170-06|BC-Hax1163|Xylophanes fusimacula	TP 0.054150 SOWB057-06|BC-Hax1050|Eumorpha drucei	TP 0.053543 SOWB925-06|BC-Hax1918|Oryba kadeni	TP 0.052645 SOWC302-06|BC-Hax2201|Nyceryx maxwelli	TP 0.052540 XAA904-04|04-SRNP-46019|Aellopos titan	TP 0.052612 SOWA962-06|BC-Hax0955|Xylophanes letiranti	TP 0.051939 SOWB069-06|BC-Hax1062|Eumorpha achemon
TP 0.056908 SOWB872-06|BC-Hax1865|Manduca camposi	TP 0.057009 SOWC281-06|BC-Hax2180|Nyceryx continua	TP 0.053961 SOWA881-06|BC-Hax0874|Xylophanes meridanus	TP 0.054150 SOWB057-06|BC-Hax1050|Eumorpha drucei	TP 0.053543 SOWB925-06|BC-Hax1918|Oryba kadeni	TP 0.052612 SOWA962-06|BC-Hax0955|Xylophanes letiranti	TP 0.052540 XAA904-04|04-SRNP-46019|Aellopos titan	TP 0.052612 SOWA962-06|BC-Hax0955|Xylophanes letiranti	TP 0.050865 SOWE261-07|BC-Hax4160|Adhemarius gagarini
TP 0.056908 SOWA820-06|BC-Hax0813|Xylophanes turbata	TP 0.057009 SOWC281-06|BC-Hax2180|Nyceryx continua	TP 0.053906 SOWA829-06|BC-Hax0822|Xylophanes falco	TP 0.054150 SOWB057-06|BC-Hax1050|Eumorpha drucei	TP 0.053543 SOWB925-06|BC-Hax1918|Oryba kadeni	TP 0.052612 SOWA962-06|BC-Hax0955|Xylophanes letiranti	TP 0.052540 XAA904-04|04-SRNP-46019|Aellopos titan	TP 0.052612 SOWA962-06|BC-Hax0955|Xylophanes letiranti	TP 0.050865 SOWE261-07|BC-Hax4160|Adhemarius gagarini
TP 0.056908 SOWA820-06|BC-Hax0813|Xylophanes turbata	TP 0.056971 SOWB747-06|BC-Hax1740|Manduca quinquemaculatus	TP 0.053854 SOWB987-06|BC-Hax1980|Callionima falcifera	TP 0.054083 SOWB045-06|BC-Hax1038|Eumorpha strenua	TP 0.053543 SOWB925-06|BC-Hax1918|Oryba kadeni	TP 0.052612 SOWA962-06|BC-Hax0955|Xylophanes letiranti	TP 0.052540 XAA904-04|04-SRNP-46019|Aellopos titan	TP 0.052612 SOWA962-06|BC-Hax0955|Xylophanes letiranti	TP 0.050865 SOWE261-07|BC-Hax4160|Adhemarius gagarini
TP 0.056908 SOWA820-06|BC-Hax0813|Xylophanes turbata	TP 0.056971 SOWB747-06|BC-Hax1740|Manduca quinquemaculatus	TP 0.053854 SOWB987-06|BC-Hax1980|Callionima falcifera	TP 0.054083 SOWA795-06|BC-Hax0788|Xylophanes resta	TP 0.053543 SOWB925-06|BC-Hax1918|Oryba kadeni	TP 0.052612 SOWA962-06|BC-Hax0955|Xylophanes letiranti	TP 0.052540 XAA904-04|04-SRNP-46019|Aellopos titan	TP 0.052612 SOWA962-06|BC-Hax0955|Xylophanes letiranti	TP 0.050628 SOWA764-06|BC-Hax0757|Xylophanes elara
TP 0.056882 SOWB540-06|BC-Hax1533|Manduca armatipes	TP 0.056971 SOWB747-06|BC-Hax1740|Manduca quinquemaculatus	TP 0.053854 SOWB987-06|BC-Hax1980|Callionima falcifera	TP 0.054083 SOWA795-06|BC-Hax0788|Xylophanes resta	TP 0.053543 SOWB925-06|BC-Hax1918|Oryba kadeni	TP 0.052612 SOWA962-06|BC-Hax0955|Xylophanes letiranti	TP 0.052540 XAA904-04|04-SRNP-46019|Aellopos titan	TP 0.052612 SOWA962-06|BC-Hax0955|Xylophanes letiranti	TP 0.050628 SOWA764-06|BC-Hax0757|Xylophanes elara
TP 0.056860 SOWE518-07|BC-Hax4417|Nyceryx riscus	TP 0.056937 XAA904-04|04-SRNP-46019|Aellopos titan	TP 0.053807 SOWB609-06|BC-Hax1602|Manduca reducta	TP 0.054083 SOWA795-06|BC-Hax0788|Xylophanes resta	TP 0.053543 SOWB925-06|BC-Hax1918|Oryba kadeni	TP 0.052612 SOWA962-06|BC-Hax0955|Xylophanes letiranti	TP 0.052540 XAA904-04|04-SRNP-46019|Aellopos titan	TP 0.052540 XAA904-04|04-SRNP-46019|Aellopos titan	TP 0.050628 SOWA764-06|BC-Hax0757|Xylophanes elara
TP 0.056860 SOWE518-07|BC-Hax4417|Nyceryx riscus	TP 0.056937 XAA904-04|04-SRNP-46019|Aellopos titan	TP 0.053807 SOWB609-06|BC-Hax1602|Manduca reducta	TP 0.053906 SOWA829-06|BC-Hax0822|Xylophanes falco	TP 0.053205 SOWA891-06|BC-Hax0884|Xylophanes tyndarus	TP 0.052540 XAA904-04|04-SRNP-46019|Aellopos titan	TP 0.052540 XAA904-04|04-SRNP-46019|Aellopos titan	TP 0.052540 XAA904-04|04-SRNP-46019|Aellopos titan	TP 0.050628 SOWA764-06|BC-Hax0757|Xylophanes elara
TP 0.056860 SOWE518-07|BC-Hax4417|Nyceryx riscus	TP 0.056937 XAA904-04|04-SRNP-46019|Aellopos titan	TP 0.053763 SOWC314-06|BC-Hax2213|Nyceryx alophus	TP 0.053906 SOWA829-06|BC-Hax0822|Xylophanes falco	TP 0.053205 SOWA891-06|BC-Hax0884|Xylophanes tyndarus	TP 0.052540 XAA904-04|04-SRNP-46019|Aellopos titan	TP 0.052540 XAA904-04|04-SRNP-46019|Aellopos titan	TP 0.052540 XAA904-04|04-SRNP-46019|Aellopos titan	TP 0.050628 SOWA764-06|BC-Hax0757|Xylophanes elara
TP 0.056860 SOWE518-07|BC-Hax4417|Nyceryx riscus	TP 0.056937 XAA904-04|04-SRNP-46019|Aellopos titan	TP 0.053763 SOWC314-06|BC-Hax2213|Nyceryx alophus	TP 0.053854 SOWA942-06|BC-Hax0935|Xylophanes nabuchodonosor	TP 0.053205 SOWA891-06|BC-Hax0884|Xylophanes tyndarus	TP 0.052540 XAA904-04|04-SRNP-46019|Aellopos titan	TP 0.052540 XAA904-04|04-SRNP-46019|Aellopos titan	TP 0.052540 XAA904-04|04-SRNP-46019|Aellopos titan	TP 0.050628 SOWA764-06|BC-Hax0757|Xylophanes elara
TP 0.056860 SOWE518-07|BC-Hax4417|Nyceryx riscus	TP 0.056937 XAA904-04|04-SRNP-46019|Aellopos titan	TP 0.053763 BLPCK543-08|08-SRNP-100636|Xylophanes undata	TP 0.053807 SOWB609-06|BC-Hax1602|Manduca reducta	TP 0.053205 SOWA891-06|BC-Hax0884|Xylophanes tyndarus	TP 0.052540 XAA904-04|04-SRNP-46019|Aellopos titan	TP 0.052540 XAA904-04|04-SRNP-46019|Aellopos titan	TP 0.052540 XAA904-04|04-SRNP-46019|Aellopos titan	TP 0.050628 SOWA764-06|BC-Hax0757|Xylophanes elara
TP 0.056860 SOWB831-06|BC-Hax1824|Manduca florestan	TP 0.056937 XAA904-04|04-SRNP-46019|Aellopos titan	TP 0.053723 SOWA820-06|BC-Hax0813|Xylophanes turbata	TP 0.053807 SOWB609-06|BC-Hax1602|Manduca reducta	TP 0.053205 SOWA891-06|BC-Hax0884|Xylophanes tyndarus	TP 0.052540 XAA904-04|04-SRNP-46019|Aellopos titan	TP 0.052540 XAA904-04|04-SRNP-46019|Aellopos titan	TP 0.052540 XAA904-04|04-SRNP-46019|Aellopos titan	TP 0.050628 SOWA764-06|BC-Hax0757|Xylophanes elara
TP 0.056860 SOWB831-06|BC-Hax1824|Manduca florestan	TP 0.056937 XAA904-04|04-SRNP-46019|Aellopos titan	TP 0.053723 SOWA820-06|BC-Hax0813|Xylophanes turbata	TP 0.053763 SOWC314-06|BC-Hax2213|Nyceryx alophus	TP 0.053205 SOWA891-06|BC-Hax0884|Xylophanes tyndarus	TP 0.052540 XAA904-04|04-SRNP-46019|Aellopos titan	TP 0.052540 XAA904-04|04-SRNP-46019|Aellopos titan	TP 0.052540 XAA904-04|04-SRNP-46019|Aellopos titan	TP 0.050628 SOWA764-06|BC-Hax0757|Xylophanes elara
TP 0.056860 SOWB831-06|BC-Hax1824|Manduca florestan	TP 0.056908 SOWB872-06|BC-Hax1865|Manduca camposi	TP 0.053687 SOWA820-06|BC-Hax0813|Xylophanes turbata	TP 0.053763 SOWC314-06|BC-Hax2213|Nyceryx alophus	TP 0.053205 SOWA891-06|BC-Hax0884|Xylophanes tyndarus	TP 0.052540 XAA904-04|04-SRNP-46019|Aellopos titan	TP 0.052540 XAA904-04|04-SRNP-46019|Aellopos titan	TP 0.052540 XAA904-04|04-SRNP-46019|Aellopos titan	TP 0.050628 SOWA764-06|BC-Hax0757|Xylophanes elara
TP 0.056860 SOWB831-06|BC-Hax1824|Manduca florestan	TP 0.056908 SOWB872-06|BC-Hax1865|Manduca camposi	TP 0.053687 SOWA820-06|BC-Hax0813|Xylophanes turbata	TP 0.053763 SOWC314-06|BC-Hax2213|Nyceryx alophus	TP 0.053205 SOWA891-06|BC-Hax0884|Xylophanes tyndarus	TP 0.052540 XAA904-04|04-SRNP-46019|Aellopos titan	TP 0.052540 XAA904-04|04-SRNP-46019|Aellopos titan	TP 0.052540 XAA904-04|04-SRNP-46019|Aellopos titan	TP 0.050628 SOWA764-06|BC-Hax0757|Xylophanes elara
TP 0.056860 SOWB298-06|BC-Hax1291|Erinnyis obscura	TP 0.056908 SOWB872-06|BC-Hax1865|Manduca camposi	TP 0.053687 SOWA820-06|BC-Hax0813|Xylophanes turbata	TP 0.053763 BLPCK543-08|08-SRNP-100636|Xylophanes undata	TP 0.053205 SOWA891-06|BC-Hax0884|Xylophanes tyndarus	TP 0.052540 XAA904-04|04-SRNP-46019|Aellopos titan	TP 0.052540 XAA904-04|04-SRNP-46019|Aellopos titan	TP 0.052540 XAA904-04|04-SRNP-46019|Aellopos titan	TP 0.050628 SOWA764-06|BC-Hax0757|Xylophanes elara
TP 0.056860 SOWB298-06|BC-Hax1291|Erinnyis obscura	TP 0.056908 SOWB872-06|BC-Hax1865|Manduca camposi	TP 0.053687 SOWA820-06|BC-Hax0813|Xylophanes turbata	TP 0.053763 BLPCK543-08|08-SRNP-100636|Xylophanes undata	TP 0.053205 SOWA891-06|BC-Hax0884|Xylophanes tyndarus	TP 0.052540 XAA904-04|04-SRNP-46019|Aellopos titan	TP 0.052540 XAA904-04|04-SRNP-46019|Aellopos titan	TP 0.052540 XAA904-04|04-SRNP-46019|Aellopos titan	TP 0.050628 SOWA764-06|BC-Hax0757|Xylophanes elara
TP 0.056860 SOWB298-06|BC-Hax1291|Erinnyis obscura	TP 0.056908 SOWB872-06|BC-Hax1865|Manduca camposi	TP 0.053687 SATWB113-08|BC-Roug1161|Adhemarius eurysthenes	TP 0.053687 SOWA820-06|BC-Hax0813|Xylophanes turbata	TP 0.053205 SOWA891-06|BC-Hax0884|Xylophanes tyndarus	TP 0.052540 XAA904-04|04-SRNP-46019|Aellopos titan	TP 0.052540 XAA904-04|04-SRNP-46019|Aellopos titan	TP 0.052540 XAA904-04|04-SRNP-46019|Aellopos titan	TP 0.050628 SOWA764-06|BC-Hax0757|Xylophanes elara
TP 0.056828 SOWB286-06|BC-Hax1279|Erinnyis oenotrus	TP 0.056908 SOWB872-06|BC-Hax1865|Manduca camposi	TP 0.053687 SATWB113-08|BC-Roug1161|Adhemarius eurysthenes	TP 0.053687 SOWA820-06|BC-Hax0813|Xylophanes turbata	TP 0.053205 SOWA891-06|BC-Hax0884|Xylophanes tyndarus	TP 0.052540 XAA904-04|04-SRNP-46019|Aellopos titan	TP 0.052501 SOWC302-06|BC-Hax2201|Nyceryx maxwelli	TP 0.052540 XAA904-04|04-SRNP-46019|Aellopos titan	TP 0.050628 SOWA764-06|BC-Hax0757|Xylophanes elara
TP 0.056828 SOWB286-06|BC-Hax1279|Erinnyis oenotrus	TP 0.056908 SOWB872-06|BC-Hax1865|Manduca camposi	TP 0.053687 SATWB113-08|BC-Roug1161|Adhemarius eurysthenes	TP 0.053687 SOWA820-06|BC-Hax0813|Xylophanes turbata	TP 0.052645 SOWC302-06|BC-Hax2201|Nyceryx maxwelli	TP 0.052540 XAA904-04|04-SRNP-46019|Aellopos titan	TP 0.052431 SOWA216-06|BC-Hax0216|Adhemarius fulvescens	TP 0.052540 XAA904-04|04-SRNP-46019|Aellopos titan	TP 0.050628 SOWA764-06|BC-Hax0757|Xylophanes elara
TP 0.056828 SOWB286-06|BC-Hax1279|Erinnyis oenotrus	TP 0.056908 SOWB872-06|BC-Hax1865|Manduca camposi	TP 0.053687 SATWB113-08|BC-Roug1161|Adhemarius eurysthenes	TP 0.053687 SOWA820-06|BC-Hax0813|Xylophanes turbata	TP 0.052645 SOWC302-06|BC-Hax2201|Nyceryx maxwelli	TP 0.052540 XAA904-04|04-SRNP-46019|Aellopos titan	TP 0.052431 SOWA216-06|BC-Hax0216|Adhemarius fulvescens	TP 0.052540 XAA904-04|04-SRNP-46019|Aellopos titan	TP 0.050628 SOWA764-06|BC-Hax0757|Xylophanes elara
TP 0.056818 SOWB627-06|BC-Hax1620|Manduca brontes	TP 0.056908 SOWB872-06|BC-Hax1865|Manduca camposi	TP 0.053687 SATWB113-08|BC-Roug1161|Adhemarius eurysthenes	TP 0.053687 SOWA820-06|BC-Hax0813|Xylophanes turbata	TP 0.052645 SOWC302-06|BC-Hax2201|Nyceryx maxwelli	TP 0.052540 XAA904-04|04-SRNP-46019|Aellopos titan	TP 0.052309 SPTMA447-07|BC-Mel 0525|Xylophanes hydrata	TP 0.052540 XAA904-04|04-SRNP-46019|Aellopos titan	TP 0.050628 SOWA764-06|BC-Hax0757|Xylophanes elara
TP 0.056818 SOWB627-06|BC-Hax1620|Manduca brontes	TP 0.056908 SOWA820-06|BC-Hax0813|Xylophanes turbata	TP 0.053687 SATWB113-08|BC-Roug1161|Adhemarius eurysthenes	TP 0.053687 SOWA820-06|BC-Hax0813|Xylophanes turbata	TP 0.052645 SOWC302-06|BC-Hax2201|Nyceryx maxwelli	TP 0.052540 XAA904-04|04-SRNP-46019|Aellopos titan	TP 0.052309 SPTMA447-07|BC-Mel 0525|Xylophanes hydrata	TP 0.052540 XAA904-04|04-SRNP-46019|Aellopos titan	TP 0.050628 SOWA764-06|BC-Hax0757|Xylophanes elara
TP 0.056675 SOWB029-06|BC-Hax1022|Xylophanes kiefferi	TP 0.056908 SOWA820-06|BC-Hax0813|Xylophanes turbata	TP 0.053687 SATWB113-08|BC-Roug1161|Adhemarius eurysthenes	TP 0.053687 SATWB113-08|BC-Roug1161|Adhemarius eurysthenes	TP 0.052645 SOWC302-06|BC-Hax2201|Nyceryx maxwelli	TP 0.052501 SOWC302-06|BC-Hax2201|Nyceryx maxwelli	TP 0.052309 SPTMA447-07|BC-Mel 0525|Xylophanes hydrata	TP 0.052540 XAA904-04|04-SRNP-46019|Aellopos titan	TP 0.050628 SOWA764-06|BC-Hax0757|Xylophanes elara
TP 0.056675 SOWA738-06|BC-Hax0731|Xylophanes dolius	TP 0.056860 SOWE518-07|BC-Hax4417|Nyceryx riscus	TP 0.053687 SATWB113-08|BC-Roug1161|Adhemarius eurysthenes	TP 0.053687 SATWB113-08|BC-Roug1161|Adhemarius eurysthenes	TP 0.052612 SOWA962-06|BC-Hax0955|Xylophanes letiranti	TP 0.052431 SOWA216-06|BC-Hax0216|Adhemarius fulvescens	TP 0.052309 SPTMA447-07|BC-Mel 0525|Xylophanes hydrata	TP 0.052540 XAA904-04|04-SRNP-46019|Aellopos titan	TP 0.050628 SOWA764-06|BC-Hax0757|Xylophanes elara
TP 0.056675 SOWA738-06|BC-Hax0731|Xylophanes dolius	TP 0.056860 SOWB831-06|BC-Hax1824|Manduca florestan	TP 0.053687 SATWB113-08|BC-Roug1161|Adhemarius eurysthenes	TP 0.053687 SATWB113-08|BC-Roug1161|Adhemarius eurysthenes	TP 0.052612 SOWA962-06|BC-Hax0955|Xylophanes letiranti	TP 0.052431 SOWA216-06|BC-Hax0216|Adhemarius fulvescens	TP 0.052239 SOWB232-06|BC-Hax1225|Isognathus swainsonii	TP 0.052540 XAA904-04|04-SRNP-46019|Aellopos titan	TP 0.050628 SOWA764-06|BC-Hax0757|Xylophanes elara
TP 0.056675 SOWA738-06|BC-Hax0731|Xylophanes dolius	TP 0.056860 SOWB831-06|BC-Hax1824|Manduca florestan	TP 0.053687 SATWB113-08|BC-Roug1161|Adhemarius eurysthenes	TP 0.053687 SATWB113-08|BC-Roug1161|Adhemarius eurysthenes	TP 0.052612 SOWA962-06|BC-Hax0955|Xylophanes letiranti	TP 0.052431 SOWA216-06|BC-Hax0216|Adhemarius fulvescens	TP 0.052239 SOWB232-06|BC-Hax1225|Isognathus swainsonii	TP 0.052540 XAA904-04|04-SRNP-46019|Aellopos titan	TP 0.050628 SOWA764-06|BC-Hax0757|Xylophanes elara
TP 0.056622 SOWB158-06|BC-Hax1151|Xylophanes ceratomioides	TP 0.056860 SOWA846-06|BC-Hax0839|Xylophanes schausi	TP 0.053687 SATWB113-08|BC-Roug1161|Adhemarius eurysthenes	TP 0.053687 SATWB113-08|BC-Roug1161|Adhemarius eurysthenes	TP 0.052612 SOWA962-06|BC-Hax0955|Xylophanes letiranti	TP 0.052348 SOWA826-06|BC-Hax0819|Xylophanes pistacina	TP 0.052239 SOWB232-06|BC-Hax1225|Isognathus swainsonii	TP 0.052540 XAA904-04|04-SRNP-46019|Aellopos titan	TP 0.050628 SOWA764-06|BC-Hax0757|Xylophanes elara
TP 0.056622 SOWB029-06|BC-Hax1022|Xylophanes kiefferi	TP 0.056860 SOWA846-06|BC-Hax0839|Xylophanes schausi	TP 0.053687 SATWB113-08|BC-Roug1161|Adhemarius eurysthenes	TP 0.053687 SATWB113-08|BC-Roug1161|Adhemarius eurysthenes	TP 0.052612 SOWA962-06|BC-Hax0955|Xylophanes letiranti	TP 0.052348 SOWA826-06|BC-Hax0819|Xylophanes pistacina	TP 0.052239 SOWB232-06|BC-Hax1225|Isognathus swainsonii	TP 0.052540 XAA904-04|04-SRNP-46019|Aellopos titan	TP 0.050628 SOWA764-06|BC-Hax0757|Xylophanes elara
TP 0.056578 SOWA853-06|BC-Hax0846|Xylophanes josephinae	TP 0.056860 SOWA846-06|BC-Hax0839|Xylophanes schausi	TP 0.053654 SPBRI086-08|07-WA-00195|Xylophanes pyrrhus	TP 0.053687 SATWB113-08|BC-Roug1161|Adhemarius eurysthenes	TP 0.052612 SOWA962-06|BC-Hax0955|Xylophanes letiranti	TP 0.052309 SPTMA447-07|BC-Mel 0525|Xylophanes hydrata	TP 0.052239 SOWB232-06|BC-Hax1225|Isognathus swainsonii	TP 0.052540 XAA904-04|04-SRNP-46019|Aellopos titan	TP 0.050628 SOWA764-06|BC-Hax0757|Xylophanes elara
TP 0.056578 SOWA853-06|BC-Hax0846|Xylophanes josephinae	TP 0.056860 SOWA846-06|BC-Hax0839|Xylophanes schausi	TP 0.053654 SOWA881-06|BC-Hax0874|Xylophanes meridanus	TP 0.053687 SATWB113-08|BC-Roug1161|Adhemarius eurysthenes	TP 0.052612 SOWA962-06|BC-Hax0955|Xylophanes letiranti	TP 0.052309 SPTMA447-07|BC-Mel 0525|Xylophanes hydrata	TP 0.052239 SOWB232-06|BC-Hax1225|Isognathus swainsonii	TP 0.052309 SPTMA447-07|BC-Mel 0525|Xylophanes hydrata	TP 0.050628 SOWA764-06|BC-Hax0757|Xylophanes elara
TP 0.056425 SOWB890-06|BC-Hax1883|Manduca prestoni	TP 0.056828 SOWB286-06|BC-Hax1279|Erinnyis oenotrus	TP 0.053654 SOWA881-06|BC-Hax0874|Xylophanes meridanus	TP 0.053687 SATWB113-08|BC-Roug1161|Adhemarius eurysthenes	TP 0.052540 XAA904-04|04-SRNP-46019|Aellopos titan	TP 0.052309 SPTMA447-07|BC-Mel 0525|Xylophanes hydrata	TP 0.052239 SOWB232-06|BC-Hax1225|Isognathus swainsonii	TP 0.052309 SPTMA447-07|BC-Mel 0525|Xylophanes hydrata	TP 0.050578 SOWA911-06|BC-Hax0904|Xylophanes aglaor
TP 0.056425 SOWB890-06|BC-Hax1883|Manduca prestoni	TP 0.056818 SOWB627-06|BC-Hax1620|Manduca brontes	TP 0.053654 SOWA881-06|BC-Hax0874|Xylophanes meridanus	TP 0.053687 SATWB113-08|BC-Roug1161|Adhemarius eurysthenes	TP 0.052540 XAA904-04|04-SRNP-46019|Aellopos titan	TP 0.052309 SPTMA447-07|BC-Mel 0525|Xylophanes hydrata	TP 0.052239 SOWB232-06|BC-Hax1225|Isognathus swainsonii	TP 0.052309 SPTMA447-07|BC-Mel 0525|Xylophanes hydrata	TP 0.050578 SOWA911-06|BC-Hax0904|Xylophanes aglaor
TP 0.056425 SOWB890-06|BC-Hax1883|Manduca prestoni	TP 0.056818 SOWB627-06|BC-Hax1620|Manduca brontes	TP 0.053552 SOWB271-06|BC-Hax1264|Erinnyis lassauxii	TP 0.053687 SATWB113-08|BC-Roug1161|Adhemarius eurysthenes	TP 0.052540 XAA904-04|04-SRNP-46019|Aellopos titan	TP 0.052309 SPTMA447-07|BC-Mel 0525|Xylophanes hydrata	TP 0.052239 SOWB232-06|BC-Hax1225|Isognathus swainsonii	TP 0.052309 SPTMA447-07|BC-Mel 0525|Xylophanes hydrata	TP 0.050578 SOWA911-06|BC-Hax0904|Xylophanes aglaor
TP 0.056425 SOWB890-06|BC-Hax1883|Manduca prestoni	TP 0.056811 SOWB720-06|BC-Hax1713|Manduca muscosa	TP 0.053552 SOWB271-06|BC-Hax1264|Erinnyis lassauxii	TP 0.053687 SATWB113-08|BC-Roug1161|Adhemarius eurysthenes	TP 0.052540 XAA904-04|04-SRNP-46019|Aellopos titan	TP 0.052309 SPTMA447-07|BC-Mel 0525|Xylophanes hydrata	TP 0.052239 SOWB232-06|BC-Hax1225|Isognathus swainsonii	TP 0.052309 SPTMA447-07|BC-Mel 0525|Xylophanes hydrata	TP 0.050578 SOWA911-06|BC-Hax0904|Xylophanes aglaor
TP 0.056378 SOWC273-06|BC-Hax2172|Nyceryx fernandezi	TP 0.056811 SOWB720-06|BC-Hax1713|Manduca muscosa	TP 0.053552 SOWB271-06|BC-Hax1264|Erinnyis lassauxii	TP 0.053687 SATWB113-08|BC-Roug1161|Adhemarius eurysthenes	TP 0.052540 XAA904-04|04-SRNP-46019|Aellopos titan	TP 0.052309 SPTMA447-07|BC-Mel 0525|Xylophanes hydrata	TP 0.052190 SOWA891-06|BC-Hax0884|Xylophanes tyndarus	TP 0.052309 SPTMA447-07|BC-Mel 0525|Xylophanes hydrata	TP 0.050578 SOWA911-06|BC-Hax0904|Xylophanes aglaor
TP 0.056378 SOWC273-06|BC-Hax2172|Nyceryx fernandezi	TP 0.056811 SOWB720-06|BC-Hax1713|Manduca muscosa	TP 0.053552 SOWB271-06|BC-Hax1264|Erinnyis lassauxii	TP 0.053687 SATWB113-08|BC-Roug1161|Adhemarius eurysthenes	TP 0.052540 XAA904-04|04-SRNP-46019|Aellopos titan	TP 0.052309 SPTMA447-07|BC-Mel 0525|Xylophanes hydrata	TP 0.052149 SPTMA134-07|BC-Mel 0212|Aellopos tantalus	TP 0.052239 SOWB232-06|BC-Hax1225|Isognathus swainsonii	TP 0.050578 SOWA911-06|BC-Hax0904|Xylophanes aglaor
TP 0.055826 SOWA896-06|BC-Hax0889|Xylophanes marginalis	TP 0.056578 SOWA853-06|BC-Hax0846|Xylophanes josephinae	TP 0.053552 SOWB271-06|BC-Hax1264|Erinnyis lassauxii	TP 0.053687 SATWB113-08|BC-Roug1161|Adhemarius eurysthenes	TP 0.052540 XAA904-04|04-SRNP-46019|Aellopos titan	TP 0.052239 SOWB232-06|BC-Hax1225|Isognathus swainsonii	TP 0.052145 SOWA764-06|BC-Hax0757|Xylophanes elara	TP 0.052239 SOWB232-06|BC-Hax1225|Isognathus swainsonii	TP 0.050578 SOWA911-06|BC-Hax0904|Xylophanes aglaor
TP 0.055826 SOWA896-06|BC-Hax0889|Xylophanes marginalis	TP 0.056578 SOWA853-06|BC-Hax0846|Xylophanes josephinae	TP 0.053552 SOWB271-06|BC-Hax1264|Erinnyis lassauxii	TP 0.053687 SATWB113-08|BC-Roug1161|Adhemarius eurysthenes	TP 0.052540 XAA904-04|04-SRNP-46019|Aellopos titan	TP 0.052239 SOWB232-06|BC-Hax1225|Isognathus swainsonii	TP 0.052145 SOWA764-06|BC-Hax0757|Xylophanes elara	TP 0.052190 SOWA891-06|BC-Hax0884|Xylophanes tyndarus	TP 0.050578 SOWA911-06|BC-Hax0904|Xylophanes aglaor
TP 0.055812 SPTMA447-07|BC-Mel 0525|Xylophanes hydrata	TP 0.056578 SOWA853-06|BC-Hax0846|Xylophanes josephinae	TP 0.053552 SOWB271-06|BC-Hax1264|Erinnyis lassauxii	TP 0.053654 SOWA881-06|BC-Hax0874|Xylophanes meridanus	TP 0.052540 XAA904-04|04-SRNP-46019|Aellopos titan	TP 0.052239 SOWB232-06|BC-Hax1225|Isognathus swainsonii	TP 0.052145 SOWA764-06|BC-Hax0757|Xylophanes elara	TP 0.052145 SOWA764-06|BC-Hax0757|Xylophanes elara	TP 0.050578 SOWA911-06|BC-Hax0904|Xylophanes aglaor
TP 0.055812 SPTMA447-07|BC-Mel 0525|Xylophanes hydrata	TP 0.056425 SOWB890-06|BC-Hax1883|Manduca prestoni	TP 0.053552 SOWB271-06|BC-Hax1264|Erinnyis lassauxii	TP 0.053552 SOWB271-06|BC-Hax1264|Erinnyis lassauxii	TP 0.052540 XAA904-04|04-SRNP-46019|Aellopos titan	TP 0.052239 SOWB232-06|BC-Hax1225|Isognathus swainsonii	TP 0.052145 SOWA764-06|BC-Hax0757|Xylophanes elara	TP 0.052145 SOWA764-06|BC-Hax0757|Xylophanes elara	TP 0.050578 SOWA911-06|BC-Hax0904|Xylophanes aglaor
TP 0.055812 SPTMA447-07|BC-Mel 0525|Xylophanes hydrata	TP 0.055834 BLPCK543-08|08-SRNP-100636|Xylophanes undata	TP 0.053552 SOWB271-06|BC-Hax1264|Erinnyis lassauxii	TP 0.053552 SOWB271-06|BC-Hax1264|Erinnyis lassauxii	TP 0.052540 XAA904-04|04-SRNP-46019|Aellopos titan	TP 0.052239 SOWB232-06|BC-Hax1225|Isognathus swainsonii	TP 0.052145 SOWA764-06|BC-Hax0757|Xylophanes elara	TP 0.052145 SOWA764-06|BC-Hax0757|Xylophanes elara	TP 0.050578 SOWA911-06|BC-Hax0904|Xylophanes aglaor
TP 0.055812 SPTMA447-07|BC-Mel 0525|Xylophanes hydrata	TP 0.055812 SPTMA447-07|BC-Mel 0525|Xylophanes hydrata	TP 0.053552 SOWB271-06|BC-Hax1264|Erinnyis lassauxii	TP 0.053552 SOWB271-06|BC-Hax1264|Erinnyis lassauxii	TP 0.052540 XAA904-04|04-SRNP-46019|Aellopos titan	TP 0.052239 SOWB232-06|BC-Hax1225|Isognathus swainsonii	TP 0.052145 SOWA764-06|BC-Hax0757|Xylophanes elara	TP 0.052145 SOWA764-06|BC-Hax0757|Xylophanes elara	TP 0.050578 SOWA911-06|BC-Hax0904|Xylophanes aglaor
TP 0.055812 SPTMA447-07|BC-Mel 0525|Xylophanes hydrata	TP 0.055812 SPTMA447-07|BC-Mel 0525|Xylophanes hydrata	TP 0.053552 SOWB271-06|BC-Hax1264|Erinnyis lassauxii	TP 0.053552 SOWB271-06|BC-Hax1264|Erinnyis lassauxii	TP 0.052540 XAA904-04|04-SRNP-46019|Aellopos titan	TP 0.052239 SOWB232-06|BC-Hax1225|Isognathus swainsonii	TP 0.052145 SOWA764-06|BC-Hax0757|Xylophanes elara	TP 0.052145 SOWA764-06|BC-Hax0757|Xylophanes elara	TP 0.050578 SOWA911-06|BC-Hax0904|Xylophanes aglaor
TP 0.055764 SOWB036-06|BC-Hax1029|Xylophanes schwartzi	TP 0.055812 SPTMA447-07|BC-Mel 0525|Xylophanes hydrata	TP 0.053552 SOWB271-06|BC-Hax1264|Erinnyis lassauxii	TP 0.053552 SOWB271-06|BC-Hax1264|Erinnyis lassauxii	TP 0.052540 XAA904-04|04-SRNP-46019|Aellopos titan	TP 0.052149 SPTMA134-07|BC-Mel 0212|Aellopos tantalus	TP 0.052145 SOWA764-06|BC-Hax0757|Xylophanes elara	TP 0.052067 SOWE518-07|BC-Hax4417|Nyceryx riscus	TP 0.050578 SOWA911-06|BC-Hax0904|Xylophanes aglaor
TP 0.055636 SOWA955-06|BC-Hax0948|Xylophanes aristor	TP 0.055812 SPTMA447-07|BC-Mel 0525|Xylophanes hydrata	TP 0.053543 SOWE209-07|BC-Hax4108|Erinnyis ello	TP 0.053552 SOWB271-06|BC-Hax1264|Erinnyis lassauxii	TP 0.052540 XAA904-04|04-SRNP-46019|Aellopos titan	TP 0.052149 SPTMA134-07|BC-Mel 0212|Aellopos tantalus	TP 0.052104 SPUEB106-07|BC-EMEM1046|Nyceryx ericea	TP 0.052067 SOWE518-07|BC-Hax4417|Nyceryx riscus	TP 0.050578 SOWA911-06|BC-Hax0904|Xylophanes aglaor
TP 0.055636 SOWA904-06|BC-Hax0897|Xylophanes rhodina	TP 0.055812 SPTMA447-07|BC-Mel 0525|Xylophanes hydrata	TP 0.053543 SOWE209-07|BC-Hax4108|Erinnyis ello	TP 0.053552 SOWB271-06|BC-Hax1264|Erinnyis lassauxii	TP 0.052501 SOWC302-06|BC-Hax2201|Nyceryx maxwelli	TP 0.052149 SPTMA134-07|BC-Mel 0212|Aellopos tantalus	TP 0.052104 SPUEB106-07|BC-EMEM1046|Nyceryx ericea	TP 0.052067 SOWE518-07|BC-Hax4417|Nyceryx riscus	TP 0.050578 SOWA911-06|BC-Hax0904|Xylophanes aglaor
TP 0.055636 SOWA756-06|BC-Hax0749|Xylophanes haxairei	TP 0.055812 SPTMA447-07|BC-Mel 0525|Xylophanes hydrata	TP 0.053543 SOWE209-07|BC-Hax4108|Erinnyis ello	TP 0.053552 SOWB271-06|BC-Hax1264|Erinnyis lassauxii	TP 0.052431 SOWA216-06|BC-Hax0216|Adhemarius fulvescens	TP 0.052145 SOWA764-06|BC-Hax0757|Xylophanes elara	TP 0.052067 SOWE518-07|BC-Hax4417|Nyceryx riscus	TP 0.052004 SOWB731-06|BC-Hax1724|Manduca leucospila	TP 0.050578 SOWA911-06|BC-Hax0904|Xylophanes aglaor
TP 0.055599 SPTMA447-07|BC-Mel 0525|Xylophanes hydrata	TP 0.055636 SOWA955-06|BC-Hax0948|Xylophanes aristor	TP 0.053543 SOWE209-07|BC-Hax4108|Erinnyis ello	TP 0.053552 SOWB271-06|BC-Hax1264|Erinnyis lassauxii	TP 0.052431 SOWA216-06|BC-Hax0216|Adhemarius fulvescens	TP 0.052145 SOWA764-06|BC-Hax0757|Xylophanes elara	TP 0.052067 SOWE518-07|BC-Hax4417|Nyceryx riscus	TP 0.051939 SOWB069-06|BC-Hax1062|Eumorpha achemon	TP 0.050578 SOWA911-06|BC-Hax0904|Xylophanes aglaor
TP 0.055599 SPTMA447-07|BC-Mel 0525|Xylophanes hydrata	TP 0.055636 SOWA904-06|BC-Hax0897|Xylophanes rhodina	TP 0.053543 SOWE209-07|BC-Hax4108|Erinnyis ello	TP 0.053552 SOWB271-06|BC-Hax1264|Erinnyis lassauxii	TP 0.052431 SOWA216-06|BC-Hax0216|Adhemarius fulvescens	TP 0.052145 SOWA764-06|BC-Hax0757|Xylophanes elara	TP 0.052067 SOWE518-07|BC-Hax4417|Nyceryx riscus	TP 0.051939 SOWB069-06|BC-Hax1062|Eumorpha achemon	TP 0.050578 SOWA911-06|BC-Hax0904|Xylophanes aglaor
TP 0.055578 SOWB228-06|BC-Hax1221|Isognathus leachii	TP 0.055636 SOWA904-06|BC-Hax0897|Xylophanes rhodina	TP 0.053543 SOWE209-07|BC-Hax4108|Erinnyis ello	TP 0.053552 SOWB271-06|BC-Hax1264|Erinnyis lassauxii	TP 0.052348 SATWB127-08|BC-Roug1175|Xylophanes xylobotes	TP 0.052145 SOWA764-06|BC-Hax0757|Xylophanes elara	TP 0.052067 SOWE518-07|BC-Hax4417|Nyceryx riscus	TP 0.051939 SOWB069-06|BC-Hax1062|Eumorpha achemon	TP 0.050578 SOWA911-06|BC-Hax0904|Xylophanes aglaor
TP 0.055578 SOWA911-06|BC-Hax0904|Xylophanes aglaor	TP 0.055636 SOWA904-06|BC-Hax0897|Xylophanes rhodina	TP 0.053543 SOWE209-07|BC-Hax4108|Erinnyis ello	TP 0.053552 SOWB271-06|BC-Hax1264|Erinnyis lassauxii	TP 0.052348 SATWB127-08|BC-Roug1175|Xylophanes xylobotes	TP 0.052145 SOWA764-06|BC-Hax0757|Xylophanes elara	TP 0.052067 SOWE518-07|BC-Hax4417|Nyceryx riscus	TP 0.051939 SOWB069-06|BC-Hax1062|Eumorpha achemon	TP 0.050578 SOWA911-06|BC-Hax0904|Xylophanes aglaor
TP 0.055524 SOWB001-06|BC-Hax0994|Xylophanes macasensis	TP 0.055636 SOWA839-06|BC-Hax0832|Xylophanes rhodotus	TP 0.053543 SOWB925-06|BC-Hax1918|Oryba kadeni	TP 0.053543 SOWE209-07|BC-Hax4108|Erinnyis ello	TP 0.052309 SPTMA447-07|BC-Mel 0525|Xylophanes hydrata	TP 0.052145 SOWA764-06|BC-Hax0757|Xylophanes elara	TP 0.052067 SOWE518-07|BC-Hax4417|Nyceryx riscus	TP 0.051939 SOWB069-06|BC-Hax1062|Eumorpha achemon	TP 0.050578 SOWA911-06|BC-Hax0904|Xylophanes aglaor
TP 0.055473 SOWA896-06|BC-Hax0889|Xylophanes marginalis	TP 0.055599 SPTMA447-07|BC-Mel 0525|Xylophanes hydrata	TP 0.053543 SOWB925-06|BC-Hax1918|Oryba kadeni	TP 0.053543 SOWB925-06|BC-Hax1918|Oryba kadeni	TP 0.052309 SPTMA447-07|BC-Mel 0525|Xylophanes hydrata	TP 0.052145 SOWA764-06|BC-Hax0757|Xylophanes elara	TP 0.052004 SOWB731-06|BC-Hax1724|Manduca leucospila	TP 0.050865 SOWE261-07|BC-Hax4160|Adhemarius gagarini	TP 0.050578 SOWA911-06|BC-Hax0904|Xylophanes aglaor
TP 0.055427 SOWB001-06|BC-Hax0994|Xylophanes macasensis	TP 0.055578 SOWB228-06|BC-Hax1221|Isognathus leachii	TP 0.053543 SOWB925-06|BC-Hax1918|Oryba kadeni	TP 0.053543 SOWB925-06|BC-Hax1918|Oryba kadeni	TP 0.052309 SPTMA447-07|BC-Mel 0525|Xylophanes hydrata	TP 0.052145 SOWA764-06|BC-Hax0757|Xylophanes elara	TP 0.052004 MHACG088-04|04-SRNP-22153|Xylophanes maculator	TP 0.050865 SOWE261-07|BC-Hax4160|Adhemarius gagarini	TP 0.050578 SOWA911-06|BC-Hax0904|Xylophanes aglaor
TP 0.055384 SOWB747-06|BC-Hax1740|Manduca quinquemaculatus	TP 0.055578 SOWB228-06|BC-Hax1221|Isognathus leachii	TP 0.053543 SOWB925-06|BC-Hax1918|Oryba kadeni	TP 0.053543 SOWB925-06|BC-Hax1918|Oryba kadeni	TP 0.052309 SPTMA447-07|BC-Mel 0525|Xylophanes hydrata	TP 0.052104 SPUEB106-07|BC-EMEM1046|Nyceryx ericea	TP 0.051939 SOWB069-06|BC-Hax1062|Eumorpha achemon	TP 0.050865 SOWE261-07|BC-Hax4160|Adhemarius gagarini	TP 0.050578 SOWA911-06|BC-Hax0904|Xylophanes aglaor
TP 0.055384 SOWA233-06|BC-Hax0233|Adhemarius ypsilon	TP 0.055578 SOWB228-06|BC-Hax1221|Isognathus leachii	TP 0.053543 SOWB925-06|BC-Hax1918|Oryba kadeni	TP 0.053543 SOWB925-06|BC-Hax1918|Oryba kadeni	TP 0.052239 SOWB232-06|BC-Hax1225|Isognathus swainsonii	TP 0.052104 SPUEB106-07|BC-EMEM1046|Nyceryx ericea	TP 0.051939 SOWB069-06|BC-Hax1062|Eumorpha achemon	TP 0.050865 SOWE261-07|BC-Hax4160|Adhemarius gagarini	TP 0.050578 SOWA911-06|BC-Hax0904|Xylophanes aglaor
TP 0.055384 BLPBG445-07|07-SRNP-103264|Adhemarius gannascus	TP 0.055578 SOWA911-06|BC-Hax0904|Xylophanes aglaor	TP 0.053543 SOWB925-06|BC-Hax1918|Oryba kadeni	TP 0.053543 SOWB925-06|BC-Hax1918|Oryba kadeni	TP 0.052239 SOWB232-06|BC-Hax1225|Isognathus swainsonii	TP 0.052067 SOWE518-07|BC-Hax4417|Nyceryx riscus	TP 0.051939 SOWB069-06|BC-Hax1062|Eumorpha achemon	TP 0.050800 SOWB193-06|BC-Hax1186|Xylophanes hannemanni	TP 0.050451 SOWA795-06|BC-Hax0788|Xylophanes resta
TP 0.055384 BLPBG445-07|07-SRNP-103264|Adhemarius gannascus	TP 0.055524 SOWB001-06|BC-Hax0994|Xylophanes macasensis	TP 0.053543 SOWB925-06|BC-Hax1918|Oryba kadeni	TP 0.053543 SOWB925-06|BC-Hax1918|Oryba kadeni	TP 0.052239 SOWB232-06|BC-Hax1225|Isognathus swainsonii	TP 0.052067 SOWE518-07|BC-Hax4417|Nyceryx riscus	TP 0.051939 SOWB069-06|BC-Hax1062|Eumorpha achemon	TP 0.050628 SOWA764-06|BC-Hax0757|Xylophanes elara	TP 0.050451 SOWA795-06|BC-Hax0788|Xylophanes resta
TP 0.055384 BLPBG445-07|07-SRNP-103264|Adhemarius gannascus	TP 0.055524 SOWB001-06|BC-Hax0994|Xylophanes macasensis	TP 0.053543 SOWB925-06|BC-Hax1918|Oryba kadeni	TP 0.053543 SOWB925-06|BC-Hax1918|Oryba kadeni	TP 0.052239 SOWB232-06|BC-Hax1225|Isognathus swainsonii	TP 0.052067 SOWE518-07|BC-Hax4417|Nyceryx riscus	TP 0.051939 SOWB069-06|BC-Hax1062|Eumorpha achemon	TP 0.050628 SOWA764-06|BC-Hax0757|Xylophanes elara	TP 0.050451 SOWA795-06|BC-Hax0788|Xylophanes resta
TP 0.055384 BLPBG445-07|07-SRNP-103264|Adhemarius gannascus	TP 0.055473 SOWA896-06|BC-Hax0889|Xylophanes marginalis	TP 0.053205 SOWA891-06|BC-Hax0884|Xylophanes tyndarus	TP 0.053205 SOWA891-06|BC-Hax0884|Xylophanes tyndarus	TP 0.052239 SOWB232-06|BC-Hax1225|Isognathus swainsonii	TP 0.052067 SOWE518-07|BC-Hax4417|Nyceryx riscus	TP 0.051939 SOWB069-06|BC-Hax1062|Eumorpha achemon	TP 0.050628 SOWA764-06|BC-Hax0757|Xylophanes elara	TP 0.050451 SOWA795-06|BC-Hax0788|Xylophanes resta
TP 0.055384 BLPBG445-07|07-SRNP-103264|Adhemarius gannascus	TP 0.055427 SOWE553-07|BC-Hax4452|Manduca lucetius	TP 0.053205 SOWA891-06|BC-Hax0884|Xylophanes tyndarus	TP 0.053205 SOWA891-06|BC-Hax0884|Xylophanes tyndarus	TP 0.052239 SOWB232-06|BC-Hax1225|Isognathus swainsonii	TP 0.052067 SOWE518-07|BC-Hax4417|Nyceryx riscus	TP 0.051939 SOWB069-06|BC-Hax1062|Eumorpha achemon	TP 0.050628 SOWA764-06|BC-Hax0757|Xylophanes elara	TP 0.050451 SOWA795-06|BC-Hax0788|Xylophanes resta
TP 0.055384 BLPBG445-07|07-SRNP-103264|Adhemarius gannascus	TP 0.055427 SOWB001-06|BC-Hax0994|Xylophanes macasensis	TP 0.053205 SOWA891-06|BC-Hax0884|Xylophanes tyndarus	TP 0.053205 SOWA891-06|BC-Hax0884|Xylophanes tyndarus	TP 0.052239 SOWB232-06|BC-Hax1225|Isognathus swainsonii	TP 0.052067 SOWE518-07|BC-Hax4417|Nyceryx riscus	TP 0.051939 SOWB069-06|BC-Hax1062|Eumorpha achemon	TP 0.050628 SOWA764-06|BC-Hax0757|Xylophanes elara	TP 0.050451 SOWA795-06|BC-Hax0788|Xylophanes resta
TP 0.055364 SOWC302-06|BC-Hax2201|Nyceryx maxwelli	TP 0.055384 SOWB747-06|BC-Hax1740|Manduca quinquemaculatus	TP 0.053205 SOWA891-06|BC-Hax0884|Xylophanes tyndarus	TP 0.053205 SOWA891-06|BC-Hax0884|Xylophanes tyndarus	TP 0.052239 SOWA756-06|BC-Hax0749|Xylophanes haxairei	TP 0.052067 SOWE518-07|BC-Hax4417|Nyceryx riscus	TP 0.050865 SOWE261-07|BC-Hax4160|Adhemarius gagarini	TP 0.050628 SOWA764-06|BC-Hax0757|Xylophanes elara	TP 0.050451 SOWA795-06|BC-Hax0788|Xylophanes resta
TP 0.055364 SOWC302-06|BC-Hax2201|Nyceryx maxwelli	TP 0.055384 SOWB079-06|BC-Hax1072|Eumorpha triangulum	TP 0.053205 SOWA891-06|BC-Hax0884|Xylophanes tyndarus	TP 0.053205 SOWA891-06|BC-Hax0884|Xylophanes tyndarus	TP 0.052239 MHACG088-04|04-SRNP-22153|Xylophanes maculator	TP 0.052067 SOWB175-06|BC-Hax1168|Xylophanes germen	TP 0.050865 SOWE261-07|BC-Hax4160|Adhemarius gagarini	TP 0.050628 SOWA764-06|BC-Hax0757|Xylophanes elara	TP 0.050451 SOWA795-06|BC-Hax0788|Xylophanes resta
TP 0.055364 SOWC302-06|BC-Hax2201|Nyceryx maxwelli	TP 0.055384 SOWB079-06|BC-Hax1072|Eumorpha triangulum	TP 0.053205 SOWA891-06|BC-Hax0884|Xylophanes tyndarus	TP 0.053205 SOWA891-06|BC-Hax0884|Xylophanes tyndarus	TP 0.052239 MHACG088-04|04-SRNP-22153|Xylophanes maculator	TP 0.052004 SOWE248-07|BC-Hax4147|Manduca incisa	TP 0.050865 SOWE261-07|BC-Hax4160|Adhemarius gagarini	TP 0.050628 SOWA764-06|BC-Hax0757|Xylophanes elara	TP 0.050451 SOWA795-06|BC-Hax0788|Xylophanes resta
TP 0.055310 SPUEB106-07|BC-EMEM1046|Nyceryx ericea	TP 0.055384 SOWB079-06|BC-Hax1072|Eumorpha triangulum	TP 0.053205 SOWA891-06|BC-Hax0884|Xylophanes tyndarus	TP 0.053205 SOWA891-06|BC-Hax0884|Xylophanes tyndarus	TP 0.052239 MHACG088-04|04-SRNP-22153|Xylophanes maculator	TP 0.052004 SOWB731-06|BC-Hax1724|Manduca leucospila	TP 0.050800 SOWB193-06|BC-Hax1186|Xylophanes hannemanni	TP 0.050628 SOWA764-06|BC-Hax0757|Xylophanes elara	TP 0.050451 SOWA795-06|BC-Hax0788|Xylophanes resta
TP 0.055310 SPUEB106-07|BC-EMEM1046|Nyceryx ericea	TP 0.055384 SOWA233-06|BC-Hax0233|Adhemarius ypsilon	TP 0.052877 SOWB903-06|BC-Hax1896|Manduca andicola	TP 0.053205 SOWA891-06|BC-Hax0884|Xylophanes tyndarus	TP 0.052190 SOWC030-06|BC-Hax2023|Callionima inuus	TP 0.052004 SOWB731-06|BC-Hax1724|Manduca leucospila	TP 0.050800 SOWB193-06|BC-Hax1186|Xylophanes hannemanni	TP 0.050628 SOWA764-06|BC-Hax0757|Xylophanes elara	TP 0.050451 SOWA795-06|BC-Hax0788|Xylophanes resta
TP 0.055310 SPUEB106-07|BC-EMEM1046|Nyceryx ericea	TP 0.055384 BLPBG445-07|07-SRNP-103264|Adhemarius gannascus	TP 0.052877 SOWB903-06|BC-Hax1896|Manduca andicola	TP 0.053205 SOWA891-06|BC-Hax0884|Xylophanes tyndarus	TP 0.052145 SOWA764-06|BC-Hax0757|Xylophanes elara	TP 0.052004 MHACG088-04|04-SRNP-22153|Xylophanes maculator	TP 0.050628 SOWC005-06|BC-Hax1998|Callionima grisescens	TP 0.050628 SOWA764-06|BC-Hax0757|Xylophanes elara	TP 0.050451 SOWA795-06|BC-Hax0788|Xylophanes resta
TP 0.055279 SOWB720-06|BC-Hax1713|Manduca muscosa	TP 0.055364 SOWC302-06|BC-Hax2201|Nyceryx maxwelli	TP 0.052877 SOWB903-06|BC-Hax1896|Manduca andicola	TP 0.053205 SOWA891-06|BC-Hax0884|Xylophanes tyndarus	TP 0.052145 SOWA764-06|BC-Hax0757|Xylophanes elara	TP 0.052004 MHACG088-04|04-SRNP-22153|Xylophanes maculator	TP 0.050628 SOWA764-06|BC-Hax0757|Xylophanes elara	TP 0.050628 SOWA764-06|BC-Hax0757|Xylophanes elara	TP 0.050417 SOWB074-06|BC-Hax1067|Eumorpha vitis
TP 0.055279 SOWB068-06|BC-Hax1061|Eumorpha pandorus	TP 0.055364 SOWC302-06|BC-Hax2201|Nyceryx maxwelli	TP 0.052819 SOWC273-06|BC-Hax2172|Nyceryx fernandezi	TP 0.052877 SOWB903-06|BC-Hax1896|Manduca andicola	TP 0.052145 SOWA764-06|BC-Hax0757|Xylophanes elara	TP 0.052004 MHACG088-04|04-SRNP-22153|Xylophanes maculator	TP 0.050628 SOWA764-06|BC-Hax0757|Xylophanes elara	TP 0.050628 SOWA764-06|BC-Hax0757|Xylophanes elara	TP 0.050417 SOWA820-06|BC-Hax0813|Xylophanes turbata
TP 0.055279 SOWA764-06|BC-Hax0757|Xylophanes elara	TP 0.055364 SOWC302-06|BC-Hax2201|Nyceryx maxwelli	TP 0.052819 SOWC273-06|BC-Hax2172|Nyceryx fernandezi	TP 0.052877 SOWB903-06|BC-Hax1896|Manduca andicola	TP 0.052145 SOWA764-06|BC-Hax0757|Xylophanes elara	TP 0.052004 MHACG088-04|04-SRNP-22153|Xylophanes maculator	TP 0.050628 SOWA764-06|BC-Hax0757|Xylophanes elara	TP 0.050628 SOWA764-06|BC-Hax0757|Xylophanes elara	TP 0.050417 SOWA820-06|BC-Hax0813|Xylophanes turbata
TP 0.055252 SOWE334-07|BC-Hax4233|Manduca schausi	TP 0.055364 SOWC302-06|BC-Hax2201|Nyceryx maxwelli	TP 0.052612 SOWA962-06|BC-Hax0955|Xylophanes letiranti	TP 0.052877 SOWB903-06|BC-Hax1896|Manduca andicola	TP 0.052145 SOWA764-06|BC-Hax0757|Xylophanes elara	TP 0.051939 SOWB069-06|BC-Hax1062|Eumorpha achemon	TP 0.050628 SOWA764-06|BC-Hax0757|Xylophanes elara	TP 0.050628 SOWA764-06|BC-Hax0757|Xylophanes elara	TP 0.050417 SOWA820-06|BC-Hax0813|Xylophanes turbata
TP 0.055252 SOWB627-06|BC-Hax1620|Manduca brontes	TP 0.055364 SOWC302-06|BC-Hax2201|Nyceryx maxwelli	TP 0.052612 SOWA962-06|BC-Hax0955|Xylophanes letiranti	TP 0.052819 SOWC273-06|BC-Hax2172|Nyceryx fernandezi	TP 0.052145 SOWA764-06|BC-Hax0757|Xylophanes elara	TP 0.051939 SOWB069-06|BC-Hax1062|Eumorpha achemon	TP 0.050628 SOWA764-06|BC-Hax0757|Xylophanes elara	TP 0.050628 SOWA764-06|BC-Hax0757|Xylophanes elara	TP 0.049907 SOWA829-06|BC-Hax0822|Xylophanes falco
TP 0.055252 SOWB627-06|BC-Hax1620|Manduca brontes	TP 0.055345 SOWA795-06|BC-Hax0788|Xylophanes resta	TP 0.052612 SOWA962-06|BC-Hax0955|Xylophanes letiranti	TP 0.052819 SOWC273-06|BC-Hax2172|Nyceryx fernandezi	TP 0.052145 SOWA764-06|BC-Hax0757|Xylophanes elara	TP 0.051939 SOWB069-06|BC-Hax1062|Eumorpha achemon	TP 0.050628 SOWA764-06|BC-Hax0757|Xylophanes elara	TP 0.050628 SOWA764-06|BC-Hax0757|Xylophanes elara	TP 0.049661 SOWB880-06|BC-Hax1873|Manduca brunalba
TP 0.055252 SOWB627-06|BC-Hax1620|Manduca brontes	TP 0.055310 SOWE528-07|BC-Hax4427|Nyceryx eximia	TP 0.052612 SOWA962-06|BC-Hax0955|Xylophanes letiranti	TP 0.052819 SOWC273-06|BC-Hax2172|Nyceryx fernandezi	TP 0.052145 SOWA764-06|BC-Hax0757|Xylophanes elara	TP 0.051939 SOWB069-06|BC-Hax1062|Eumorpha achemon	TP 0.050628 SOWA764-06|BC-Hax0757|Xylophanes elara	TP 0.050628 SOWA764-06|BC-Hax0757|Xylophanes elara	TP 0.049196 SOWB127-06|BC-Hax1120|Eumorpha anchemolus
TP 0.055252 SOWB627-06|BC-Hax1620|Manduca brontes	TP 0.055310 SOWE528-07|BC-Hax4427|Nyceryx eximia	TP 0.052612 SOWA962-06|BC-Hax0955|Xylophanes letiranti	TP 0.052819 SOWC273-06|BC-Hax2172|Nyceryx fernandezi	TP 0.052145 SOWA764-06|BC-Hax0757|Xylophanes elara	TP 0.050934 SOWA925-06|BC-Hax0918|Xylophanes belti	TP 0.050628 SOWA764-06|BC-Hax0757|Xylophanes elara	TP 0.050628 SOWA764-06|BC-Hax0757|Xylophanes elara	TP 0.049196 SOWB127-06|BC-Hax1120|Eumorpha anchemolus
TP 0.055229 SOWB878-06|BC-Hax1871|Manduca violaalba	TP 0.055310 SOWC281-06|BC-Hax2180|Nyceryx continua	TP 0.052612 SOWA962-06|BC-Hax0955|Xylophanes letiranti	TP 0.052645 SOWC302-06|BC-Hax2201|Nyceryx maxwelli	TP 0.052145 SOWA764-06|BC-Hax0757|Xylophanes elara	TP 0.050865 SOWE261-07|BC-Hax4160|Adhemarius gagarini	TP 0.050628 SOWA764-06|BC-Hax0757|Xylophanes elara	TP 0.050628 SOWA764-06|BC-Hax0757|Xylophanes elara	TP 0.049134 SOWB068-06|BC-Hax1061|Eumorpha pandorus
TP 0.055229 SOWB878-06|BC-Hax1871|Manduca violaalba	TP 0.055310 SOWC281-06|BC-Hax2180|Nyceryx continua	TP 0.052612 SOWA962-06|BC-Hax0955|Xylophanes letiranti	TP 0.052645 SOWC302-06|BC-Hax2201|Nyceryx maxwelli	TP 0.052145 SOWA764-06|BC-Hax0757|Xylophanes elara	TP 0.050865 SOWE261-07|BC-Hax4160|Adhemarius gagarini	TP 0.050628 SOWA764-06|BC-Hax0757|Xylophanes elara	TP 0.050628 SOWA764-06|BC-Hax0757|Xylophanes elara	TP 0.048804 SOWE209-07|BC-Hax4108|Erinnyis ello
TP 0.055209 SOWB263-06|BC-Hax1256|Erinnyis guttularis	TP 0.055279 SOWB720-06|BC-Hax1713|Manduca muscosa	TP 0.052540 XAA904-04|04-SRNP-46019|Aellopos titan	TP 0.052645 SOWC302-06|BC-Hax2201|Nyceryx maxwelli	TP 0.052145 SOWA764-06|BC-Hax0757|Xylophanes elara	TP 0.050865 SOWE261-07|BC-Hax4160|Adhemarius gagarini	TP 0.050628 SOWA764-06|BC-Hax0757|Xylophanes elara	TP 0.050628 SOWA764-06|BC-Hax0757|Xylophanes elara	TP 0.048804 SOWE209-07|BC-Hax4108|Erinnyis ello
TP 0.055209 SOWB263-06|BC-Hax1256|Erinnyis guttularis	TP 0.055279 SOWB720-06|BC-Hax1713|Manduca muscosa	TP 0.052540 XAA904-04|04-SRNP-46019|Aellopos titan	TP 0.052612 SOWA962-06|BC-Hax0955|Xylophanes letiranti	TP 0.052145 SOWA764-06|BC-Hax0757|Xylophanes elara	TP 0.050865 SOWE261-07|BC-Hax4160|Adhemarius gagarini	TP 0.050628 SOWA764-06|BC-Hax0757|Xylophanes elara	TP 0.050628 SOWA764-06|BC-Hax0757|Xylophanes elara	TP 0.048804 SOWE209-07|BC-Hax4108|Erinnyis ello
TP 0.055194 SOWB286-06|BC-Hax1279|Erinnyis oenotrus	TP 0.055279 SOWB068-06|BC-Hax1061|Eumorpha pandorus	TP 0.052540 XAA904-04|04-SRNP-46019|Aellopos titan	TP 0.052612 SOWA962-06|BC-Hax0955|Xylophanes letiranti	TP 0.052145 SOWA764-06|BC-Hax0757|Xylophanes elara	TP 0.050865 SOWE261-07|BC-Hax4160|Adhemarius gagarini	TP 0.050628 SOWA764-06|BC-Hax0757|Xylophanes elara	TP 0.050578 SOWA911-06|BC-Hax0904|Xylophanes aglaor	TP 0.048804 SOWE209-07|BC-Hax4108|Erinnyis ello
TP 0.055194 SOWB286-06|BC-Hax1279|Erinnyis oenotrus	TP 0.055279 SOWB068-06|BC-Hax1061|Eumorpha pandorus	TP 0.052540 XAA904-04|04-SRNP-46019|Aellopos titan	TP 0.052612 SOWA962-06|BC-Hax0955|Xylophanes letiranti	TP 0.052145 SOWA764-06|BC-Hax0757|Xylophanes elara	TP 0.050865 SOWE261-07|BC-Hax4160|Adhemarius gagarini	TP 0.050628 SOWA764-06|BC-Hax0757|Xylophanes elara	TP 0.050578 SOWA911-06|BC-Hax0904|Xylophanes aglaor	TP 0.048804 SOWE209-07|BC-Hax4108|Erinnyis ello
TP 0.055107 BLPCA125-08|07-SRNP-104730|Aellopos fadus	TP 0.055279 SOWA923-06|BC-Hax0916|Xylophanes rufescens	TP 0.052540 XAA904-04|04-SRNP-46019|Aellopos titan	TP 0.052612 SOWA962-06|BC-Hax0955|Xylophanes letiranti	TP 0.052145 SOWA764-06|BC-Hax0757|Xylophanes elara	TP 0.050800 SOWB193-06|BC-Hax1186|Xylophanes hannemanni	TP 0.050628 SOWA764-06|BC-Hax0757|Xylophanes elara	TP 0.050578 SOWA911-06|BC-Hax0904|Xylophanes aglaor	TP 0.048804 SOWE209-07|BC-Hax4108|Erinnyis ello
TP 0.055107 BLPCA125-08|07-SRNP-104730|Aellopos fadus	TP 0.055279 SOWA764-06|BC-Hax0757|Xylophanes elara	TP 0.052540 XAA904-04|04-SRNP-46019|Aellopos titan	TP 0.052612 SOWA962-06|BC-Hax0955|Xylophanes letiranti	TP 0.052145 SOWA764-06|BC-Hax0757|Xylophanes elara	TP 0.050800 SOWB193-06|BC-Hax1186|Xylophanes hannemanni	TP 0.050628 SOWA764-06|BC-Hax0757|Xylophanes elara	TP 0.050578 SOWA911-06|BC-Hax0904|Xylophanes aglaor	TP 0.048804 SOWE209-07|BC-Hax4108|Erinnyis ello
TP 0.054773 SOWA820-06|BC-Hax0813|Xylophanes turbata	TP 0.055252 SOWE334-07|BC-Hax4233|Manduca schausi	TP 0.052540 XAA904-04|04-SRNP-46019|Aellopos titan	TP 0.052612 SOWA962-06|BC-Hax0955|Xylophanes letiranti	TP 0.052145 SOWA764-06|BC-Hax0757|Xylophanes elara	TP 0.050800 SOWB193-06|BC-Hax1186|Xylophanes hannemanni	TP 0.050628 SOWA764-06|BC-Hax0757|Xylophanes elara	TP 0.050578 SOWA911-06|BC-Hax0904|Xylophanes aglaor	TP 0.048804 SOWE209-07|BC-Hax4108|Erinnyis ello
TP 0.054773 SOWA820-06|BC-Hax0813|Xylophanes turbata	TP 0.055252 SOWE334-07|BC-Hax4233|Manduca schausi	TP 0.052540 XAA904-04|04-SRNP-46019|Aellopos titan	TP 0.052540 XAA904-04|04-SRNP-46019|Aellopos titan	TP 0.052067 SOWE518-07|BC-Hax4417|Nyceryx riscus	TP 0.050739 SOWA249-06|BC-Hax0249|Adhemarius dentoni	TP 0.050628 SOWA764-06|BC-Hax0757|Xylophanes elara	TP 0.050578 SOWA911-06|BC-Hax0904|Xylophanes aglaor	TP 0.048804 SOWE209-07|BC-Hax4108|Erinnyis ello
TP 0.054773 SOWA820-06|BC-Hax0813|Xylophanes turbata	TP 0.055252 SOWE334-07|BC-Hax4233|Manduca schausi	TP 0.052540 XAA904-04|04-SRNP-46019|Aellopos titan	TP 0.052540 XAA904-04|04-SRNP-46019|Aellopos titan	TP 0.052067 SOWE518-07|BC-Hax4417|Nyceryx riscus	TP 0.050739 SOWA249-06|BC-Hax0249|Adhemarius dentoni	TP 0.050628 SOWA764-06|BC-Hax0757|Xylophanes elara	TP 0.050578 SOWA911-06|BC-Hax0904|Xylophanes aglaor	TP 0.048804 SOWE209-07|BC-Hax4108|Erinnyis ello
TP 0.054773 SOWA820-06|BC-Hax0813|Xylophanes turbata	TP 0.055252 SOWC281-06|BC-Hax2180|Nyceryx continua	TP 0.052540 XAA904-04|04-SRNP-46019|Aellopos titan	TP 0.052540 XAA904-04|04-SRNP-46019|Aellopos titan	TP 0.052067 SOWE518-07|BC-Hax4417|Nyceryx riscus	TP 0.050628 SOWA764-06|BC-Hax0757|Xylophanes elara	TP 0.050628 SOWA764-06|BC-Hax0757|Xylophanes elara	TP 0.050578 SOWA911-06|BC-Hax0904|Xylophanes aglaor	TP 0.048804 SOWE209-07|BC-Hax4108|Erinnyis ello
TP 0.054773 SOWA820-06|BC-Hax0813|Xylophanes turbata	TP 0.055252 SOWC281-06|BC-Hax2180|Nyceryx continua	TP 0.052501 SOWC302-06|BC-Hax2201|Nyceryx maxwelli	TP 0.052540 XAA904-04|04-SRNP-46019|Aellopos titan	TP 0.052067 SOWE518-07|BC-Hax4417|Nyceryx riscus	TP 0.050628 SOWA764-06|BC-Hax0757|Xylophanes elara	TP 0.050628 SOWA764-06|BC-Hax0757|Xylophanes elara	TP 0.050578 SOWA911-06|BC-Hax0904|Xylophanes aglaor	TP 0.048804 SOWE209-07|BC-Hax4108|Erinnyis ello
TP 0.054723 SOWA865-06|BC-Hax0858|Xylophanes staudingeri	TP 0.055252 SOWC281-06|BC-Hax2180|Nyceryx continua	TP 0.052431 SOWA216-06|BC-Hax0216|Adhemarius fulvescens	TP 0.052540 XAA904-04|04-SRNP-46019|Aellopos titan	TP 0.052067 SOWE518-07|BC-Hax4417|Nyceryx riscus	TP 0.050628 SOWA764-06|BC-Hax0757|Xylophanes elara	TP 0.050628 SOWA764-06|BC-Hax0757|Xylophanes elara	TP 0.050578 SOWA911-06|BC-Hax0904|Xylophanes aglaor	TP 0.048804 SOWE209-07|BC-Hax4108|Erinnyis ello
TP 0.054663 SOWB890-06|BC-Hax1883|Manduca prestoni	TP 0.055252 SOWB627-06|BC-Hax1620|Manduca brontes	TP 0.052431 SOWA216-06|BC-Hax0216|Adhemarius fulvescens	TP 0.052540 XAA904-04|04-SRNP-46019|Aellopos titan	TP 0.052067 SOWE518-07|BC-Hax4417|Nyceryx riscus	TP 0.050628 SOWA764-06|BC-Hax0757|Xylophanes elara	TP 0.050628 SOWA764-06|BC-Hax0757|Xylophanes elara	TP 0.050578 SOWA911-06|BC-Hax0904|Xylophanes aglaor	TP 0.048804 SOWE209-07|BC-Hax4108|Erinnyis ello
TP 0.054663 SOWB890-06|BC-Hax1883|Manduca prestoni	TP 0.055229 SOWB878-06|BC-Hax1871|Manduca violaalba	TP 0.052408 SATWB129-08|BC-Roug1177|Xylophanes isaon	TP 0.052540 XAA904-04|04-SRNP-46019|Aellopos titan	TP 0.052067 SOWB175-06|BC-Hax1168|Xylophanes germen	TP 0.050628 SOWA764-06|BC-Hax0757|Xylophanes elara	TP 0.050628 SOWA764-06|BC-Hax0757|Xylophanes elara	TP 0.050578 SOWA911-06|BC-Hax0904|Xylophanes aglaor	TP 0.048804 SOWE209-07|BC-Hax4108|Erinnyis ello
TP 0.054663 SOWB890-06|BC-Hax1883|Manduca prestoni	TP 0.055229 SOWB878-06|BC-Hax1871|Manduca violaalba	TP 0.052348 SOWA826-06|BC-Hax0819|Xylophanes pistacina	TP 0.052540 XAA904-04|04-SRNP-46019|Aellopos titan	TP 0.052067 SOWB175-06|BC-Hax1168|Xylophanes germen	TP 0.050628 SOWA764-06|BC-Hax0757|Xylophanes elara	TP 0.050628 SOWA764-06|BC-Hax0757|Xylophanes elara	TP 0.050578 SOWA911-06|BC-Hax0904|Xylophanes aglaor	TP 0.048804 SOWE209-07|BC-Hax4108|Erinnyis ello
TP 0.054663 SOWB890-06|BC-Hax1883|Manduca prestoni	TP 0.055209 SOWB263-06|BC-Hax1256|Erinnyis guttularis	TP 0.052348 SATWB127-08|BC-Roug1175|Xylophanes xylobotes	TP 0.052540 XAA904-04|04-SRNP-46019|Aellopos titan	TP 0.052067 SOWA814-06|BC-Hax0807|Xylophanes porcus	TP 0.050628 SOWA764-06|BC-Hax0757|Xylophanes elara	TP 0.050578 SOWA911-06|BC-Hax0904|Xylophanes aglaor	TP 0.050578 SOWA911-06|BC-Hax0904|Xylophanes aglaor	TP 0.048804 SOWE209-07|BC-Hax4108|Erinnyis ello
TP 0.054663 SOWB890-06|BC-Hax1883|Manduca prestoni	TP 0.055209 SOWB263-06|BC-Hax1256|Erinnyis guttularis	TP 0.052348 SATWB127-08|BC-Roug1175|Xylophanes xylobotes	TP 0.052540 XAA904-04|04-SRNP-46019|Aellopos titan	TP 0.052004 SOWB731-06|BC-Hax1724|Manduca leucospila	TP 0.050628 SOWA764-06|BC-Hax0757|Xylophanes elara	TP 0.050578 SOWA911-06|BC-Hax0904|Xylophanes aglaor	TP 0.050578 SOWA911-06|BC-Hax0904|Xylophanes aglaor	TP 0.048804 SOWE209-07|BC-Hax4108|Erinnyis ello
TP 0.054295 SOWB018-06|BC-Hax1011|Xylophanes rhodochlora	TP 0.055194 SOWB286-06|BC-Hax1279|Erinnyis oenotrus	TP 0.052309 SPTMA447-07|BC-Mel 0525|Xylophanes hydrata	TP 0.052540 XAA904-04|04-SRNP-46019|Aellopos titan	TP 0.052004 SOWB731-06|BC-Hax1724|Manduca leucospila	TP 0.050628 SOWA764-06|BC-Hax0757|Xylophanes elara	TP 0.050578 SOWA911-06|BC-Hax0904|Xylophanes aglaor	TP 0.050578 SOWA911-06|BC-Hax0904|Xylophanes aglaor	TP 0.048804 SOWE209-07|BC-Hax4108|Erinnyis ello
TP 0.054295 SOWB018-06|BC-Hax1011|Xylophanes rhodochlora	TP 0.055194 SOWA390-06|BC-Hax0390|Sphinx maurorum	TP 0.052309 SPTMA447-07|BC-Mel 0525|Xylophanes hydrata	TP 0.052540 XAA904-04|04-SRNP-46019|Aellopos titan	TP 0.052004 MHACG088-04|04-SRNP-22153|Xylophanes maculator	TP 0.050628 SOWA764-06|BC-Hax0757|Xylophanes elara	TP 0.050578 SOWA911-06|BC-Hax0904|Xylophanes aglaor	TP 0.050578 SOWA911-06|BC-Hax0904|Xylophanes aglaor	TP 0.048804 SOWE209-07|BC-Hax4108|Erinnyis ello
TP 0.054295 SOWB018-06|BC-Hax1011|Xylophanes rhodochlora	TP 0.055107 BLPCA125-08|07-SRNP-104730|Aellopos fadus	TP 0.052309 SPTMA447-07|BC-Mel 0525|Xylophanes hydrata	TP 0.052540 XAA904-04|04-SRNP-46019|Aellopos titan	TP 0.052004 MHACG088-04|04-SRNP-22153|Xylophanes maculator	TP 0.050628 SOWA764-06|BC-Hax0757|Xylophanes elara	TP 0.050578 SOWA911-06|BC-Hax0904|Xylophanes aglaor	TP 0.050578 SOWA911-06|BC-Hax0904|Xylophanes aglaor	TP 0.048804 SOWE209-07|BC-Hax4108|Erinnyis ello
TP 0.054295 SOWB018-06|BC-Hax1011|Xylophanes rhodochlora	TP 0.055107 BLPCA125-08|07-SRNP-104730|Aellopos fadus	TP 0.052309 SPTMA447-07|BC-Mel 0525|Xylophanes hydrata	TP 0.052540 XAA904-04|04-SRNP-46019|Aellopos titan	TP 0.051939 SOWB069-06|BC-Hax1062|Eumorpha achemon	TP 0.050628 SOWA764-06|BC-Hax0757|Xylophanes elara	TP 0.050578 SOWA911-06|BC-Hax0904|Xylophanes aglaor	TP 0.050578 SOWA911-06|BC-Hax0904|Xylophanes aglaor	TP 0.048804 SOWE209-07|BC-Hax4108|Erinnyis ello
TP 0.054254 SOWB312-06|BC-Hax1305|Erinnyis domingonis	TP 0.055107 BLPCA125-08|07-SRNP-104730|Aellopos fadus	TP 0.052309 SPTMA447-07|BC-Mel 0525|Xylophanes hydrata	TP 0.052540 XAA904-04|04-SRNP-46019|Aellopos titan	TP 0.051939 SOWB069-06|BC-Hax1062|Eumorpha achemon	TP 0.050628 SOWA764-06|BC-Hax0757|Xylophanes elara	TP 0.050578 SOWA911-06|BC-Hax0904|Xylophanes aglaor	TP 0.050578 SOWA911-06|BC-Hax0904|Xylophanes aglaor	TP 0.048804 SOWE209-07|BC-Hax4108|Erinnyis ello
TP 0.054254 SOWB312-06|BC-Hax1305|Erinnyis domingonis	TP 0.055044 SOWB002-06|BC-Hax0995|Xylophanes ockendeni	TP 0.052309 SPTMA447-07|BC-Mel 0525|Xylophanes hydrata	TP 0.052501 SOWC302-06|BC-Hax2201|Nyceryx maxwelli	TP 0.051939 SOWB069-06|BC-Hax1062|Eumorpha achemon	TP 0.050628 SOWA764-06|BC-Hax0757|Xylophanes elara	TP 0.050578 SOWA911-06|BC-Hax0904|Xylophanes aglaor	TP 0.050578 SOWA911-06|BC-Hax0904|Xylophanes aglaor	TP 0.048804 SOWE209-07|BC-Hax4108|Erinnyis ello
TP 0.054150 SOWB057-06|BC-Hax1050|Eumorpha drucei	TP 0.055028 SOWA829-06|BC-Hax0822|Xylophanes falco	TP 0.052239 SOWB232-06|BC-Hax1225|Isognathus swainsonii	TP 0.052501 SOWC302-06|BC-Hax2201|Nyceryx maxwelli	TP 0.051939 SOWB069-06|BC-Hax1062|Eumorpha achemon	TP 0.050628 SOWA764-06|BC-Hax0757|Xylophanes elara	TP 0.050578 SOWA911-06|BC-Hax0904|Xylophanes aglaor	TP 0.050578 SOWA911-06|BC-Hax0904|Xylophanes aglaor	TP 0.048804 SOWE209-07|BC-Hax4108|Erinnyis ello
TP 0.054150 SOWB057-06|BC-Hax1050|Eumorpha drucei	TP 0.054867 SOWB002-06|BC-Hax0995|Xylophanes ockendeni	TP 0.052239 SOWB232-06|BC-Hax1225|Isognathus swainsonii	TP 0.052468 SPTVA506-07|VAG-2317|Xylophanes sarae	TP 0.051939 SOWB069-06|BC-Hax1062|Eumorpha achemon	TP 0.050628 SOWA764-06|BC-Hax0757|Xylophanes elara	TP 0.050578 SOWA911-06|BC-Hax0904|Xylophanes aglaor	TP 0.050578 SOWA911-06|BC-Hax0904|Xylophanes aglaor	TP 0.048804 SOWE209-07|BC-Hax4108|Erinnyis ello
TP 0.054150 SOWB057-06|BC-Hax1050|Eumorpha drucei	TP 0.054773 SOWA820-06|BC-Hax0813|Xylophanes turbata	TP 0.052239 SOWB232-06|BC-Hax1225|Isognathus swainsonii	TP 0.052431 SOWA216-06|BC-Hax0216|Adhemarius fulvescens	TP 0.051939 SOWB069-06|BC-Hax1062|Eumorpha achemon	TP 0.050628 SOWA764-06|BC-Hax0757|Xylophanes elara	TP 0.050578 SOWA911-06|BC-Hax0904|Xylophanes aglaor	TP 0.050578 SOWA911-06|BC-Hax0904|Xylophanes aglaor	TP 0.048804 SOWE209-07|BC-Hax4108|Erinnyis ello
TP 0.054150 SOWB057-06|BC-Hax1050|Eumorpha drucei	TP 0.054773 SOWA820-06|BC-Hax0813|Xylophanes turbata	TP 0.052239 SOWB232-06|BC-Hax1225|Isognathus swainsonii	TP 0.052431 SOWA216-06|BC-Hax0216|Adhemarius fulvescens	TP 0.051939 SOWB069-06|BC-Hax1062|Eumorpha achemon	TP 0.050578 SOWA911-06|BC-Hax0904|Xylophanes aglaor	TP 0.050578 SOWA911-06|BC-Hax0904|Xylophanes aglaor	TP 0.050578 SOWA911-06|BC-Hax0904|Xylophanes aglaor	TP 0.048804 SOWB276-06|BC-Hax1269|Erinnyis impunctata
TP 0.054150 SOWB057-06|BC-Hax1050|Eumorpha drucei	TP 0.054723 SOWA865-06|BC-Hax0858|Xylophanes staudingeri	TP 0.052239 SOWB232-06|BC-Hax1225|Isognathus swainsonii	TP 0.052431 SOWA216-06|BC-Hax0216|Adhemarius fulvescens	TP 0.051939 SOWB069-06|BC-Hax1062|Eumorpha achemon	TP 0.050578 SOWA911-06|BC-Hax0904|Xylophanes aglaor	TP 0.050578 SOWA911-06|BC-Hax0904|Xylophanes aglaor	TP 0.050451 SOWA795-06|BC-Hax0788|Xylophanes resta	TP 0.048804 SOWB276-06|BC-Hax1269|Erinnyis impunctata
TP 0.054150 BLPCC828-08|07-SRNP-107313|Xylophanes anubus	TP 0.054723 SOWA865-06|BC-Hax0858|Xylophanes staudingeri	TP 0.052239 SOWB001-06|BC-Hax0994|Xylophanes macasensis	TP 0.052431 SOWA216-06|BC-Hax0216|Adhemarius fulvescens	TP 0.051939 SOWB069-06|BC-Hax1062|Eumorpha achemon	TP 0.050578 SOWA911-06|BC-Hax0904|Xylophanes aglaor	TP 0.050578 SOWA911-06|BC-Hax0904|Xylophanes aglaor	TP 0.050451 SOWA795-06|BC-Hax0788|Xylophanes resta	TP 0.048804 SOWB276-06|BC-Hax1269|Erinnyis impunctata
TP 0.054150 BLPCC828-08|07-SRNP-107313|Xylophanes anubus	TP 0.054723 SOWA865-06|BC-Hax0858|Xylophanes staudingeri	TP 0.052239 SOWA765-06|BC-Hax0758|Xylophanes neoptolemus	TP 0.052431 SOWA216-06|BC-Hax0216|Adhemarius fulvescens	TP 0.051426 MHACG285-04|00-SRNP-10973|Xylophanes acrus	TP 0.050578 SOWA911-06|BC-Hax0904|Xylophanes aglaor	TP 0.050578 SOWA911-06|BC-Hax0904|Xylophanes aglaor	TP 0.050451 SOWA795-06|BC-Hax0788|Xylophanes resta	TP 0.048804 SOWB276-06|BC-Hax1269|Erinnyis impunctata
TP 0.054083 SOWB045-06|BC-Hax1038|Eumorpha strenua	TP 0.054723 SOWA865-06|BC-Hax0858|Xylophanes staudingeri	TP 0.052239 SOWA756-06|BC-Hax0749|Xylophanes haxairei	TP 0.052431 SOWA216-06|BC-Hax0216|Adhemarius fulvescens	TP 0.050934 SOWA970-06|BC-Hax0963|Xylophanes docilis	TP 0.050578 SOWA911-06|BC-Hax0904|Xylophanes aglaor	TP 0.050578 SOWA911-06|BC-Hax0904|Xylophanes aglaor	TP 0.050451 SOWA795-06|BC-Hax0788|Xylophanes resta	TP 0.048804 SOWB276-06|BC-Hax1269|Erinnyis impunctata
TP 0.054083 SOWA795-06|BC-Hax0788|Xylophanes resta	TP 0.054723 SOWA865-06|BC-Hax0858|Xylophanes staudingeri	TP 0.052239 SOWA756-06|BC-Hax0749|Xylophanes haxairei	TP 0.052431 SOWA216-06|BC-Hax0216|Adhemarius fulvescens	TP 0.050934 SOWA925-06|BC-Hax0918|Xylophanes belti	TP 0.050578 SOWA911-06|BC-Hax0904|Xylophanes aglaor	TP 0.050578 SOWA911-06|BC-Hax0904|Xylophanes aglaor	TP 0.050451 SOWA795-06|BC-Hax0788|Xylophanes resta	TP 0.048804 SOWB276-06|BC-Hax1269|Erinnyis impunctata
TP 0.053961 SOWB170-06|BC-Hax1163|Xylophanes fusimacula	TP 0.054663 SOWB890-06|BC-Hax1883|Manduca prestoni	TP 0.052239 SOWA756-06|BC-Hax0749|Xylophanes haxairei	TP 0.052348 SOWA826-06|BC-Hax0819|Xylophanes pistacina	TP 0.050934 SOWA925-06|BC-Hax0918|Xylophanes belti	TP 0.050578 SOWA911-06|BC-Hax0904|Xylophanes aglaor	TP 0.050578 SOWA911-06|BC-Hax0904|Xylophanes aglaor	TP 0.050451 SOWA795-06|BC-Hax0788|Xylophanes resta	TP 0.048804 SOWB276-06|BC-Hax1269|Erinnyis impunctata
TP 0.053961 MHACG088-04|04-SRNP-22153|Xylophanes maculator	TP 0.054663 SOWB890-06|BC-Hax1883|Manduca prestoni	TP 0.052239 SOWA756-06|BC-Hax0749|Xylophanes haxairei	TP 0.052348 SOWA826-06|BC-Hax0819|Xylophanes pistacina	TP 0.050865 SOWE261-07|BC-Hax4160|Adhemarius gagarini	TP 0.050578 SOWA911-06|BC-Hax0904|Xylophanes aglaor	TP 0.050578 SOWA911-06|BC-Hax0904|Xylophanes aglaor	TP 0.050451 SOWA795-06|BC-Hax0788|Xylophanes resta	TP 0.048804 SOWB276-06|BC-Hax1269|Erinnyis impunctata
TP 0.053906 SOWA829-06|BC-Hax0822|Xylophanes falco	TP 0.054295 SOWB018-06|BC-Hax1011|Xylophanes rhodochlora	TP 0.052239 MHACG088-04|04-SRNP-22153|Xylophanes maculator	TP 0.052348 SOWA826-06|BC-Hax0819|Xylophanes pistacina	TP 0.050865 SOWE261-07|BC-Hax4160|Adhemarius gagarini	TP 0.050578 SOWA911-06|BC-Hax0904|Xylophanes aglaor	TP 0.050578 SOWA911-06|BC-Hax0904|Xylophanes aglaor	TP 0.050451 SOWA795-06|BC-Hax0788|Xylophanes resta	TP 0.048804 SOWB276-06|BC-Hax1269|Erinnyis impunctata
TP 0.053906 SATWB129-08|BC-Roug1177|Xylophanes isaon	TP 0.054254 SOWB312-06|BC-Hax1305|Erinnyis domingonis	TP 0.052239 MHACG088-04|04-SRNP-22153|Xylophanes maculator	TP 0.052348 SATWB127-08|BC-Roug1175|Xylophanes xylobotes	TP 0.050865 SOWE261-07|BC-Hax4160|Adhemarius gagarini	TP 0.050578 SOWA911-06|BC-Hax0904|Xylophanes aglaor	TP 0.050578 SOWA911-06|BC-Hax0904|Xylophanes aglaor	TP 0.050451 SOWA795-06|BC-Hax0788|Xylophanes resta	TP 0.048804 SOWB276-06|BC-Hax1269|Erinnyis impunctata
TP 0.053906 SATWB129-08|BC-Roug1177|Xylophanes isaon	TP 0.054254 SOWB312-06|BC-Hax1305|Erinnyis domingonis	TP 0.052190 SOWA911-06|BC-Hax0904|Xylophanes aglaor	TP 0.052348 SATWB127-08|BC-Roug1175|Xylophanes xylobotes	TP 0.050865 SOWE261-07|BC-Hax4160|Adhemarius gagarini	TP 0.050578 SOWA911-06|BC-Hax0904|Xylophanes aglaor	TP 0.050578 SOWA911-06|BC-Hax0904|Xylophanes aglaor	TP 0.050451 SOWA795-06|BC-Hax0788|Xylophanes resta	TP 0.048804 SOWB276-06|BC-Hax1269|Erinnyis impunctata
TP 0.053906 SATWB129-08|BC-Roug1177|Xylophanes isaon	TP 0.054150 SOWB170-06|BC-Hax1163|Xylophanes fusimacula	TP 0.052190 SOWA891-06|BC-Hax0884|Xylophanes tyndarus	TP 0.052309 SPTMA447-07|BC-Mel 0525|Xylophanes hydrata	TP 0.050865 SOWE261-07|BC-Hax4160|Adhemarius gagarini	TP 0.050578 SOWA911-06|BC-Hax0904|Xylophanes aglaor	TP 0.050578 SOWA911-06|BC-Hax0904|Xylophanes aglaor	TP 0.050451 SOWA795-06|BC-Hax0788|Xylophanes resta	TP 0.048804 SOWB276-06|BC-Hax1269|Erinnyis impunctata
TP 0.053854 SOWE508-07|BC-Hax4407|Perigonia stulta	TP 0.054150 BLPCC828-08|07-SRNP-107313|Xylophanes anubus	TP 0.052190 SOWA891-06|BC-Hax0884|Xylophanes tyndarus	TP 0.052309 SPTMA447-07|BC-Mel 0525|Xylophanes hydrata	TP 0.050865 BLPCK543-08|08-SRNP-100636|Xylophanes undata	TP 0.050578 SOWA911-06|BC-Hax0904|Xylophanes aglaor	TP 0.050578 SOWA911-06|BC-Hax0904|Xylophanes aglaor	TP 0.050451 SOWA795-06|BC-Hax0788|Xylophanes resta	TP 0.048804 SOWB276-06|BC-Hax1269|Erinnyis impunctata
TP 0.053854 SOWE508-07|BC-Hax4407|Perigonia stulta	TP 0.054083 SOWB045-06|BC-Hax1038|Eumorpha strenua	TP 0.052190 SOWA891-06|BC-Hax0884|Xylophanes tyndarus	TP 0.052309 SPTMA447-07|BC-Mel 0525|Xylophanes hydrata	TP 0.050800 SOWB193-06|BC-Hax1186|Xylophanes hannemanni	TP 0.050578 SOWA911-06|BC-Hax0904|Xylophanes aglaor	TP 0.050578 SOWA911-06|BC-Hax0904|Xylophanes aglaor	TP 0.050417 SOWB074-06|BC-Hax1067|Eumorpha vitis	TP 0.048804 SOWB276-06|BC-Hax1269|Erinnyis impunctata
TP 0.053854 SOWC121-06|BC-Hax2114|Perigonia ilus	TP 0.054083 SOWB045-06|BC-Hax1038|Eumorpha strenua	TP 0.052190 SOWA891-06|BC-Hax0884|Xylophanes tyndarus	TP 0.052239 SOWB232-06|BC-Hax1225|Isognathus swainsonii	TP 0.050800 SOWB193-06|BC-Hax1186|Xylophanes hannemanni	TP 0.050578 SOWA911-06|BC-Hax0904|Xylophanes aglaor	TP 0.050451 SOWA795-06|BC-Hax0788|Xylophanes resta	TP 0.050417 SOWA820-06|BC-Hax0813|Xylophanes turbata	TP 0.048804 SOWB276-06|BC-Hax1269|Erinnyis impunctata
TP 0.053854 SOWC121-06|BC-Hax2114|Perigonia ilus	TP 0.054083 SOWB045-06|BC-Hax1038|Eumorpha strenua	TP 0.052190 SOWA891-06|BC-Hax0884|Xylophanes tyndarus	TP 0.052239 SOWB232-06|BC-Hax1225|Isognathus swainsonii	TP 0.050800 SOWB193-06|BC-Hax1186|Xylophanes hannemanni	TP 0.050578 SOWA911-06|BC-Hax0904|Xylophanes aglaor	TP 0.050451 SOWA795-06|BC-Hax0788|Xylophanes resta	TP 0.050417 SOWA820-06|BC-Hax0813|Xylophanes turbata	TP 0.048804 SOWB276-06|BC-Hax1269|Erinnyis impunctata
TP 0.053854 SOWA942-06|BC-Hax0935|Xylophanes nabuchodonosor	TP 0.054083 SOWB045-06|BC-Hax1038|Eumorpha strenua	TP 0.052190 BLPCD906-08|07-SRNP-108331|Xylophanes cyrene	TP 0.052239 SOWB232-06|BC-Hax1225|Isognathus swainsonii	TP 0.050800 SOWB193-06|BC-Hax1186|Xylophanes hannemanni	TP 0.050578 SOWA911-06|BC-Hax0904|Xylophanes aglaor	TP 0.050451 SOWA795-06|BC-Hax0788|Xylophanes resta	TP 0.050417 SOWA820-06|BC-Hax0813|Xylophanes turbata	TP 0.048804 SOWB276-06|BC-Hax1269|Erinnyis impunctata
TP 0.053854 SOWA942-06|BC-Hax0935|Xylophanes nabuchodonosor	TP 0.054083 SOWA795-06|BC-Hax0788|Xylophanes resta	TP 0.052190 BLPCD906-08|07-SRNP-108331|Xylophanes cyrene	TP 0.052239 SOWB232-06|BC-Hax1225|Isognathus swainsonii	TP 0.050800 SOWB193-06|BC-Hax1186|Xylophanes hannemanni	TP 0.050578 SOWA911-06|BC-Hax0904|Xylophanes aglaor	TP 0.050451 SOWA795-06|BC-Hax0788|Xylophanes resta	TP 0.050417 SOWA820-06|BC-Hax0813|Xylophanes turbata	TP 0.048804 SOWB276-06|BC-Hax1269|Erinnyis impunctata
TP 0.053854 SOWA833-06|BC-Hax0826|Xylophanes eumedon	TP 0.054083 SOWA795-06|BC-Hax0788|Xylophanes resta	TP 0.052149 SPTMA134-07|BC-Mel 0212|Aellopos tantalus	TP 0.052239 SOWA756-06|BC-Hax0749|Xylophanes haxairei	TP 0.050800 SOWB193-06|BC-Hax1186|Xylophanes hannemanni	TP 0.050532 SOWA795-06|BC-Hax0788|Xylophanes resta	TP 0.050451 SOWA795-06|BC-Hax0788|Xylophanes resta	TP 0.050417 SOWA820-06|BC-Hax0813|Xylophanes turbata	TP 0.048804 SOWB276-06|BC-Hax1269|Erinnyis impunctata
TP 0.053854 SOWA833-06|BC-Hax0826|Xylophanes eumedon	TP 0.053961 SOWB170-06|BC-Hax1163|Xylophanes fusimacula	TP 0.052149 SPTMA134-07|BC-Mel 0212|Aellopos tantalus	TP 0.052239 SOWA756-06|BC-Hax0749|Xylophanes haxairei	TP 0.050800 SOWB193-06|BC-Hax1186|Xylophanes hannemanni	TP 0.050451 SOWA795-06|BC-Hax0788|Xylophanes resta	TP 0.050451 SOWA795-06|BC-Hax0788|Xylophanes resta	TP 0.050417 SOWA820-06|BC-Hax0813|Xylophanes turbata	TP 0.048804 SOWB276-06|BC-Hax1269|Erinnyis impunctata
TP 0.053807 SOWB609-06|BC-Hax1602|Manduca reducta	TP 0.053961 SOWA881-06|BC-Hax0874|Xylophanes meridanus	TP 0.052145 SOWA885-06|BC-Hax0878|Xylophanes damocrita	TP 0.052239 SOWA756-06|BC-Hax0749|Xylophanes haxairei	TP 0.050739 SOWB548-06|BC-Hax1541|Manduca boliviana	TP 0.050451 SOWA795-06|BC-Hax0788|Xylophanes resta	TP 0.050451 SOWA795-06|BC-Hax0788|Xylophanes resta	TP 0.050417 SOWA820-06|BC-Hax0813|Xylophanes turbata	TP 0.048804 SOWB276-06|BC-Hax1269|Erinnyis impunctata
TP 0.053763 SOWC314-06|BC-Hax2213|Nyceryx alophus	TP 0.053906 SOWA829-06|BC-Hax0822|Xylophanes falco	TP 0.052145 SOWA885-06|BC-Hax0878|Xylophanes damocrita	TP 0.052239 MHACG088-04|04-SRNP-22153|Xylophanes maculator	TP 0.050739 SOWA249-06|BC-Hax0249|Adhemarius dentoni	TP 0.050451 SOWA795-06|BC-Hax0788|Xylophanes resta	TP 0.050451 SOWA795-06|BC-Hax0788|Xylophanes resta	TP 0.050057 SOWA846-06|BC-Hax0839|Xylophanes schausi	TP 0.048804 SOWB276-06|BC-Hax1269|Erinnyis impunctata
TP 0.053763 SOWC314-06|BC-Hax2213|Nyceryx alophus	TP 0.053906 SOWA829-06|BC-Hax0822|Xylophanes falco	TP 0.052145 SOWA764-06|BC-Hax0757|Xylophanes elara	TP 0.052239 MHACG088-04|04-SRNP-22153|Xylophanes maculator	TP 0.050739 SOWA249-06|BC-Hax0249|Adhemarius dentoni	TP 0.050451 SOWA795-06|BC-Hax0788|Xylophanes resta	TP 0.050451 SOWA795-06|BC-Hax0788|Xylophanes resta	TP 0.049664 SPTVA093-07|VAG-093|Pachygonidia martini	TP 0.048804 SOWB276-06|BC-Hax1269|Erinnyis impunctata
TP 0.053763 SOWA911-06|BC-Hax0904|Xylophanes aglaor	TP 0.053906 SOWA829-06|BC-Hax0822|Xylophanes falco	TP 0.052145 SOWA764-06|BC-Hax0757|Xylophanes elara	TP 0.052190 SOWC030-06|BC-Hax2023|Callionima inuus	TP 0.050682 SOWC030-06|BC-Hax2023|Callionima inuus	TP 0.050451 SOWA795-06|BC-Hax0788|Xylophanes resta	TP 0.050451 SOWA795-06|BC-Hax0788|Xylophanes resta	TP 0.049661 SOWB880-06|BC-Hax1873|Manduca brunalba	TP 0.048804 SOWB276-06|BC-Hax1269|Erinnyis impunctata
TP 0.053723 SOWA820-06|BC-Hax0813|Xylophanes turbata	TP 0.053906 SOWA829-06|BC-Hax0822|Xylophanes falco	TP 0.052145 SOWA764-06|BC-Hax0757|Xylophanes elara	TP 0.052190 SOWA891-06|BC-Hax0884|Xylophanes tyndarus	TP 0.050682 SOWC030-06|BC-Hax2023|Callionima inuus	TP 0.050451 SOWA795-06|BC-Hax0788|Xylophanes resta	TP 0.050451 SOWA795-06|BC-Hax0788|Xylophanes resta	TP 0.049196 SOWB127-06|BC-Hax1120|Eumorpha anchemolus	TP 0.048804 SOWB276-06|BC-Hax1269|Erinnyis impunctata
TP 0.053723 SOWA820-06|BC-Hax0813|Xylophanes turbata	TP 0.053906 SOWA829-06|BC-Hax0822|Xylophanes falco	TP 0.052145 SOWA764-06|BC-Hax0757|Xylophanes elara	TP 0.052190 SOWA891-06|BC-Hax0884|Xylophanes tyndarus	TP 0.050682 SOWB983-06|BC-Hax1976|Callionima parce	TP 0.050451 SOWA795-06|BC-Hax0788|Xylophanes resta	TP 0.050451 SOWA795-06|BC-Hax0788|Xylophanes resta	TP 0.049196 SOWB127-06|BC-Hax1120|Eumorpha anchemolus	TP 0.048804 SOWB276-06|BC-Hax1269|Erinnyis impunctata
TP 0.053723 SOWA820-06|BC-Hax0813|Xylophanes turbata	TP 0.053906 SATWB129-08|BC-Roug1177|Xylophanes isaon	TP 0.052145 SOWA764-06|BC-Hax0757|Xylophanes elara	TP 0.052190 SOWA891-06|BC-Hax0884|Xylophanes tyndarus	TP 0.050682 SOWB983-06|BC-Hax1976|Callionima parce	TP 0.050451 SOWA795-06|BC-Hax0788|Xylophanes resta	TP 0.050451 SOWA795-06|BC-Hax0788|Xylophanes resta	TP 0.049196 SOWB127-06|BC-Hax1120|Eumorpha anchemolus	TP 0.048772 SOWB068-06|BC-Hax1061|Eumorpha pandorus
TP 0.053718 MHACG285-04|00-SRNP-10973|Xylophanes acrus	TP 0.053906 MHACG088-04|04-SRNP-22153|Xylophanes maculator	TP 0.052145 SOWA764-06|BC-Hax0757|Xylophanes elara	TP 0.052190 BLPCD906-08|07-SRNP-108331|Xylophanes cyrene	TP 0.050628 SOWC005-06|BC-Hax1998|Callionima grisescens	TP 0.050451 SOWA795-06|BC-Hax0788|Xylophanes resta	TP 0.050451 SOWA795-06|BC-Hax0788|Xylophanes resta	TP 0.049196 SOWB127-06|BC-Hax1120|Eumorpha anchemolus	TP 0.048772 SOWB068-06|BC-Hax1061|Eumorpha pandorus
TP 0.053687 SOWA820-06|BC-Hax0813|Xylophanes turbata	TP 0.053854 SOWB987-06|BC-Hax1980|Callionima falcifera	TP 0.052145 SOWA764-06|BC-Hax0757|Xylophanes elara	TP 0.052149 SPTMA134-07|BC-Mel 0212|Aellopos tantalus	TP 0.050628 SOWC005-06|BC-Hax1998|Callionima grisescens	TP 0.050451 SOWA795-06|BC-Hax0788|Xylophanes resta	TP 0.050451 SOWA795-06|BC-Hax0788|Xylophanes resta	TP 0.049196 SOWB127-06|BC-Hax1120|Eumorpha anchemolus	TP 0.048772 SOWB068-06|BC-Hax1061|Eumorpha pandorus
TP 0.053687 SOWA820-06|BC-Hax0813|Xylophanes turbata	TP 0.053854 SOWA942-06|BC-Hax0935|Xylophanes nabuchodonosor	TP 0.052145 SOWA764-06|BC-Hax0757|Xylophanes elara	TP 0.052149 SPTMA134-07|BC-Mel 0212|Aellopos tantalus	TP 0.050628 SOWC005-06|BC-Hax1998|Callionima grisescens	TP 0.050451 SOWA795-06|BC-Hax0788|Xylophanes resta	TP 0.050417 SOWB074-06|BC-Hax1067|Eumorpha vitis	TP 0.049134 SOWB068-06|BC-Hax1061|Eumorpha pandorus	TP 0.048772 SOWB068-06|BC-Hax1061|Eumorpha pandorus
TP 0.053687 SATWB113-08|BC-Roug1161|Adhemarius eurysthenes	TP 0.053854 SOWA833-06|BC-Hax0826|Xylophanes eumedon	TP 0.052145 SOWA764-06|BC-Hax0757|Xylophanes elara	TP 0.052149 SPTMA134-07|BC-Mel 0212|Aellopos tantalus	TP 0.050628 SOWA764-06|BC-Hax0757|Xylophanes elara	TP 0.050451 SOWA795-06|BC-Hax0788|Xylophanes resta	TP 0.050417 SOWB074-06|BC-Hax1067|Eumorpha vitis	TP 0.049134 SOWB068-06|BC-Hax1061|Eumorpha pandorus	TP 0.048772 SOWB068-06|BC-Hax1061|Eumorpha pandorus
TP 0.053687 SATWB113-08|BC-Roug1161|Adhemarius eurysthenes	TP 0.053854 BLPCK543-08|08-SRNP-100636|Xylophanes undata	TP 0.052145 SOWA764-06|BC-Hax0757|Xylophanes elara	TP 0.052149 SPTMA134-07|BC-Mel 0212|Aellopos tantalus	TP 0.050628 SOWA764-06|BC-Hax0757|Xylophanes elara	TP 0.050451 SOWA795-06|BC-Hax0788|Xylophanes resta	TP 0.050417 SOWB074-06|BC-Hax1067|Eumorpha vitis	TP 0.049134 SOWB068-06|BC-Hax1061|Eumorpha pandorus	TP 0.048772 SOWB068-06|BC-Hax1061|Eumorpha pandorus
TP 0.053654 SPBRI086-08|07-WA-00195|Xylophanes pyrrhus	TP 0.053763 SOWC314-06|BC-Hax2213|Nyceryx alophus	TP 0.052145 SOWA764-06|BC-Hax0757|Xylophanes elara	TP 0.052149 SPTMA134-07|BC-Mel 0212|Aellopos tantalus	TP 0.050628 SOWA764-06|BC-Hax0757|Xylophanes elara	TP 0.050417 SOWB074-06|BC-Hax1067|Eumorpha vitis	TP 0.050417 SOWB074-06|BC-Hax1067|Eumorpha vitis	TP 0.049134 SOWB068-06|BC-Hax1061|Eumorpha pandorus	TP 0.048772 SOWB068-06|BC-Hax1061|Eumorpha pandorus
TP 0.053654 SOWA881-06|BC-Hax0874|Xylophanes meridanus	TP 0.053763 SOWA911-06|BC-Hax0904|Xylophanes aglaor	TP 0.052067 SOWE518-07|BC-Hax4417|Nyceryx riscus	TP 0.052149 SPTMA134-07|BC-Mel 0212|Aellopos tantalus	TP 0.050628 SOWA764-06|BC-Hax0757|Xylophanes elara	TP 0.050417 SOWB074-06|BC-Hax1067|Eumorpha vitis	TP 0.050417 SOWA820-06|BC-Hax0813|Xylophanes turbata	TP 0.049134 SOWB068-06|BC-Hax1061|Eumorpha pandorus	TP 0.048772 SOWB068-06|BC-Hax1061|Eumorpha pandorus
TP 0.053581 SOWB634-06|BC-Hax1627|Manduca afflicta	TP 0.053763 BLPCK543-08|08-SRNP-100636|Xylophanes undata	TP 0.052067 SOWE518-07|BC-Hax4417|Nyceryx riscus	TP 0.052145 SOWA764-06|BC-Hax0757|Xylophanes elara	TP 0.050628 SOWA764-06|BC-Hax0757|Xylophanes elara	TP 0.050417 SOWA820-06|BC-Hax0813|Xylophanes turbata	TP 0.050417 SOWA820-06|BC-Hax0813|Xylophanes turbata	TP 0.049134 SOWB068-06|BC-Hax1061|Eumorpha pandorus	TP 0.048772 SOWB068-06|BC-Hax1061|Eumorpha pandorus
TP 0.053552 SOWB276-06|BC-Hax1269|Erinnyis impunctata	TP 0.053763 BLPCK543-08|08-SRNP-100636|Xylophanes undata	TP 0.052067 SOWE518-07|BC-Hax4417|Nyceryx riscus	TP 0.052145 SOWA764-06|BC-Hax0757|Xylophanes elara	TP 0.050628 SOWA764-06|BC-Hax0757|Xylophanes elara	TP 0.050417 SOWA820-06|BC-Hax0813|Xylophanes turbata	TP 0.050417 SOWA820-06|BC-Hax0813|Xylophanes turbata	TP 0.049075 SOWA891-06|BC-Hax0884|Xylophanes tyndarus	TP 0.048772 SOWB068-06|BC-Hax1061|Eumorpha pandorus
TP 0.053552 SOWB271-06|BC-Hax1264|Erinnyis lassauxii	TP 0.053763 BLPCK543-08|08-SRNP-100636|Xylophanes undata	TP 0.052067 SOWE518-07|BC-Hax4417|Nyceryx riscus	TP 0.052145 SOWA764-06|BC-Hax0757|Xylophanes elara	TP 0.050628 SOWA764-06|BC-Hax0757|Xylophanes elara	TP 0.050417 SOWA820-06|BC-Hax0813|Xylophanes turbata	TP 0.050417 SOWA820-06|BC-Hax0813|Xylophanes turbata	TP 0.049075 SOWA891-06|BC-Hax0884|Xylophanes tyndarus	TP 0.048772 SOWB068-06|BC-Hax1061|Eumorpha pandorus
TP 0.053543 SOWE209-07|BC-Hax4108|Erinnyis ello	TP 0.053723 SOWA962-06|BC-Hax0955|Xylophanes letiranti	TP 0.052067 SOWE518-07|BC-Hax4417|Nyceryx riscus	TP 0.052145 SOWA764-06|BC-Hax0757|Xylophanes elara	TP 0.050628 SOWA764-06|BC-Hax0757|Xylophanes elara	TP 0.050417 SOWA820-06|BC-Hax0813|Xylophanes turbata	TP 0.050417 SOWA820-06|BC-Hax0813|Xylophanes turbata	TP 0.049075 SOWA891-06|BC-Hax0884|Xylophanes tyndarus	TP 0.048772 SOWB068-06|BC-Hax1061|Eumorpha pandorus
TP 0.053543 SOWE209-07|BC-Hax4108|Erinnyis ello	TP 0.053687 SOWA820-06|BC-Hax0813|Xylophanes turbata	TP 0.052067 SOWB175-06|BC-Hax1168|Xylophanes germen	TP 0.052145 SOWA764-06|BC-Hax0757|Xylophanes elara	TP 0.050628 SOWA764-06|BC-Hax0757|Xylophanes elara	TP 0.050417 SOWA820-06|BC-Hax0813|Xylophanes turbata	TP 0.050417 SOWA820-06|BC-Hax0813|Xylophanes turbata	TP 0.049020 SOWA226-06|BC-Hax0226|Adhemarius daphne	TP 0.048772 SOWB068-06|BC-Hax1061|Eumorpha pandorus
TP 0.053543 SOWE209-07|BC-Hax4108|Erinnyis ello	TP 0.053687 SATWB113-08|BC-Roug1161|Adhemarius eurysthenes	TP 0.052067 SOWA814-06|BC-Hax0807|Xylophanes porcus	TP 0.052145 SOWA764-06|BC-Hax0757|Xylophanes elara	TP 0.050628 SOWA764-06|BC-Hax0757|Xylophanes elara	TP 0.050417 SOWA820-06|BC-Hax0813|Xylophanes turbata	TP 0.050337 SOWB720-06|BC-Hax1713|Manduca muscosa	TP 0.048970 MHACG088-04|04-SRNP-22153|Xylophanes maculator	TP 0.048772 SOWB068-06|BC-Hax1061|Eumorpha pandorus
TP 0.053543 SOWE209-07|BC-Hax4108|Erinnyis ello	TP 0.053687 SATWB113-08|BC-Roug1161|Adhemarius eurysthenes	TP 0.052034 SOWB263-06|BC-Hax1256|Erinnyis guttularis	TP 0.052145 SOWA764-06|BC-Hax0757|Xylophanes elara	TP 0.050628 SOWA764-06|BC-Hax0757|Xylophanes elara	TP 0.050337 SOWB720-06|BC-Hax1713|Manduca muscosa	TP 0.049907 SOWA829-06|BC-Hax0822|Xylophanes falco	TP 0.048970 MHACG088-04|04-SRNP-22153|Xylophanes maculator	TP 0.048772 SOWB068-06|BC-Hax1061|Eumorpha pandorus
TP 0.053543 SOWE209-07|BC-Hax4108|Erinnyis ello	TP 0.053687 SATWB113-08|BC-Roug1161|Adhemarius eurysthenes	TP 0.052004 SOWE248-07|BC-Hax4147|Manduca incisa	TP 0.052145 SOWA764-06|BC-Hax0757|Xylophanes elara	TP 0.050628 SOWA764-06|BC-Hax0757|Xylophanes elara	TP 0.050057 SOWA846-06|BC-Hax0839|Xylophanes schausi	TP 0.049907 SOWA829-06|BC-Hax0822|Xylophanes falco	TP 0.048804 SOWE209-07|BC-Hax4108|Erinnyis ello	TP 0.048772 SOWB068-06|BC-Hax1061|Eumorpha pandorus
TP 0.053543 SOWB925-06|BC-Hax1918|Oryba kadeni	TP 0.053687 SATWB113-08|BC-Roug1161|Adhemarius eurysthenes	TP 0.052004 SOWE248-07|BC-Hax4147|Manduca incisa	TP 0.052145 SOWA764-06|BC-Hax0757|Xylophanes elara	TP 0.050628 SOWA764-06|BC-Hax0757|Xylophanes elara	TP 0.050057 SOWA846-06|BC-Hax0839|Xylophanes schausi	TP 0.049907 SOWA829-06|BC-Hax0822|Xylophanes falco	TP 0.048804 SOWE209-07|BC-Hax4108|Erinnyis ello	TP 0.048772 SOWB068-06|BC-Hax1061|Eumorpha pandorus
TP 0.053248 SATWB129-08|BC-Roug1177|Xylophanes isaon	TP 0.053687 SATWB113-08|BC-Roug1161|Adhemarius eurysthenes	TP 0.052004 SOWE248-07|BC-Hax4147|Manduca incisa	TP 0.052145 SOWA764-06|BC-Hax0757|Xylophanes elara	TP 0.050628 SOWA764-06|BC-Hax0757|Xylophanes elara	TP 0.049907 SOWA829-06|BC-Hax0822|Xylophanes falco	TP 0.049664 SPTVA093-07|VAG-093|Pachygonidia martini	TP 0.048804 SOWE209-07|BC-Hax4108|Erinnyis ello	TP 0.048772 SOWB068-06|BC-Hax1061|Eumorpha pandorus
TP 0.053065 SOWA738-06|BC-Hax0731|Xylophanes dolius	TP 0.053687 SATWB113-08|BC-Roug1161|Adhemarius eurysthenes	TP 0.052004 SOWE248-07|BC-Hax4147|Manduca incisa	TP 0.052145 SOWA764-06|BC-Hax0757|Xylophanes elara	TP 0.050628 SOWA764-06|BC-Hax0757|Xylophanes elara	TP 0.049907 SOWA829-06|BC-Hax0822|Xylophanes falco	TP 0.049664 SPTVA093-07|VAG-093|Pachygonidia martini	TP 0.048804 SOWE209-07|BC-Hax4108|Erinnyis ello	TP 0.048772 SOWB068-06|BC-Hax1061|Eumorpha pandorus
TP 0.053065 SOWA738-06|BC-Hax0731|Xylophanes dolius	TP 0.053654 SPBRI086-08|07-WA-00195|Xylophanes pyrrhus	TP 0.052004 SOWB731-06|BC-Hax1724|Manduca leucospila	TP 0.052145 SOWA764-06|BC-Hax0757|Xylophanes elara	TP 0.050628 SOWA764-06|BC-Hax0757|Xylophanes elara	TP 0.049907 SOWA829-06|BC-Hax0822|Xylophanes falco	TP 0.049664 SPTVA093-07|VAG-093|Pachygonidia martini	TP 0.048804 SOWE209-07|BC-Hax4108|Erinnyis ello	TP 0.048772 SOWB068-06|BC-Hax1061|Eumorpha pandorus
TP 0.053019 SOWB029-06|BC-Hax1022|Xylophanes kiefferi	TP 0.053654 SOWA881-06|BC-Hax0874|Xylophanes meridanus	TP 0.052004 SOWB731-06|BC-Hax1724|Manduca leucospila	TP 0.052145 SOWA764-06|BC-Hax0757|Xylophanes elara	TP 0.050628 SOWA764-06|BC-Hax0757|Xylophanes elara	TP 0.049907 SOWA829-06|BC-Hax0822|Xylophanes falco	TP 0.049661 SOWB880-06|BC-Hax1873|Manduca brunalba	TP 0.048804 SOWE209-07|BC-Hax4108|Erinnyis ello	TP 0.048772 SOWB068-06|BC-Hax1061|Eumorpha pandorus
TP 0.053019 SOWB029-06|BC-Hax1022|Xylophanes kiefferi	TP 0.053654 SOWA881-06|BC-Hax0874|Xylophanes meridanus	TP 0.052004 MHACG088-04|04-SRNP-22153|Xylophanes maculator	TP 0.052145 SOWA764-06|BC-Hax0757|Xylophanes elara	TP 0.050578 SOWA944-06|BC-Hax0937|Xylophanes cosmius	TP 0.049664 SPTVA093-07|VAG-093|Pachygonidia martini	TP 0.049661 SOWB880-06|BC-Hax1873|Manduca brunalba	TP 0.048804 SOWE209-07|BC-Hax4108|Erinnyis ello	TP 0.048772 SOWB068-06|BC-Hax1061|Eumorpha pandorus
TP 0.052877 SOWB903-06|BC-Hax1896|Manduca andicola	TP 0.053654 SOWA881-06|BC-Hax0874|Xylophanes meridanus	TP 0.052004 MHACG088-04|04-SRNP-22153|Xylophanes maculator	TP 0.052104 SPUEB106-07|BC-EMEM1046|Nyceryx ericea	TP 0.050578 SOWA911-06|BC-Hax0904|Xylophanes aglaor	TP 0.049664 SPTVA093-07|VAG-093|Pachygonidia martini	TP 0.049661 SOWB880-06|BC-Hax1873|Manduca brunalba	TP 0.048804 SOWE209-07|BC-Hax4108|Erinnyis ello	TP 0.048772 SOWB068-06|BC-Hax1061|Eumorpha pandorus
TP 0.052819 SOWC273-06|BC-Hax2172|Nyceryx fernandezi	TP 0.053654 SOWA881-06|BC-Hax0874|Xylophanes meridanus	TP 0.052004 MHACG088-04|04-SRNP-22153|Xylophanes maculator	TP 0.052104 SPUEB106-07|BC-EMEM1046|Nyceryx ericea	TP 0.050578 SOWA911-06|BC-Hax0904|Xylophanes aglaor	TP 0.049664 SPTVA093-07|VAG-093|Pachygonidia martini	TP 0.049661 SOWB880-06|BC-Hax1873|Manduca brunalba	TP 0.048804 SOWE209-07|BC-Hax4108|Erinnyis ello	TP 0.048772 SOWB068-06|BC-Hax1061|Eumorpha pandorus
TP 0.052819 SOWC273-06|BC-Hax2172|Nyceryx fernandezi	TP 0.053552 SOWB276-06|BC-Hax1269|Erinnyis impunctata	TP 0.052004 MHACG088-04|04-SRNP-22153|Xylophanes maculator	TP 0.052067 SOWE518-07|BC-Hax4417|Nyceryx riscus	TP 0.050578 SOWA911-06|BC-Hax0904|Xylophanes aglaor	TP 0.049664 SPTVA093-07|VAG-093|Pachygonidia martini	TP 0.049196 SOWB127-06|BC-Hax1120|Eumorpha anchemolus	TP 0.048804 SOWE209-07|BC-Hax4108|Erinnyis ello	TP 0.048772 SOWB068-06|BC-Hax1061|Eumorpha pandorus
[truncated: 2,756 more rows]
